# Supplementary material for: Identification of DKK-1 as a novel mediator of statin effects in human endothelial cells
Source: Sci Rep. 2018 Nov 12;8:16671. doi: 10.1038/s41598-018-35119-7 (PMC6232108; doi:10.1038/s41598-018-35119-7)
Supplement: Supplementary file 2 — Supplementary Table S1 [file 41598_2018_35119_MOESM2_ESM.xlsx]

## Sheet: CTR_01_IA_final_protein
Supplementary Table 1. List of all the identified proteins in each biological replicate analysis together with their characteristics calculated by Progenesis QI for proteomics, including score of identification, number of matched peptides and products obtained by fragmentation, number of theoretical peptides, and sequence coverage. Each spreadsheet contains results from a replicate analysis. CTR,…
protein.key	protein.Entry	protein.Accession	protein.Description	protein.dataBaseType	protein.score	protein.falsePositiveRate	protein.avgMass	protein.MatchedProducts	protein.matchedPeptides	protein.digestPeps	protein.seqCover(%)
65	ACTG_HUMAN	P63261	Actin_ cytoplasmic 2 OS=Homo sapiens GN=ACTG1 PE=1 SV=1	Regular	17414.2	0	42135.1	215	23	37	69.07
64	ACTB_HUMAN	P60709	Actin_ cytoplasmic 1 OS=Homo sapiens GN=ACTB PE=1 SV=1	Regular	17414.2	0	42079	217	23	37	69.07
18517	TSP1_HUMAN	P07996	Thrombospondin-1 OS=Homo sapiens GN=THBS1 PE=1 SV=2	Regular	15364.7	0	133375	625	58	108	56.41
7712	H4_HUMAN	P62805	Histone H4 OS=Homo sapiens GN=HIST1H4A PE=1 SV=2	Regular	9693.99	0	11367.4	47	6	11	57.28
470	ACTA_HUMAN	P62736	Actin_ aortic smooth muscle OS=Homo sapiens GN=ACTA2 PE=1 SV=1	Regular	9005.09	0	42408.3	127	16	37	42.44
40	ACTC_HUMAN	P68032	Actin_ alpha cardiac muscle 1 OS=Homo sapiens GN=ACTC1 PE=1 SV=1	Regular	9005.09	0	42361.2	136	16	37	42.44
497	ACTH_HUMAN	P63267	Actin_ gamma-enteric smooth muscle OS=Homo sapiens GN=ACTG2 PE=1 SV=1	Regular	8951.16	0	42276.2	123	15	36	36.44
434	ACTS_HUMAN	P68133	Actin_ alpha skeletal muscle OS=Homo sapiens GN=ACTA1 PE=1 SV=1	Regular	8951.16	0	42393.3	123	15	37	36.34
13385	PPIA_HUMAN	P62937	Peptidyl-prolyl cis-trans isomerase A OS=Homo sapiens GN=PPIA PE=1 SV=2	Regular	8201.63	0	18240.6	63	7	16	52.73
18806	VIME_HUMAN	P08670	Vimentin OS=Homo sapiens GN=VIM PE=1 SV=4	Regular	7840.88	0	53708.8	198	28	49	62.66
13575	PROF1_HUMAN	P07737	Profilin-1 OS=Homo sapiens GN=PFN1 PE=1 SV=2	Regular	7752.93	0	15225.3	59	6	16	57.14
13074	POTEE_HUMAN	Q6S8J3	POTE ankyrin domain family member E OS=Homo sapiens GN=POTEE PE=2 SV=3	Regular	7582.92	0	122961	76	9	114	8
8027	H2A1J_HUMAN	Q99878	Histone H2A type 1-J OS=Homo sapiens GN=HIST1H2AJ PE=1 SV=3	Regular	7536.07	0	13936.3	40	4	9	55.47
8026	H2A1B_HUMAN	P04908	Histone H2A type 1-B/E OS=Homo sapiens GN=HIST1H2AB PE=1 SV=2	Regular	7536.07	0	14135.5	40	4	9	54.62
8002	H2A1_HUMAN	P0C0S8	Histone H2A type 1 OS=Homo sapiens GN=HIST1H2AG PE=1 SV=2	Regular	7536.07	0	14091.5	40	4	9	54.62
7899	H2AJ_HUMAN	Q9BTM1	Histone H2A.J OS=Homo sapiens GN=H2AFJ PE=1 SV=1	Regular	7536.07	0	14019.4	40	4	8	55.04
7897	H2A3_HUMAN	Q7L7L0	Histone H2A type 3 OS=Homo sapiens GN=HIST3H2A PE=1 SV=3	Regular	7536.07	0	14121.5	40	4	9	54.62
7703	H2A1H_HUMAN	Q96KK5	Histone H2A type 1-H OS=Homo sapiens GN=HIST1H2AH PE=1 SV=3	Regular	7536.07	0	13906.3	40	4	9	55.47
7668	H2A1D_HUMAN	P20671	Histone H2A type 1-D OS=Homo sapiens GN=HIST1H2AD PE=1 SV=2	Regular	7536.07	0	14107.5	40	4	9	54.62
7667	H2A1C_HUMAN	Q93077	Histone H2A type 1-C OS=Homo sapiens GN=HIST1H2AC PE=1 SV=3	Regular	7536.07	0	14105.5	40	4	9	54.62
12389	PAI1_HUMAN	P05121	Plasminogen activator inhibitor 1 OS=Homo sapiens GN=SERPINE1 PE=1 SV=1	Regular	6557.2	0	45117.1	154	17	34	45.27
5055	G3P_HUMAN	P04406	Glyceraldehyde-3-phosphate dehydrogenase OS=Homo sapiens GN=GAPDH PE=1 SV=3	Regular	6536.49	0	36224.4	115	14	26	48.66
6089	EF1A1_HUMAN	P68104	Elongation factor 1-alpha 1 OS=Homo sapiens GN=EEF1A1 PE=1 SV=1	Regular	6300.65	0	50483.1	109	12	36	37.23
6019	EF1A3_HUMAN	Q5VTE0	Putative elongation factor 1-alpha-like 3 OS=Homo sapiens GN=EEF1A1P5 PE=5 SV=1	Regular	6300.65	0	50527.3	110	12	36	37.23
8003	H2A2A_HUMAN	Q6FI13	Histone H2A type 2-A OS=Homo sapiens GN=HIST2H2AA3 PE=1 SV=3	Regular	6196.17	0	14095.5	31	3	9	32.31
7803	H2A2C_HUMAN	Q16777	Histone H2A type 2-C OS=Homo sapiens GN=HIST2H2AC PE=1 SV=4	Regular	6196.17	0	13988.4	31	3	8	32.56
13602	POTEF_HUMAN	A5A3E0	POTE ankyrin domain family member F OS=Homo sapiens GN=POTEF PE=1 SV=2	Regular	5803.42	0	123099	56	8	114	5.86
4	TRYP_PIG	P00761	Trypsin OS=Sus scrofa PE=1 SV=1	Regular	5281.93	0	25093.8	47	6	14	47.19
3803	CTGF_HUMAN	P29279	Connective tissue growth factor OS=Homo sapiens GN=CTGF PE=1 SV=2	Regular	4644.95	0	40315.6	108	17	37	53.58
375	ACTBL_HUMAN	Q562R1	Beta-actin-like protein 2 OS=Homo sapiens GN=ACTBL2 PE=1 SV=2	Regular	4538.97	0	42345.5	58	8	38	20.48
17929	TPIS_HUMAN	P60174	Triosephosphate isomerase OS=Homo sapiens GN=TPI1 PE=1 SV=3	Regular	4229.4	0	31076.2	81	12	26	60.14
329	ACTBM_HUMAN	Q9BYX7	Putative beta-actin-like protein 3 OS=Homo sapiens GN=POTEKP PE=5 SV=1	Regular	4029.07	0	42358.5	21	2	36	5.87
5912	ENOA_HUMAN	P06733	Alpha-enolase OS=Homo sapiens GN=ENO1 PE=1 SV=2	Regular	3953.34	0	47511.2	133	20	39	63.13
999	ANXA2_HUMAN	P07355	Annexin A2 OS=Homo sapiens GN=ANXA2 PE=1 SV=2	Regular	3777.26	0	38832.2	113	15	34	41.3
278	1433Z_HUMAN	P63104	14-3-3 protein zeta/delta OS=Homo sapiens GN=YWHAZ PE=1 SV=1	Regular	3656.31	0	27916.2	68	12	30	61.63
14748	RLA2_HUMAN	P05387	60S acidic ribosomal protein P2 OS=Homo sapiens GN=RPLP2 PE=1 SV=1	Regular	3192.39	0	11665	38	5	9	69.57
118	1433E_HUMAN	P62258	14-3-3 protein epsilon OS=Homo sapiens GN=YWHAE PE=1 SV=1	Regular	3121.88	0	29345	53	9	31	41.96
6707	FBLN3_HUMAN	Q12805	EGF-containing fibulin-like extracellular matrix protein 1 OS=Homo sapiens GN=EFEMP1 PE=1 SV=2	Regular	3103.37	0	56921.7	93	14	32	40.57
5315	HSPB1_HUMAN	P04792	Heat shock protein beta-1 OS=Homo sapiens GN=HSPB1 PE=1 SV=2	Regular	3015.43	0	22839.6	49	8	15	53.66
5428	HS90B_HUMAN	P08238	Heat shock protein HSP 90-beta OS=Homo sapiens GN=HSP90AB1 PE=1 SV=4	Regular	2853.9	0	83606.5	133	23	75	38.81
7867	H2AX_HUMAN	P16104	Histone H2AX OS=Homo sapiens GN=H2AFX PE=1 SV=2	Regular	2714.98	0	15144.6	20	3	12	36.36
7704	H2A2B_HUMAN	Q8IUE6	Histone H2A type 2-B OS=Homo sapiens GN=HIST2H2AB PE=1 SV=3	Regular	2714.98	0	13995.3	18	2	9	29.23
3546	COF1_HUMAN	P23528	Cofilin-1 OS=Homo sapiens GN=CFL1 PE=1 SV=3	Regular	2710.66	0	18730.6	56	10	21	59.64
8006	H2B1L_HUMAN	Q99880	Histone H2B type 1-L OS=Homo sapiens GN=HIST1H2BL PE=1 SV=3	Regular	2704.41	0	13952.2	28	4	15	30.95
8005	H2B1H_HUMAN	Q93079	Histone H2B type 1-H OS=Homo sapiens GN=HIST1H2BH PE=1 SV=3	Regular	2704.41	0	13892.1	31	5	15	36.51
8004	H2B1B_HUMAN	P33778	Histone H2B type 1-B OS=Homo sapiens GN=HIST1H2BB PE=1 SV=2	Regular	2704.41	0	13950.2	31	5	15	36.51
7902	H2B1J_HUMAN	P06899	Histone H2B type 1-J OS=Homo sapiens GN=HIST1H2BJ PE=1 SV=3	Regular	2704.41	0	13904.2	31	5	15	36.51
7871	H2B2E_HUMAN	Q16778	Histone H2B type 2-E OS=Homo sapiens GN=HIST2H2BE PE=1 SV=3	Regular	2704.41	0	13920.2	31	5	15	36.51
7869	H2B1N_HUMAN	Q99877	Histone H2B type 1-N OS=Homo sapiens GN=HIST1H2BN PE=1 SV=3	Regular	2704.41	0	13922.2	31	5	15	36.51
7868	H2B1C_HUMAN	P62807	Histone H2B type 1-C/E/F/G/I OS=Homo sapiens GN=HIST1H2BC PE=1 SV=4	Regular	2704.41	0	13906.2	31	5	15	36.51
7711	H2BFS_HUMAN	P57053	Histone H2B type F-S OS=Homo sapiens GN=H2BFS PE=1 SV=2	Regular	2704.41	0	13944.2	31	5	15	36.51
7710	H2B2F_HUMAN	Q5QNW6	Histone H2B type 2-F OS=Homo sapiens GN=HIST2H2BF PE=1 SV=3	Regular	2704.41	0	13920.2	31	5	15	36.51
7709	H2B1O_HUMAN	P23527	Histone H2B type 1-O OS=Homo sapiens GN=HIST1H2BO PE=1 SV=3	Regular	2704.41	0	13906.2	31	5	15	36.51
7708	H2B1M_HUMAN	Q99879	Histone H2B type 1-M OS=Homo sapiens GN=HIST1H2BM PE=1 SV=3	Regular	2704.41	0	13989.3	31	5	15	36.51
7707	H2B1K_HUMAN	O60814	Histone H2B type 1-K OS=Homo sapiens GN=HIST1H2BK PE=1 SV=3	Regular	2704.41	0	13890.2	31	5	15	36.51
7706	H2B1D_HUMAN	P58876	Histone H2B type 1-D OS=Homo sapiens GN=HIST1H2BD PE=1 SV=2	Regular	2704.41	0	13936.2	31	5	15	36.51
5421	HSP7C_HUMAN	P11142	Heat shock cognate 71 kDa protein OS=Homo sapiens GN=HSPA8 PE=1 SV=1	Regular	2547.78	0	71126.3	123	24	55	46.28
18557	UBB_HUMAN	P0CG47	Polyubiquitin-B OS=Homo sapiens GN=UBB PE=1 SV=1	Regular	2342.75	0	25818.7	19	3	27	14.85
18491	UBC_HUMAN	P0CG48	Polyubiquitin-C OS=Homo sapiens GN=UBC PE=1 SV=3	Regular	2342.75	0	77038.7	19	3	81	4.96
14909	RS27A_HUMAN	P62979	Ubiquitin-40S ribosomal protein S27a OS=Homo sapiens GN=RPS27A PE=1 SV=2	Regular	2342.75	0	18307.1	19	3	15	21.79
14599	RL40_HUMAN	P62987	Ubiquitin-60S ribosomal protein L40 OS=Homo sapiens GN=UBA52 PE=1 SV=2	Regular	2342.75	0	15013.5	22	3	13	26.56
1435	AXA2L_HUMAN	A6NMY6	Putative annexin A2-like protein OS=Homo sapiens GN=ANXA2P2 PE=5 SV=2	Regular	2305.06	0	38830.2	69	11	33	29.2
171	1433G_HUMAN	P61981	14-3-3 protein gamma OS=Homo sapiens GN=YWHAG PE=1 SV=2	Regular	2260.97	0	28473.7	35	7	27	41.7
5577	LDHB_HUMAN	P07195	L-lactate dehydrogenase B chain OS=Homo sapiens GN=LDHB PE=1 SV=2	Regular	2222.02	0	36923.7	57	11	29	34.73
7918	H2B3B_HUMAN	Q8N257	Histone H2B type 3-B OS=Homo sapiens GN=HIST3H2BB PE=1 SV=3	Regular	2171.82	0	13908.1	21	2	15	20.63
7078	FINC_HUMAN	P02751	Fibronectin OS=Homo sapiens GN=FN1 PE=1 SV=4	Regular	2132.99	0	266218	349	54	150	38.06
9158	KPYM_HUMAN	P14618	Pyruvate kinase PKM OS=Homo sapiens GN=PKM PE=1 SV=4	Regular	2023.71	0	58507.3	105	18	49	47.83
119	1433T_HUMAN	P27348	14-3-3 protein theta OS=Homo sapiens GN=YWHAQ PE=1 SV=1	Regular	2002.05	0	28049.4	42	7	28	37.14
16932	TBB5_HUMAN	P07437	Tubulin beta chain OS=Homo sapiens GN=TUBB PE=1 SV=2	Regular	1962.1	0	50127.2	75	12	32	43.02
17076	TBA1A_HUMAN	Q71U36	Tubulin alpha-1A chain OS=Homo sapiens GN=TUBA1A PE=1 SV=1	Regular	1951.21	0	50820	55	11	35	30.6
17077	TBA1B_HUMAN	P68363	Tubulin alpha-1B chain OS=Homo sapiens GN=TUBA1B PE=1 SV=1	Regular	1937.13	0	50836	50	9	35	21.51
8274	HS90A_HUMAN	P07900	Heat shock protein HSP 90-alpha OS=Homo sapiens GN=HSP90AA1 PE=1 SV=5	Regular	1924.9	0	85059.1	84	15	101	21.45
13375	POTEI_HUMAN	P0CG38	POTE ankyrin domain family member I OS=Homo sapiens GN=POTEI PE=3 SV=1	Regular	1920.05	0	122936	34	5	112	3.16
10344	MOES_HUMAN	P26038	Moesin OS=Homo sapiens GN=MSN PE=1 SV=3	Regular	1893.51	0	67934.2	94	16	70	31.89
68	1433B_HUMAN	P31946	14-3-3 protein beta/alpha OS=Homo sapiens GN=YWHAB PE=1 SV=3	Regular	1872.01	0	28196.5	40	7	25	32.11
17011	TBA1C_HUMAN	Q9BQE3	Tubulin alpha-1C chain OS=Homo sapiens GN=TUBA1C PE=1 SV=1	Regular	1807.15	0	50579.7	45	9	35	20.71
170	1433F_HUMAN	Q04917	14-3-3 protein eta OS=Homo sapiens GN=YWHAH PE=1 SV=4	Regular	1758.2	0	28389.9	27	5	29	23.17
6369	ENOB_HUMAN	P13929	Beta-enolase OS=Homo sapiens GN=ENO3 PE=1 SV=5	Regular	1751.44	0	47329.1	36	4	37	16.13
5643	LEG1_HUMAN	P09382	Galectin-1 OS=Homo sapiens GN=LGALS1 PE=1 SV=2	Regular	1704.31	0	15057.9	30	5	14	43.7
12933	POTEJ_HUMAN	P0CG39	POTE ankyrin domain family member J OS=Homo sapiens GN=POTEJ PE=3 SV=1	Regular	1666.88	0	118816	35	8	110	7.23
69	1433S_HUMAN	P31947	14-3-3 protein sigma OS=Homo sapiens GN=SFN PE=1 SV=1	Regular	1629.82	0	27888.2	21	3	27	10.08
5280	HSP72_HUMAN	P54652	Heat shock-related 70 kDa protein 2 OS=Homo sapiens GN=HSPA2 PE=1 SV=1	Regular	1619.3	0	70306.2	67	14	57	23
15241	S10AB_HUMAN	P31949	Protein S100-A11 OS=Homo sapiens GN=S100A11 PE=1 SV=2	Regular	1566.61	0	11854.5	20	3	10	24.76
15475	S10A6_HUMAN	P06703	Protein S100-A6 OS=Homo sapiens GN=S100A6 PE=1 SV=1	Regular	1460.85	0	10236.8	18	3	14	24.44
18479	TSP2_HUMAN	P35442	Thrombospondin-2 OS=Homo sapiens GN=THBS2 PE=1 SV=2	Regular	1439.46	0	133869	70	13	83	15.02
17522	TPM4_HUMAN	P67936	Tropomyosin alpha-4 chain OS=Homo sapiens GN=TPM4 PE=1 SV=3	Regular	1409.56	0	28635.9	36	7	34	24.6
15871	SPRC_HUMAN	P09486	SPARC OS=Homo sapiens GN=SPARC PE=1 SV=1	Regular	1400.17	0	35487.6	43	7	23	26.73
8001	H2A1A_HUMAN	Q96QV6	Histone H2A type 1-A OS=Homo sapiens GN=HIST1H2AA PE=1 SV=3	Regular	1375.08	0	14233.5	11	2	9	17.56
7900	H2AV_HUMAN	Q71UI9	Histone H2A.V OS=Homo sapiens GN=H2AFV PE=1 SV=3	Regular	1375.08	0	13508.7	9	1	9	7.03
7804	H2AZ_HUMAN	P0C0S5	Histone H2A.Z OS=Homo sapiens GN=H2AFZ PE=1 SV=2	Regular	1375.08	0	13552.8	9	1	9	7.03
12666	PGS1_HUMAN	P21810	Biglycan OS=Homo sapiens GN=BGN PE=1 SV=2	Regular	1372.2	0	42053.3	52	10	28	28.53
2152	CALM_HUMAN	P62158	Calmodulin OS=Homo sapiens GN=CALM1 PE=1 SV=2	Regular	1352.1	0	16837.7	28	5	23	42.95
17839	TPM3_HUMAN	P06753	Tropomyosin alpha-3 chain OS=Homo sapiens GN=TPM3 PE=1 SV=2	Regular	1335.49	0	33007.1	34	9	36	32.98
13303	PRDX1_HUMAN	Q06830	Peroxiredoxin-1 OS=Homo sapiens GN=PRDX1 PE=1 SV=1	Regular	1333.38	0	22338.5	36	7	20	29.15
7861	GSTP1_HUMAN	P09211	Glutathione S-transferase P OS=Homo sapiens GN=GSTP1 PE=1 SV=2	Regular	1318.4	0	23584	39	6	16	44.29
9552	LDHA_HUMAN	P00338	L-lactate dehydrogenase A chain OS=Homo sapiens GN=LDHA PE=1 SV=2	Regular	1287.3	0	36973.9	57	13	38	39.46
4454	DESM_HUMAN	P17661	Desmin OS=Homo sapiens GN=DES PE=1 SV=3	Regular	1276.76	0	53592.9	39	8	53	14.04
6205	ENOG_HUMAN	P09104	Gamma-enolase OS=Homo sapiens GN=ENO2 PE=1 SV=3	Regular	1235.14	0	47610.8	25	3	38	12.67
6018	EF1A2_HUMAN	Q05639	Elongation factor 1-alpha 2 OS=Homo sapiens GN=EEF1A2 PE=1 SV=1	Regular	1226.03	0	50812.4	35	5	36	13.61
5	ADH1_YEAST	P00330	Alcohol dehydrogenase 1 OS=Saccharomyces cerevisiae (strain ATCC 204508 / S288c) GN=ADH1 PE=1 SV=5	Regular	1204.6	0	37305.4	48	10	26	34.48
17081	TBB2B_HUMAN	Q9BVA1	Tubulin beta-2B chain OS=Homo sapiens GN=TUBB2B PE=1 SV=1	Regular	1177.51	0	50409.4	49	10	32	36.18
17110	TBB2A_HUMAN	Q13885	Tubulin beta-2A chain OS=Homo sapiens GN=TUBB2A PE=1 SV=1	Regular	1173.95	0	50306.3	48	9	32	33.48
930	ALDOA_HUMAN	P04075	Fructose-bisphosphate aldolase A OS=Homo sapiens GN=ALDOA PE=1 SV=2	Regular	1143.38	0	39876.3	63	12	34	45.33
10934	MYL6_HUMAN	P60660	Myosin light polypeptide 6 OS=Homo sapiens GN=MYL6 PE=1 SV=2	Regular	1128.13	0	17101.2	22	6	15	43.71
7705	H2B1A_HUMAN	Q96A08	Histone H2B type 1-A OS=Homo sapiens GN=HIST1H2BA PE=1 SV=3	Regular	1102.81	0	14167.5	13	2	16	14.17
17574	TPM1_HUMAN	P09493	Tropomyosin alpha-1 chain OS=Homo sapiens GN=TPM1 PE=1 SV=2	Regular	1082.17	0	32765.6	25	8	36	26.76
17521	TPM2_HUMAN	P07951	Tropomyosin beta chain OS=Homo sapiens GN=TPM2 PE=1 SV=1	Regular	1078.41	0	32964.8	22	4	36	14.79
10907	NDKB_HUMAN	P22392	Nucleoside diphosphate kinase B OS=Homo sapiens GN=NME2 PE=1 SV=1	Regular	1072.67	0	17412.1	19	3	15	26.97
616	ACTN4_HUMAN	O43707	Alpha-actinin-4 OS=Homo sapiens GN=ACTN4 PE=1 SV=2	Regular	1061.33	0	105310	117	25	93	40.4
8031	H90B3_HUMAN	Q58FF7	Putative heat shock protein HSP 90-beta-3 OS=Homo sapiens GN=HSP90AB3P PE=5 SV=1	Regular	1025.9	0	68667.1	33	7	62	11.06
17240	TBB4B_HUMAN	P68371	Tubulin beta-4B chain OS=Homo sapiens GN=TUBB4B PE=1 SV=1	Regular	987.729	0	50287.4	52	9	32	33.48
7852	GRP78_HUMAN	P11021	78 kDa glucose-regulated protein OS=Homo sapiens GN=HSPA5 PE=1 SV=2	Regular	960.759	0	72447.1	76	12	60	25.54
18572	UCHL1_HUMAN	P09936	Ubiquitin carboxyl-terminal hydrolase isozyme L1 OS=Homo sapiens GN=UCHL1 PE=1 SV=2	Regular	886.941	0	25166.6	27	6	20	40.81
16931	TBB4A_HUMAN	P04350	Tubulin beta-4A chain OS=Homo sapiens GN=TUBB4A PE=1 SV=2	Regular	871.854	0	50042.1	47	8	32	30.86
8095	H90B4_HUMAN	Q58FF6	Putative heat shock protein HSP 90-beta 4 OS=Homo sapiens GN=HSP90AB4P PE=5 SV=1	Regular	864.01	0	58891.8	20	3	58	6.14
799	ANXA1_HUMAN	P04083	Annexin A1 OS=Homo sapiens GN=ANXA1 PE=1 SV=2	Regular	838.8	0	38942.4	58	13	32	48.27
432	ACTN1_HUMAN	P12814	Alpha-actinin-1 OS=Homo sapiens GN=ACTN1 PE=1 SV=2	Regular	818.399	0	103628	115	25	85	33.97
3665	COF2_HUMAN	Q9Y281	Cofilin-2 OS=Homo sapiens GN=CFL2 PE=1 SV=1	Regular	805.998	0	18850.7	15	2	20	10.84
17039	TERA_HUMAN	P55072	Transitional endoplasmic reticulum ATPase OS=Homo sapiens GN=VCP PE=1 SV=4	Regular	752.457	0	90006.3	85	19	72	25.93
11113	NDKA_HUMAN	P15531	Nucleoside diphosphate kinase A OS=Homo sapiens GN=NME1 PE=1 SV=1	Regular	731.981	0	17319.8	10	2	16	17.11
11033	NDK8_HUMAN	O60361	Putative nucleoside diphosphate kinase OS=Homo sapiens GN=NME2P1 PE=5 SV=1	Regular	731.981	0	15700.2	10	2	13	18.98
17239	TBB3_HUMAN	Q13509	Tubulin beta-3 chain OS=Homo sapiens GN=TUBB3 PE=1 SV=2	Regular	729.511	0	50889	19	4	32	11.33
7806	H90B2_HUMAN	Q58FF8	Putative heat shock protein HSP 90-beta 2 OS=Homo sapiens GN=HSP90AB2P PE=1 SV=2	Regular	729.257	0	44520.1	33	5	49	12.34
17203	TBA3C_HUMAN	Q13748	Tubulin alpha-3C/D chain OS=Homo sapiens GN=TUBA3C PE=1 SV=3	Regular	684.043	0	50644	41	10	35	24.67
8028	H31_HUMAN	P68431	Histone H3.1 OS=Homo sapiens GN=HIST1H3A PE=1 SV=2	Regular	673.364	0	15518.2	12	3	14	14.71
7920	H32_HUMAN	Q71DI3	Histone H3.2 OS=Homo sapiens GN=HIST2H3A PE=1 SV=3	Regular	673.364	0	15445.1	12	3	14	14.71
7904	H33_HUMAN	P84243	Histone H3.3 OS=Homo sapiens GN=H3F3A PE=1 SV=2	Regular	673.364	0	15385	12	3	14	14.71
7903	H31T_HUMAN	Q16695	Histone H3.1t OS=Homo sapiens GN=HIST3H3 PE=1 SV=3	Regular	673.364	0	15622.3	13	3	14	14.71
5307	IBP7_HUMAN	Q16270	Insulin-like growth factor-binding protein 7 OS=Homo sapiens GN=IGFBP7 PE=1 SV=1	Regular	666.672	0	30156.8	33	7	23	35.11
12206	PDIA1_HUMAN	P07237	Protein disulfide-isomerase OS=Homo sapiens GN=P4HB PE=1 SV=3	Regular	659.488	0	57515.6	36	8	55	19.09
8179	HS71L_HUMAN	P34931	Heat shock 70 kDa protein 1-like OS=Homo sapiens GN=HSPA1L PE=1 SV=2	Regular	657.583	0	70774.3	36	7	54	15.76
6021	EF2_HUMAN	P13639	Elongation factor 2 OS=Homo sapiens GN=EEF2 PE=1 SV=4	Regular	638.059	0	96307.8	93	21	80	31.59
2224	CAPZB_HUMAN	P47756	F-actin-capping protein subunit beta OS=Homo sapiens GN=CAPZB PE=1 SV=4	Regular	624.476	0	31635.7	16	5	31	12.27
10880	MYH9_HUMAN	P35579	Myosin-9 OS=Homo sapiens GN=MYH9 PE=1 SV=4	Regular	609.193	0	227787	161	41	196	22.65
6483	EPCR_HUMAN	Q9UNN8	Endothelial protein C receptor OS=Homo sapiens GN=PROCR PE=1 SV=1	Regular	602.418	0	27013.6	18	4	17	15.13
13386	PPIB_HUMAN	P23284	Peptidyl-prolyl cis-trans isomerase B OS=Homo sapiens GN=PPIB PE=1 SV=2	Regular	591.067	0	23799.6	19	5	24	28.24
17535	TKT_HUMAN	P29401	Transketolase OS=Homo sapiens GN=TKT PE=1 SV=3	Regular	568.491	0	68562.1	53	9	48	19.26
5197	HS902_HUMAN	Q14568	Heat shock protein HSP 90-alpha A2 OS=Homo sapiens GN=HSP90AA2P PE=1 SV=2	Regular	541.847	0	39478.9	23	5	64	18.08
542	AINX_HUMAN	Q16352	Alpha-internexin OS=Homo sapiens GN=INA PE=1 SV=2	Regular	536.246	0	55561.8	17	6	56	15.63
10195	MMP1_HUMAN	P03956	Interstitial collagenase OS=Homo sapiens GN=MMP1 PE=1 SV=3	Regular	533.273	0	54178.1	45	8	37	16.42
5282	HSP76_HUMAN	P17066	Heat shock 70 kDa protein 6 OS=Homo sapiens GN=HSPA6 PE=1 SV=2	Regular	530.176	0	71484.5	34	9	59	16.33
8029	H3C_HUMAN	Q6NXT2	Histone H3.3C OS=Homo sapiens GN=H3F3C PE=1 SV=3	Regular	520.169	0	15327.8	9	2	13	9.63
14790	ROA1_HUMAN	P09651	Heterogeneous nuclear ribonucleoprotein A1 OS=Homo sapiens GN=HNRNPA1 PE=1 SV=5	Regular	516.922	0	38860.8	17	4	32	5.65
11320	NFH_HUMAN	P12036	Neurofilament heavy polypeptide OS=Homo sapiens GN=NEFH PE=1 SV=4	Regular	512.309	0	112707	14	5	124	4.19
11060	MYL6B_HUMAN	P14649	Myosin light chain 6B OS=Homo sapiens GN=MYL6B PE=1 SV=1	Regular	496.825	0	22878.1	7	2	20	6.25
17078	TBA3E_HUMAN	Q6PEY2	Tubulin alpha-3E chain OS=Homo sapiens GN=TUBA3E PE=1 SV=2	Regular	486.012	0	50600	30	7	34	10.44
17351	TAGL2_HUMAN	P37802	Transgelin-2 OS=Homo sapiens GN=TAGLN2 PE=1 SV=3	Regular	490.252	0	22562.6	27	8	26	55.28
14052	RA1L2_HUMAN	Q32P51	Heterogeneous nuclear ribonucleoprotein A1-like 2 OS=Homo sapiens GN=HNRNPA1L2 PE=2 SV=2	Regular	477.872	0	34396.5	10	2	30	3.13
11470	NFL_HUMAN	P07196	Neurofilament light polypeptide OS=Homo sapiens GN=NEFL PE=1 SV=3	Regular	472.848	0	61573.7	9	2	76	3.87
11097	NFM_HUMAN	P07197	Neurofilament medium polypeptide OS=Homo sapiens GN=NEFM PE=1 SV=3	Regular	472.848	0	102529	9	2	126	2.29
18629	TXND5_HUMAN	Q8NBS9	Thioredoxin domain-containing protein 5 OS=Homo sapiens GN=TXNDC5 PE=1 SV=2	Regular	467.83	0	48313.2	26	6	37	16.9
14972	RSSA_HUMAN	P08865	40S ribosomal protein SA OS=Homo sapiens GN=RPSA PE=1 SV=4	Regular	443.603	0	32968.2	17	4	27	18.98
17111	TBB6_HUMAN	Q9BUF5	Tubulin beta-6 chain OS=Homo sapiens GN=TUBB6 PE=1 SV=1	Regular	435.812	0	50313.5	15	3	33	8.52
2091	CALR_HUMAN	P27797	Calreticulin OS=Homo sapiens GN=CALR PE=1 SV=1	Regular	427.191	0	48312.7	29	5	52	21.34
8271	HS71A_HUMAN	P0DMV8	Heat shock 70 kDa protein 1A OS=Homo sapiens GN=HSPA1A PE=1 SV=1	Regular	424.923	0	70337.5	25	5	54	8.11
5196	HS71B_HUMAN	P0DMV9	Heat shock 70 kDa protein 1B OS=Homo sapiens GN=HSPA1B PE=1 SV=1	Regular	424.923	0	70337.5	26	5	54	8.11
12846	PGBM_HUMAN	P98160	Basement membrane-specific heparan sulfate proteoglycan core protein OS=Homo sapiens GN=HSPG2 PE=1 SV=4	Regular	424.786	0	479552	226	56	264	17.08
18253	TRXR1_HUMAN	Q16881	Thioredoxin reductase 1_ cytoplasmic OS=Homo sapiens GN=TXNRD1 PE=1 SV=3	Regular	421.901	0	71725.6	36	9	52	23.11
13201	PLST_HUMAN	P13797	Plastin-3 OS=Homo sapiens GN=PLS3 PE=1 SV=4	Regular	409.557	0	71324.4	30	10	58	10.79
17155	TBA4A_HUMAN	P68366	Tubulin alpha-4A chain OS=Homo sapiens GN=TUBA4A PE=1 SV=1	Regular	401.248	0	50665.8	27	6	35	8.93
5502	LMNA_HUMAN	P02545	Prelamin-A/C OS=Homo sapiens GN=LMNA PE=1 SV=1	Regular	401.258	0	74424.7	68	23	79	26.05
5283	HSP77_HUMAN	P48741	Putative heat shock 70 kDa protein 7 OS=Homo sapiens GN=HSPA7 PE=5 SV=2	Regular	400.532	0	40472.6	15	4	30	13.9
11211	NPM_HUMAN	P06748	Nucleophosmin OS=Homo sapiens GN=NPM1 PE=1 SV=2	Regular	400.472	0	32746.2	18	3	26	14.63
17156	TBA8_HUMAN	Q9NY65	Tubulin alpha-8 chain OS=Homo sapiens GN=TUBA8 PE=1 SV=1	Regular	394.708	0	50778	27	6	35	10.24
12829	PDIA3_HUMAN	P30101	Protein disulfide-isomerase A3 OS=Homo sapiens GN=PDIA3 PE=1 SV=4	Regular	396.945	0	57181.6	38	11	54	23.17
13657	PTX3_HUMAN	P26022	Pentraxin-related protein PTX3 OS=Homo sapiens GN=PTX3 PE=1 SV=3	Regular	396.455	0	42546	21	6	26	12.6
17582	TRAP1_HUMAN	Q12931	Heat shock protein 75 kDa_ mitochondrial OS=Homo sapiens GN=TRAP1 PE=1 SV=3	Regular	394.711	0	80395.3	32	9	79	10.94
7014	FLNA_HUMAN	P21333	Filamin-A OS=Homo sapiens GN=FLNA PE=1 SV=4	Regular	394.606	0	283477	103	29	193	16.24
8180	HS905_HUMAN	Q58FG0	Putative heat shock protein HSP 90-alpha A5 OS=Homo sapiens GN=HSP90AA5P PE=2 SV=1	Regular	393.784	0	38966.2	7	1	37	3.59
14891	RS2_HUMAN	P15880	40S ribosomal protein S2 OS=Homo sapiens GN=RPS2 PE=1 SV=2	Regular	385.837	0	31609.6	19	4	32	15.7
7202	FLNB_HUMAN	O75369	Filamin-B OS=Homo sapiens GN=FLNB PE=1 SV=2	Regular	385.82	0	280331	130	40	198	17.29
12944	PGK1_HUMAN	P00558	Phosphoglycerate kinase 1 OS=Homo sapiens GN=PGK1 PE=1 SV=3	Regular	373.741	0	45014	36	8	38	21.1
8357	IF5A1_HUMAN	P63241	Eukaryotic translation initiation factor 5A-1 OS=Homo sapiens GN=EIF5A PE=1 SV=2	Regular	371.026	0	17060.4	8	1	14	14.94
12830	PDIA6_HUMAN	Q15084	Protein disulfide-isomerase A6 OS=Homo sapiens GN=PDIA6 PE=1 SV=1	Regular	354.267	0	48520.6	22	5	44	12.05
5668	KPYR_HUMAN	P30613	Pyruvate kinase PKLR OS=Homo sapiens GN=PKLR PE=1 SV=2	Regular	324.125	0	62229.5	14	4	52	8.71
2501	CAP1_HUMAN	Q01518	Adenylyl cyclase-associated protein 1 OS=Homo sapiens GN=CAP1 PE=1 SV=5	Regular	323.88	0	52357.8	25	6	49	21.47
4756	DEST_HUMAN	P60981	Destrin OS=Homo sapiens GN=DSTN PE=1 SV=3	Regular	298.857	0	18962	10	4	21	19.39
7412	GFAP_HUMAN	P14136	Glial fibrillary acidic protein OS=Homo sapiens GN=GFAP PE=1 SV=1	Regular	298.804	0	49937.3	22	7	54	5.79
12774	PERI_HUMAN	P41219	Peripherin OS=Homo sapiens GN=PRPH PE=1 SV=2	Regular	298.776	0	53765	18	4	61	6.17
8273	HS904_HUMAN	Q58FG1	Putative heat shock protein HSP 90-alpha A4 OS=Homo sapiens GN=HSP90AA4P PE=5 SV=1	Regular	297.579	0	47826	9	3	37	9.33
800	ANXA5_HUMAN	P08758	Annexin A5 OS=Homo sapiens GN=ANXA5 PE=1 SV=2	Regular	267.755	0	35993.9	20	7	33	11.56
8590	K2C7_HUMAN	P08729	Keratin_ type II cytoskeletal 7 OS=Homo sapiens GN=KRT7 PE=1 SV=5	Regular	245.059	0	51442.8	21	7	43	12.58
8591	K2C8_HUMAN	P05787	Keratin_ type II cytoskeletal 8 OS=Homo sapiens GN=KRT8 PE=1 SV=7	Regular	238.199	0	53704.4	19	5	46	5.8
13412	PSA5_HUMAN	P28066	Proteasome subunit alpha type-5 OS=Homo sapiens GN=PSMA5 PE=1 SV=3	Regular	234.533	0	26582.2	14	5	17	17.43
17359	TBAL3_HUMAN	A6NHL2	Tubulin alpha chain-like 3 OS=Homo sapiens GN=TUBAL3 PE=1 SV=2	Regular	228.013	0	50707.2	12	2	39	3.59
2488	CADH5_HUMAN	P33151	Cadherin-5 OS=Homo sapiens GN=CDH5 PE=1 SV=5	Regular	225.37	0	87870.7	29	7	66	10.2
5101	GDIB_HUMAN	P50395	Rab GDP dissociation inhibitor beta OS=Homo sapiens GN=GDI2 PE=1 SV=2	Regular	218.717	0	51119.6	31	8	44	15.06
14196	RADI_HUMAN	P35241	Radixin OS=Homo sapiens GN=RDX PE=1 SV=1	Regular	216.12	0	68678.1	31	10	69	13.04
15706	SERPH_HUMAN	P50454	Serpin H1 OS=Homo sapiens GN=SERPINH1 PE=1 SV=2	Regular	215.703	0	46554.7	22	4	36	13.16
17300	TGM2_HUMAN	P21980	Protein-glutamine gamma-glutamyltransferase 2 OS=Homo sapiens GN=TGM2 PE=1 SV=2	Regular	212.216	0	78469.5	25	8	55	12.95
9037	KRT84_HUMAN	Q9NSB2	Keratin_ type II cuticular Hb4 OS=Homo sapiens GN=KRT84 PE=2 SV=2	Regular	211.16	0	65983	11	2	48	2.5
52	6PGD_HUMAN	P52209	6-phosphogluconate dehydrogenase_ decarboxylating OS=Homo sapiens GN=PGD PE=1 SV=3	Regular	211.064	0	53653.3	23	7	43	12.63
13719	PTBP1_HUMAN	P26599	Polypyrimidine tract-binding protein 1 OS=Homo sapiens GN=PTBP1 PE=1 SV=1	Regular	198.493	0	57392.5	18	6	39	16.38
14808	RMXL1_HUMAN	Q96E39	RNA binding motif protein_ X-linked-like-1 OS=Homo sapiens GN=RBMXL1 PE=1 SV=1	Regular	196.87	0	42198.7	7	2	107	3.33
14264	RBMX_HUMAN	P38159	RNA-binding motif protein_ X chromosome OS=Homo sapiens GN=RBMX PE=1 SV=3	Regular	196.87	0	42331.9	7	2	107	3.32
637	ALDOC_HUMAN	P09972	Fructose-bisphosphate aldolase C OS=Homo sapiens GN=ALDOC PE=1 SV=2	Regular	192.749	0	39855.1	17	5	35	15.93
12693	PGK2_HUMAN	P07205	Phosphoglycerate kinase 2 OS=Homo sapiens GN=PGK2 PE=1 SV=3	Regular	184.838	0.31	45195.4	11	2	37	7.91
7166	G6PI_HUMAN	P06744	Glucose-6-phosphate isomerase OS=Homo sapiens GN=GPI PE=1 SV=4	Regular	184.573	0.31	63375.4	17	5	50	8.96
15246	S14L3_HUMAN	Q9UDX4	SEC14-like protein 3 OS=Homo sapiens GN=SEC14L3 PE=1 SV=1	Regular	182.118	0.31	46504.5	17	7	34	9.25
6784	EZRI_HUMAN	P15311	Ezrin OS=Homo sapiens GN=EZR PE=1 SV=4	Regular	181.425	0.31	69527	24	5	80	7
11417	NFRKB_HUMAN	Q6P4R8	Nuclear factor related to kappa-B-binding protein OS=Homo sapiens GN=NFRKB PE=1 SV=2	Regular	180.721	0.31	139458	24	8	95	5.54
18480	TSP3_HUMAN	P49746	Thrombospondin-3 OS=Homo sapiens GN=THBS3 PE=1 SV=1	Regular	175.963	0.31	106939	9	1	59	0.73
378	ACTN2_HUMAN	P35609	Alpha-actinin-2 OS=Homo sapiens GN=ACTN2 PE=1 SV=1	Regular	175.073	0.31	104424	44	15	87	5.48
8203	IF4A1_HUMAN	P60842	Eukaryotic initiation factor 4A-I OS=Homo sapiens GN=EIF4A1 PE=1 SV=1	Regular	171.181	0.31	46382.2	21	6	47	9.11
13237	PLSL_HUMAN	P13796	Plastin-2 OS=Homo sapiens GN=LCP1 PE=1 SV=6	Regular	169.992	0.3	70858.8	6	4	57	4.63
16709	SYWC_HUMAN	P23381	Tryptophan--tRNA ligase_ cytoplasmic OS=Homo sapiens GN=WARS PE=1 SV=2	Regular	166.713	0.6	53507.7	15	5	50	10.19
8355	IF4A2_HUMAN	Q14240	Eukaryotic initiation factor 4A-II OS=Homo sapiens GN=EIF4A2 PE=1 SV=2	Regular	166.213	0.6	46630.5	24	7	51	8.85
10928	MYH10_HUMAN	P35580	Myosin-10 OS=Homo sapiens GN=MYH10 PE=1 SV=3	Regular	162.551	0.6	229969	70	32	195	11.69
2494	CALU_HUMAN	O43852	Calumenin OS=Homo sapiens GN=CALU PE=1 SV=2	Regular	146.53	0.59	37220.9	7	2	37	10.16
18058	TRAK1_HUMAN	Q9UPV9	Trafficking kinesin-binding protein 1 OS=Homo sapiens GN=TRAK1 PE=1 SV=1	Regular	143.154	0.58	107009	24	13	95	9.13
16690	STX6_HUMAN	O43752	Syntaxin-6 OS=Homo sapiens GN=STX6 PE=1 SV=1	Regular	128.937	1.15	29233	10	4	25	12.94
7309	GLYAT_HUMAN	Q6IB77	Glycine N-acyltransferase OS=Homo sapiens GN=GLYAT PE=1 SV=3	Regular	124.736	1.15	34323.4	2	3	21	7.77
17113	TBB8_HUMAN	Q3ZCM7	Tubulin beta-8 chain OS=Homo sapiens GN=TUBB8 PE=1 SV=2	Regular	124.15	1.14	50289.4	8	2	32	5.41
17112	TBB8L_HUMAN	A6NNZ2	Tubulin beta-8 chain-like protein LOC260334 OS=Homo sapiens PE=1 SV=1	Regular	124.15	1.14	50200	8	2	29	5.41
2858	CH60_HUMAN	P10809	60 kDa heat shock protein_ mitochondrial OS=Homo sapiens GN=HSPD1 PE=1 SV=2	Regular	123.672	1.14	61225.9	15	5	57	8.38
14420	RHG35_HUMAN	Q9NRY4	Rho GTPase-activating protein 35 OS=Homo sapiens GN=ARHGAP35 PE=1 SV=3	Regular	122.929	1.13	172054	21	11	131	1.73
553	ALBU_HUMAN	P02768	Serum albumin OS=Homo sapiens GN=ALB PE=1 SV=2	Regular	121.202	1.41	71362.7	9	2	61	2.3
9342	LDHC_HUMAN	P07864	L-lactate dehydrogenase C chain OS=Homo sapiens GN=LDHC PE=1 SV=4	Regular	121.027	1.4	36653.5	8	1	32	3.61
5769	LDH6A_HUMAN	Q6ZMR3	L-lactate dehydrogenase A-like 6A OS=Homo sapiens GN=LDHAL6A PE=2 SV=1	Regular	121.027	1.4	36849.6	8	1	28	3.61
7637	GRP2_HUMAN	Q7LDG7	RAS guanyl-releasing protein 2 OS=Homo sapiens GN=RASGRP2 PE=1 SV=1	Regular	120.593	1.4	70104	15	6	53	11.33
9423	LMNB1_HUMAN	P20700	Lamin-B1 OS=Homo sapiens GN=LMNB1 PE=1 SV=2	Regular	120.383	1.39	66693.6	20	9	72	6.48
433	ACTN3_HUMAN	Q08043	Alpha-actinin-3 OS=Homo sapiens GN=ACTN3 PE=1 SV=2	Regular	117.849	1.39	103983	30	13	89	6.55
5100	GDIA_HUMAN	P31150	Rab GDP dissociation inhibitor alpha OS=Homo sapiens GN=GDI1 PE=1 SV=2	Regular	117.63	1.38	51210.1	12	5	37	8.05
5272	HNRPQ_HUMAN	O60506	Heterogeneous nuclear ribonucleoprotein Q OS=Homo sapiens GN=SYNCRIP PE=1 SV=2	Regular	114.365	1.38	69830.8	13	4	57	8.03
8594	KATL2_HUMAN	Q8IYT4	Katanin p60 ATPase-containing subunit A-like 2 OS=Homo sapiens GN=KATNAL2 PE=2 SV=3	Regular	112.374	1.37	61595.1	14	5	48	4.83
7186	FETUA_HUMAN	P02765	Alpha-2-HS-glycoprotein OS=Homo sapiens GN=AHSG PE=1 SV=1	Regular	109.808	1.36	40123.1	12	4	22	5.45
4794	DNJ5G_HUMAN	Q8N7S2	DnaJ homolog subfamily C member 5G OS=Homo sapiens GN=DNAJC5G PE=2 SV=1	Regular	107.591	1.63	22174.8	12	3	17	23.28
10742	MYH14_HUMAN	Q7Z406	Myosin-14 OS=Homo sapiens GN=MYH14 PE=1 SV=2	Regular	105.959	2.14	228840	47	22	199	6.72
5107	FOLH1_HUMAN	Q04609	Glutamate carboxypeptidase 2 OS=Homo sapiens GN=FOLH1 PE=1 SV=1	Regular	79.0226	2.39	84558.9	23	7	65	11.33
17386	TLN1_HUMAN	Q9Y490	Talin-1 OS=Homo sapiens GN=TLN1 PE=1 SV=3	Regular	103.557	2.39	271935	75	35	226	8.07
13526	PRDX2_HUMAN	P32119	Peroxiredoxin-2 OS=Homo sapiens GN=PRDX2 PE=1 SV=5	Regular	103.219	2.38	22063	6	1	19	5.56
7237	FLVC1_HUMAN	Q9Y5Y0	Feline leukemia virus subgroup C receptor-related protein 1 OS=Homo sapiens GN=FLVCR1 PE=1 SV=1	Regular	101.237	2.89	60319.2	11	3	26	3.78
19136	XRCC5_HUMAN	P13010	X-ray repair cross-complementing protein 5 OS=Homo sapiens GN=XRCC5 PE=1 SV=3	Regular	99.3398	3.13	83275	13	3	71	3.55
17136	THIC_HUMAN	Q9BWD1	Acetyl-CoA acetyltransferase_ cytosolic OS=Homo sapiens GN=ACAT2 PE=1 SV=2	Regular	97.396	3.38	41864.2	20	6	32	9.32
18784	VINC_HUMAN	P18206	Vinculin OS=Homo sapiens GN=VCL PE=1 SV=4	Regular	95.5358	3.87	124370	31	11	122	4.59

## Sheet: CTR_02_IA_final_protein
protein.key	protein.Entry	protein.Accession	protein.Description	protein.dataBaseType	protein.score	protein.falsePositiveRate	protein.avgMass	protein.MatchedProducts	protein.matchedPeptides	protein.digestPeps	protein.seqCover(%)
65	ACTG_HUMAN	P63261	Actin_ cytoplasmic 2 OS=Homo sapiens GN=ACTG1 PE=1 SV=1	Regular	19739.1	0	42135.1	229	23	37	62.67
64	ACTB_HUMAN	P60709	Actin_ cytoplasmic 1 OS=Homo sapiens GN=ACTB PE=1 SV=1	Regular	19739.1	0	42079	231	23	37	62.67
18517	TSP1_HUMAN	P07996	Thrombospondin-1 OS=Homo sapiens GN=THBS1 PE=1 SV=2	Regular	13961.1	0	133375	612	58	108	62.91
7712	H4_HUMAN	P62805	Histone H4 OS=Homo sapiens GN=HIST1H4A PE=1 SV=2	Regular	11244.3	0	11367.4	57	6	11	57.28
497	ACTH_HUMAN	P63267	Actin_ gamma-enteric smooth muscle OS=Homo sapiens GN=ACTG2 PE=1 SV=1	Regular	9397.01	0	42276.2	126	14	36	30.32
470	ACTA_HUMAN	P62736	Actin_ aortic smooth muscle OS=Homo sapiens GN=ACTA2 PE=1 SV=1	Regular	9397.01	0	42408.3	126	14	37	30.24
434	ACTS_HUMAN	P68133	Actin_ alpha skeletal muscle OS=Homo sapiens GN=ACTA1 PE=1 SV=1	Regular	9397.01	0	42393.3	129	15	37	33.16
40	ACTC_HUMAN	P68032	Actin_ alpha cardiac muscle 1 OS=Homo sapiens GN=ACTC1 PE=1 SV=1	Regular	9397.01	0	42361.2	147	15	37	33.16
18806	VIME_HUMAN	P08670	Vimentin OS=Homo sapiens GN=VIM PE=1 SV=4	Regular	9298.45	0	53708.8	224	32	49	66.74
8027	H2A1J_HUMAN	Q99878	Histone H2A type 1-J OS=Homo sapiens GN=HIST1H2AJ PE=1 SV=3	Regular	9036.44	0	13936.3	34	3	9	27.34
8026	H2A1B_HUMAN	P04908	Histone H2A type 1-B/E OS=Homo sapiens GN=HIST1H2AB PE=1 SV=2	Regular	9036.44	0	14135.5	34	3	9	26.92
8003	H2A2A_HUMAN	Q6FI13	Histone H2A type 2-A OS=Homo sapiens GN=HIST2H2AA3 PE=1 SV=3	Regular	9036.44	0	14095.5	34	3	9	26.92
8002	H2A1_HUMAN	P0C0S8	Histone H2A type 1 OS=Homo sapiens GN=HIST1H2AG PE=1 SV=2	Regular	9036.44	0	14091.5	34	3	9	26.92
7899	H2AJ_HUMAN	Q9BTM1	Histone H2A.J OS=Homo sapiens GN=H2AFJ PE=1 SV=1	Regular	9036.44	0	14019.4	34	3	8	27.13
7897	H2A3_HUMAN	Q7L7L0	Histone H2A type 3 OS=Homo sapiens GN=HIST3H2A PE=1 SV=3	Regular	9036.44	0	14121.5	34	3	9	26.92
7803	H2A2C_HUMAN	Q16777	Histone H2A type 2-C OS=Homo sapiens GN=HIST2H2AC PE=1 SV=4	Regular	9036.44	0	13988.4	34	3	8	27.13
7703	H2A1H_HUMAN	Q96KK5	Histone H2A type 1-H OS=Homo sapiens GN=HIST1H2AH PE=1 SV=3	Regular	9036.44	0	13906.3	34	3	9	27.34
7668	H2A1D_HUMAN	P20671	Histone H2A type 1-D OS=Homo sapiens GN=HIST1H2AD PE=1 SV=2	Regular	9036.44	0	14107.5	34	3	9	26.92
7667	H2A1C_HUMAN	Q93077	Histone H2A type 1-C OS=Homo sapiens GN=HIST1H2AC PE=1 SV=3	Regular	9036.44	0	14105.5	36	3	9	26.92
13575	PROF1_HUMAN	P07737	Profilin-1 OS=Homo sapiens GN=PFN1 PE=1 SV=2	Regular	8304.36	0	15225.3	66	8	16	69.29
5055	G3P_HUMAN	P04406	Glyceraldehyde-3-phosphate dehydrogenase OS=Homo sapiens GN=GAPDH PE=1 SV=3	Regular	7782.92	0	36224.4	124	17	26	63.28
13074	POTEE_HUMAN	Q6S8J3	POTE ankyrin domain family member E OS=Homo sapiens GN=POTEE PE=2 SV=3	Regular	7702.84	0	122961	85	10	114	11.35
13385	PPIA_HUMAN	P62937	Peptidyl-prolyl cis-trans isomerase A OS=Homo sapiens GN=PPIA PE=1 SV=2	Regular	7688.91	0	18240.6	80	10	16	67.88
12389	PAI1_HUMAN	P05121	Plasminogen activator inhibitor 1 OS=Homo sapiens GN=SERPINE1 PE=1 SV=1	Regular	7024.36	0	45117.1	163	19	34	60.95
18557	UBB_HUMAN	P0CG47	Polyubiquitin-B OS=Homo sapiens GN=UBB PE=1 SV=1	Regular	5773.48	0	25818.7	33	6	27	23.58
18491	UBC_HUMAN	P0CG48	Polyubiquitin-C OS=Homo sapiens GN=UBC PE=1 SV=3	Regular	5773.48	0	77038.7	33	6	81	7.88
14909	RS27A_HUMAN	P62979	Ubiquitin-40S ribosomal protein S27a OS=Homo sapiens GN=RPS27A PE=1 SV=2	Regular	5773.48	0	18307.1	33	6	15	34.62
14599	RL40_HUMAN	P62987	Ubiquitin-60S ribosomal protein L40 OS=Homo sapiens GN=UBA52 PE=1 SV=2	Regular	5773.48	0	15013.5	33	6	13	42.19
3803	CTGF_HUMAN	P29279	Connective tissue growth factor OS=Homo sapiens GN=CTGF PE=1 SV=2	Regular	5538.36	0	40315.6	114	16	37	49.86
13602	POTEF_HUMAN	A5A3E0	POTE ankyrin domain family member F OS=Homo sapiens GN=POTEF PE=1 SV=2	Regular	5484.43	0	123099	63	10	114	10.42
6019	EF1A3_HUMAN	Q5VTE0	Putative elongation factor 1-alpha-like 3 OS=Homo sapiens GN=EEF1A1P5 PE=5 SV=1	Regular	5256.1	0	50527.3	119	15	36	55.19
6089	EF1A1_HUMAN	P68104	Elongation factor 1-alpha 1 OS=Homo sapiens GN=EEF1A1 PE=1 SV=1	Regular	5242.65	0	50483.1	116	14	36	46.32
3546	COF1_HUMAN	P23528	Cofilin-1 OS=Homo sapiens GN=CFL1 PE=1 SV=3	Regular	4888.79	0	18730.6	80	8	21	54.82
5912	ENOA_HUMAN	P06733	Alpha-enolase OS=Homo sapiens GN=ENO1 PE=1 SV=2	Regular	4801.5	0	47511.2	141	22	39	62.9
375	ACTBL_HUMAN	Q562R1	Beta-actin-like protein 2 OS=Homo sapiens GN=ACTBL2 PE=1 SV=2	Regular	4620.41	0	42345.5	62	7	38	14.36
8006	H2B1L_HUMAN	Q99880	Histone H2B type 1-L OS=Homo sapiens GN=HIST1H2BL PE=1 SV=3	Regular	4154.43	0	13952.2	39	5	15	33.33
8005	H2B1H_HUMAN	Q93079	Histone H2B type 1-H OS=Homo sapiens GN=HIST1H2BH PE=1 SV=3	Regular	4154.43	0	13892.1	39	5	15	33.33
8004	H2B1B_HUMAN	P33778	Histone H2B type 1-B OS=Homo sapiens GN=HIST1H2BB PE=1 SV=2	Regular	4154.43	0	13950.2	39	5	15	33.33
7902	H2B1J_HUMAN	P06899	Histone H2B type 1-J OS=Homo sapiens GN=HIST1H2BJ PE=1 SV=3	Regular	4154.43	0	13904.2	39	5	15	33.33
7871	H2B2E_HUMAN	Q16778	Histone H2B type 2-E OS=Homo sapiens GN=HIST2H2BE PE=1 SV=3	Regular	4154.43	0	13920.2	39	5	15	33.33
7869	H2B1N_HUMAN	Q99877	Histone H2B type 1-N OS=Homo sapiens GN=HIST1H2BN PE=1 SV=3	Regular	4154.43	0	13922.2	39	5	15	33.33
7868	H2B1C_HUMAN	P62807	Histone H2B type 1-C/E/F/G/I OS=Homo sapiens GN=HIST1H2BC PE=1 SV=4	Regular	4154.43	0	13906.2	39	5	15	33.33
7711	H2BFS_HUMAN	P57053	Histone H2B type F-S OS=Homo sapiens GN=H2BFS PE=1 SV=2	Regular	4154.43	0	13944.2	39	5	15	33.33
7710	H2B2F_HUMAN	Q5QNW6	Histone H2B type 2-F OS=Homo sapiens GN=HIST2H2BF PE=1 SV=3	Regular	4154.43	0	13920.2	39	5	15	33.33
7709	H2B1O_HUMAN	P23527	Histone H2B type 1-O OS=Homo sapiens GN=HIST1H2BO PE=1 SV=3	Regular	4154.43	0	13906.2	39	5	15	33.33
7708	H2B1M_HUMAN	Q99879	Histone H2B type 1-M OS=Homo sapiens GN=HIST1H2BM PE=1 SV=3	Regular	4154.43	0	13989.3	39	5	15	33.33
7707	H2B1K_HUMAN	O60814	Histone H2B type 1-K OS=Homo sapiens GN=HIST1H2BK PE=1 SV=3	Regular	4154.43	0	13890.2	39	5	15	33.33
7706	H2B1D_HUMAN	P58876	Histone H2B type 1-D OS=Homo sapiens GN=HIST1H2BD PE=1 SV=2	Regular	4154.43	0	13936.2	39	5	15	33.33
17929	TPIS_HUMAN	P60174	Triosephosphate isomerase OS=Homo sapiens GN=TPI1 PE=1 SV=3	Regular	4140.1	0	31076.2	84	14	26	64.69
329	ACTBM_HUMAN	Q9BYX7	Putative beta-actin-like protein 3 OS=Homo sapiens GN=POTEKP PE=5 SV=1	Regular	4120.27	0	42358.5	26	2	36	5.87
7918	H2B3B_HUMAN	Q8N257	Histone H2B type 3-B OS=Homo sapiens GN=HIST3H2BB PE=1 SV=3	Regular	3761.11	0	13908.1	34	4	15	27.78
6707	FBLN3_HUMAN	Q12805	EGF-containing fibulin-like extracellular matrix protein 1 OS=Homo sapiens GN=EFEMP1 PE=1 SV=2	Regular	3638.57	0	56921.7	95	14	32	33.67
5421	HSP7C_HUMAN	P11142	Heat shock cognate 71 kDa protein OS=Homo sapiens GN=HSPA8 PE=1 SV=1	Regular	3544.76	0	71126.3	147	25	55	55.73
5428	HS90B_HUMAN	P08238	Heat shock protein HSP 90-beta OS=Homo sapiens GN=HSP90AB1 PE=1 SV=4	Regular	3279.64	0	83606.5	127	21	75	36.05
4	TRYP_PIG	P00761	Trypsin OS=Sus scrofa PE=1 SV=1	Regular	3290.38	0	25093.8	49	4	14	25.11
999	ANXA2_HUMAN	P07355	Annexin A2 OS=Homo sapiens GN=ANXA2 PE=1 SV=2	Regular	2784.48	0	38832.2	103	16	34	48.08
118	1433E_HUMAN	P62258	14-3-3 protein epsilon OS=Homo sapiens GN=YWHAE PE=1 SV=1	Regular	2609.69	0	29345	49	11	31	47.06
5315	HSPB1_HUMAN	P04792	Heat shock protein beta-1 OS=Homo sapiens GN=HSPB1 PE=1 SV=2	Regular	2572.34	0	22839.6	57	10	15	56.1
12666	PGS1_HUMAN	P21810	Biglycan OS=Homo sapiens GN=BGN PE=1 SV=2	Regular	2519.7	0	42053.3	62	10	28	38.59
5577	LDHB_HUMAN	P07195	L-lactate dehydrogenase B chain OS=Homo sapiens GN=LDHB PE=1 SV=2	Regular	2516.04	0	36923.7	74	13	29	45.21
7705	H2B1A_HUMAN	Q96A08	Histone H2B type 1-A OS=Homo sapiens GN=HIST1H2BA PE=1 SV=3	Regular	2515.53	0	14167.5	21	5	16	37.8
278	1433Z_HUMAN	P63104	14-3-3 protein zeta/delta OS=Homo sapiens GN=YWHAZ PE=1 SV=1	Regular	2495.85	0	27916.2	64	11	30	57.55
14748	RLA2_HUMAN	P05387	60S acidic ribosomal protein P2 OS=Homo sapiens GN=RPLP2 PE=1 SV=1	Regular	2460.76	0	11665	34	5	9	69.57
6369	ENOB_HUMAN	P13929	Beta-enolase OS=Homo sapiens GN=ENO3 PE=1 SV=5	Regular	2446.5	0	47329.1	41	5	37	16.13
5643	LEG1_HUMAN	P09382	Galectin-1 OS=Homo sapiens GN=LGALS1 PE=1 SV=2	Regular	2416.79	0	15057.9	40	9	14	72.59
8001	H2A1A_HUMAN	Q96QV6	Histone H2A type 1-A OS=Homo sapiens GN=HIST1H2AA PE=1 SV=3	Regular	2405.51	0	14233.5	15	2	9	12.21
7900	H2AV_HUMAN	Q71UI9	Histone H2A.V OS=Homo sapiens GN=H2AFV PE=1 SV=3	Regular	2405.51	0	13508.7	15	2	9	12.5
7867	H2AX_HUMAN	P16104	Histone H2AX OS=Homo sapiens GN=H2AFX PE=1 SV=2	Regular	2405.51	0	15144.6	15	2	12	11.19
7804	H2AZ_HUMAN	P0C0S5	Histone H2A.Z OS=Homo sapiens GN=H2AFZ PE=1 SV=2	Regular	2405.51	0	13552.8	15	2	9	12.5
16932	TBB5_HUMAN	P07437	Tubulin beta chain OS=Homo sapiens GN=TUBB PE=1 SV=2	Regular	2282.44	0	50127.2	92	15	32	46.62
5	ADH1_YEAST	P00330	Alcohol dehydrogenase 1 OS=Saccharomyces cerevisiae (strain ATCC 204508 / S288c) GN=ADH1 PE=1 SV=5	Regular	2104.28	0	37305.4	35	6	26	14.08
5280	HSP72_HUMAN	P54652	Heat shock-related 70 kDa protein 2 OS=Homo sapiens GN=HSPA2 PE=1 SV=1	Regular	2087.71	0	70306.2	74	15	57	23
15475	S10A6_HUMAN	P06703	Protein S100-A6 OS=Homo sapiens GN=S100A6 PE=1 SV=1	Regular	2045.09	0	10236.8	16	3	14	24.44
7704	H2A2B_HUMAN	Q8IUE6	Histone H2A type 2-B OS=Homo sapiens GN=HIST2H2AB PE=1 SV=3	Regular	2021.07	0	13995.3	8	1	9	6.92
7078	FINC_HUMAN	P02751	Fibronectin OS=Homo sapiens GN=FN1 PE=1 SV=4	Regular	1938.69	0	266218	331	56	150	31.89
17076	TBA1A_HUMAN	Q71U36	Tubulin alpha-1A chain OS=Homo sapiens GN=TUBA1A PE=1 SV=1	Regular	1928.62	0	50820	53	9	35	27.72
9158	KPYM_HUMAN	P14618	Pyruvate kinase PKM OS=Homo sapiens GN=PKM PE=1 SV=4	Regular	1909.54	0	58507.3	103	17	49	39.92
17077	TBA1B_HUMAN	P68363	Tubulin alpha-1B chain OS=Homo sapiens GN=TUBA1B PE=1 SV=1	Regular	1888.37	0	50836	49	8	35	24.83
2152	CALM_HUMAN	P62158	Calmodulin OS=Homo sapiens GN=CALM1 PE=1 SV=2	Regular	1846.62	0	16837.7	25	5	23	65.77
10907	NDKB_HUMAN	P22392	Nucleoside diphosphate kinase B OS=Homo sapiens GN=NME2 PE=1 SV=1	Regular	1816.89	0	17412.1	29	4	15	34.87
8179	HS71L_HUMAN	P34931	Heat shock 70 kDa protein 1-like OS=Homo sapiens GN=HSPA1L PE=1 SV=2	Regular	1756.23	0	70774.3	47	9	54	15.91
17011	TBA1C_HUMAN	Q9BQE3	Tubulin alpha-1C chain OS=Homo sapiens GN=TUBA1C PE=1 SV=1	Regular	1735.28	0	50579.7	50	9	35	28.73
1435	AXA2L_HUMAN	A6NMY6	Putative annexin A2-like protein OS=Homo sapiens GN=ANXA2P2 PE=5 SV=2	Regular	1703.73	0	38830.2	55	11	33	28.91
6205	ENOG_HUMAN	P09104	Gamma-enolase OS=Homo sapiens GN=ENO2 PE=1 SV=3	Regular	1697.67	0	47610.8	27	4	38	12.67
7861	GSTP1_HUMAN	P09211	Glutathione S-transferase P OS=Homo sapiens GN=GSTP1 PE=1 SV=2	Regular	1692.1	0	23584	51	8	16	55.71
8274	HS90A_HUMAN	P07900	Heat shock protein HSP 90-alpha OS=Homo sapiens GN=HSP90AA1 PE=1 SV=5	Regular	1645.04	0	85059.1	73	15	101	20.77
15871	SPRC_HUMAN	P09486	SPARC OS=Homo sapiens GN=SPARC PE=1 SV=1	Regular	1564.15	0	35487.6	46	8	23	29.7
17522	TPM4_HUMAN	P67936	Tropomyosin alpha-4 chain OS=Homo sapiens GN=TPM4 PE=1 SV=3	Regular	1563.72	0	28635.9	36	9	34	29.84
17240	TBB4B_HUMAN	P68371	Tubulin beta-4B chain OS=Homo sapiens GN=TUBB4B PE=1 SV=1	Regular	1526.01	0	50287.4	73	12	32	39.1
5196	HS71B_HUMAN	P0DMV9	Heat shock 70 kDa protein 1B OS=Homo sapiens GN=HSPA1B PE=1 SV=1	Regular	1524.42	0	70337.5	57	13	54	32.14
13375	POTEI_HUMAN	P0CG38	POTE ankyrin domain family member I OS=Homo sapiens GN=POTEI PE=3 SV=1	Regular	1522.61	0	122936	46	11	112	13.12
8271	HS71A_HUMAN	P0DMV8	Heat shock 70 kDa protein 1A OS=Homo sapiens GN=HSPA1A PE=1 SV=1	Regular	1521.13	0	70337.5	56	12	54	29.64
9552	LDHA_HUMAN	P00338	L-lactate dehydrogenase A chain OS=Homo sapiens GN=LDHA PE=1 SV=2	Regular	1493.14	0	36973.9	65	13	38	51.51
4454	DESM_HUMAN	P17661	Desmin OS=Homo sapiens GN=DES PE=1 SV=3	Regular	1439.63	0	53592.9	39	6	53	16.81
17839	TPM3_HUMAN	P06753	Tropomyosin alpha-3 chain OS=Homo sapiens GN=TPM3 PE=1 SV=2	Regular	1426.55	0	33007.1	36	9	36	30.18
12933	POTEJ_HUMAN	P0CG39	POTE ankyrin domain family member J OS=Homo sapiens GN=POTEJ PE=3 SV=1	Regular	1384.19	0	118816	41	12	110	13.78
3665	COF2_HUMAN	Q9Y281	Cofilin-2 OS=Homo sapiens GN=CFL2 PE=1 SV=1	Regular	1370.84	0	18850.7	28	3	20	21.08
5282	HSP76_HUMAN	P17066	Heat shock 70 kDa protein 6 OS=Homo sapiens GN=HSPA6 PE=1 SV=2	Regular	1349.71	0	71484.5	34	5	59	10.11
68	1433B_HUMAN	P31946	14-3-3 protein beta/alpha OS=Homo sapiens GN=YWHAB PE=1 SV=3	Regular	1300.02	0	28196.5	44	9	25	44.31
17521	TPM2_HUMAN	P07951	Tropomyosin beta chain OS=Homo sapiens GN=TPM2 PE=1 SV=1	Regular	1273.24	0	32964.8	27	7	36	23.59
16931	TBB4A_HUMAN	P04350	Tubulin beta-4A chain OS=Homo sapiens GN=TUBB4A PE=1 SV=2	Regular	1267.51	0	50042.1	48	9	32	30.63
10934	MYL6_HUMAN	P60660	Myosin light polypeptide 6 OS=Homo sapiens GN=MYL6 PE=1 SV=2	Regular	1245.95	0	17101.2	22	5	15	45.7
5283	HSP77_HUMAN	P48741	Putative heat shock 70 kDa protein 7 OS=Homo sapiens GN=HSPA7 PE=5 SV=2	Regular	1238.86	0	40472.6	21	3	30	11.44
3479	CLIC1_HUMAN	O00299	Chloride intracellular channel protein 1 OS=Homo sapiens GN=CLIC1 PE=1 SV=4	Regular	1205.03	0	27264.9	38	12	22	53.11
17110	TBB2A_HUMAN	Q13885	Tubulin beta-2A chain OS=Homo sapiens GN=TUBB2A PE=1 SV=1	Regular	1195.65	0	50306.3	61	9	32	28.31
17081	TBB2B_HUMAN	Q9BVA1	Tubulin beta-2B chain OS=Homo sapiens GN=TUBB2B PE=1 SV=1	Regular	1195.65	0	50409.4	61	9	32	28.31
11113	NDKA_HUMAN	P15531	Nucleoside diphosphate kinase A OS=Homo sapiens GN=NME1 PE=1 SV=1	Regular	1164.42	0	17319.8	20	3	16	25
8357	IF5A1_HUMAN	P63241	Eukaryotic translation initiation factor 5A-1 OS=Homo sapiens GN=EIF5A PE=1 SV=2	Regular	1162.04	0	17060.4	34	6	14	46.75
17574	TPM1_HUMAN	P09493	Tropomyosin alpha-1 chain OS=Homo sapiens GN=TPM1 PE=1 SV=2	Regular	1157.29	0	32765.6	18	4	36	11.27
18479	TSP2_HUMAN	P35442	Thrombospondin-2 OS=Homo sapiens GN=THBS2 PE=1 SV=2	Regular	1142.45	0	133869	46	8	83	6.06
7852	GRP78_HUMAN	P11021	78 kDa glucose-regulated protein OS=Homo sapiens GN=HSPA5 PE=1 SV=2	Regular	1138.08	0	72447.1	82	14	60	27.68
17351	TAGL2_HUMAN	P37802	Transgelin-2 OS=Homo sapiens GN=TAGLN2 PE=1 SV=3	Regular	1127.75	0	22562.6	33	7	26	35.68
18572	UCHL1_HUMAN	P09936	Ubiquitin carboxyl-terminal hydrolase isozyme L1 OS=Homo sapiens GN=UCHL1 PE=1 SV=2	Regular	1069.63	0	25166.6	17	3	20	21.08
7806	H90B2_HUMAN	Q58FF8	Putative heat shock protein HSP 90-beta 2 OS=Homo sapiens GN=HSP90AB2P PE=1 SV=2	Regular	1060.68	0	44520.1	34	5	49	12.34
10344	MOES_HUMAN	P26038	Moesin OS=Homo sapiens GN=MSN PE=1 SV=3	Regular	1054.66	0	67934.2	85	16	70	28.94
12829	PDIA3_HUMAN	P30101	Protein disulfide-isomerase A3 OS=Homo sapiens GN=PDIA3 PE=1 SV=4	Regular	1032.93	0	57181.6	63	16	54	39.8
6483	EPCR_HUMAN	Q9UNN8	Endothelial protein C receptor OS=Homo sapiens GN=PROCR PE=1 SV=1	Regular	1019.39	0	27013.6	21	5	17	21.01
11033	NDK8_HUMAN	O60361	Putative nucleoside diphosphate kinase OS=Homo sapiens GN=NME2P1 PE=5 SV=1	Regular	1017.28	0	15700.2	16	2	13	18.98
10663	ML12B_HUMAN	O14950	Myosin regulatory light chain 12B OS=Homo sapiens GN=MYL12B PE=1 SV=2	Regular	998.315	0	19836.2	25	4	22	27.91
10635	ML12A_HUMAN	P19105	Myosin regulatory light chain 12A OS=Homo sapiens GN=MYL12A PE=1 SV=2	Regular	998.315	0	19851.2	25	4	22	28.07
6018	EF1A2_HUMAN	Q05639	Elongation factor 1-alpha 2 OS=Homo sapiens GN=EEF1A2 PE=1 SV=1	Regular	993.395	0	50812.4	42	8	36	20.3
10195	MMP1_HUMAN	P03956	Interstitial collagenase OS=Homo sapiens GN=MMP1 PE=1 SV=3	Regular	950.681	0	54178.1	69	16	37	33.9
17239	TBB3_HUMAN	Q13509	Tubulin beta-3 chain OS=Homo sapiens GN=TUBB3 PE=1 SV=2	Regular	911.3	0	50889	44	10	32	32.67
432	ACTN1_HUMAN	P12814	Alpha-actinin-1 OS=Homo sapiens GN=ACTN1 PE=1 SV=2	Regular	910.809	0	103628	113	23	85	28.48
171	1433G_HUMAN	P61981	14-3-3 protein gamma OS=Homo sapiens GN=YWHAG PE=1 SV=2	Regular	908.573	0	28473.7	29	6	27	29.15
2091	CALR_HUMAN	P27797	Calreticulin OS=Homo sapiens GN=CALR PE=1 SV=1	Regular	884.016	0	48312.7	45	9	52	34.29
13303	PRDX1_HUMAN	Q06830	Peroxiredoxin-1 OS=Homo sapiens GN=PRDX1 PE=1 SV=1	Regular	874.94	0	22338.5	33	7	20	41.21
5307	IBP7_HUMAN	Q16270	Insulin-like growth factor-binding protein 7 OS=Homo sapiens GN=IGFBP7 PE=1 SV=1	Regular	859.051	0	30156.8	33	7	23	40.43
8031	H90B3_HUMAN	Q58FF7	Putative heat shock protein HSP 90-beta-3 OS=Homo sapiens GN=HSP90AB3P PE=5 SV=1	Regular	851.412	0	68667.1	35	6	62	9.88
17039	TERA_HUMAN	P55072	Transitional endoplasmic reticulum ATPase OS=Homo sapiens GN=VCP PE=1 SV=4	Regular	848.094	0	90006.3	84	17	72	32.51
119	1433T_HUMAN	P27348	14-3-3 protein theta OS=Homo sapiens GN=YWHAQ PE=1 SV=1	Regular	843.417	0	28049.4	37	8	28	44.9
930	ALDOA_HUMAN	P04075	Fructose-bisphosphate aldolase A OS=Homo sapiens GN=ALDOA PE=1 SV=2	Regular	787.699	0	39876.3	60	12	34	33.52
616	ACTN4_HUMAN	O43707	Alpha-actinin-4 OS=Homo sapiens GN=ACTN4 PE=1 SV=2	Regular	783.572	0	105310	116	23	93	31.94
11211	NPM_HUMAN	P06748	Nucleophosmin OS=Homo sapiens GN=NPM1 PE=1 SV=2	Regular	783.406	0	32746.2	32	7	26	32.31
6021	EF2_HUMAN	P13639	Elongation factor 2 OS=Homo sapiens GN=EEF2 PE=1 SV=4	Regular	762.274	0	96307.8	77	15	80	25.06
17535	TKT_HUMAN	P29401	Transketolase OS=Homo sapiens GN=TKT PE=1 SV=3	Regular	759.833	0	68562.1	56	12	48	34.51
17203	TBA3C_HUMAN	Q13748	Tubulin alpha-3C/D chain OS=Homo sapiens GN=TUBA3C PE=1 SV=3	Regular	748.061	0	50644	35	7	35	22.67
14198	RAN_HUMAN	P62826	GTP-binding nuclear protein Ran OS=Homo sapiens GN=RAN PE=1 SV=3	Regular	731.571	0	24594.2	24	5	20	26.39
799	ANXA1_HUMAN	P04083	Annexin A1 OS=Homo sapiens GN=ANXA1 PE=1 SV=2	Regular	730.27	0	38942.4	44	8	32	35.55
170	1433F_HUMAN	Q04917	14-3-3 protein eta OS=Homo sapiens GN=YWHAH PE=1 SV=4	Regular	712.545	0	28389.9	23	5	29	21.14
14972	RSSA_HUMAN	P08865	40S ribosomal protein SA OS=Homo sapiens GN=RPSA PE=1 SV=4	Regular	707.152	0	32968.2	28	8	27	31.86
13386	PPIB_HUMAN	P23284	Peptidyl-prolyl cis-trans isomerase B OS=Homo sapiens GN=PPIB PE=1 SV=2	Regular	706.979	0	23799.6	26	6	24	27.31
13201	PLST_HUMAN	P13797	Plastin-3 OS=Homo sapiens GN=PLS3 PE=1 SV=4	Regular	700.581	0	71324.4	48	16	58	29.84
17078	TBA3E_HUMAN	Q6PEY2	Tubulin alpha-3E chain OS=Homo sapiens GN=TUBA3E PE=1 SV=2	Regular	699.088	0	50600	32	6	34	21.11
8028	H31_HUMAN	P68431	Histone H3.1 OS=Homo sapiens GN=HIST1H3A PE=1 SV=2	Regular	673.968	0	15518.2	11	2	14	10.29
7920	H32_HUMAN	Q71DI3	Histone H3.2 OS=Homo sapiens GN=HIST2H3A PE=1 SV=3	Regular	673.968	0	15445.1	11	2	14	10.29
7904	H33_HUMAN	P84243	Histone H3.3 OS=Homo sapiens GN=H3F3A PE=1 SV=2	Regular	673.968	0	15385	11	2	14	10.29
7903	H31T_HUMAN	Q16695	Histone H3.1t OS=Homo sapiens GN=HIST3H3 PE=1 SV=3	Regular	673.968	0	15622.3	11	2	14	10.29
14956	RS28_HUMAN	P62857	40S ribosomal protein S28 OS=Homo sapiens GN=RPS28 PE=1 SV=1	Regular	657.113	0	7898.07	8	1	6	17.39
12206	PDIA1_HUMAN	P07237	Protein disulfide-isomerase OS=Homo sapiens GN=P4HB PE=1 SV=3	Regular	652.148	0	57515.6	40	10	55	25.39
69	1433S_HUMAN	P31947	14-3-3 protein sigma OS=Homo sapiens GN=SFN PE=1 SV=1	Regular	639.933	0	27888.2	16	3	27	10.08
2224	CAPZB_HUMAN	P47756	F-actin-capping protein subunit beta OS=Homo sapiens GN=CAPZB PE=1 SV=4	Regular	633.35	0	31635.7	21	7	31	23.83
17111	TBB6_HUMAN	Q9BUF5	Tubulin beta-6 chain OS=Homo sapiens GN=TUBB6 PE=1 SV=1	Regular	622.083	0	50313.5	26	6	33	15.92
10859	MYL9_HUMAN	P24844	Myosin regulatory light polypeptide 9 OS=Homo sapiens GN=MYL9 PE=1 SV=4	Regular	606.041	0	19884.3	9	2	22	5.23
8095	H90B4_HUMAN	Q58FF6	Putative heat shock protein HSP 90-beta 4 OS=Homo sapiens GN=HSP90AB4P PE=5 SV=1	Regular	577.799	0	58891.8	17	3	58	6.14
5197	HS902_HUMAN	Q14568	Heat shock protein HSP 90-alpha A2 OS=Homo sapiens GN=HSP90AA2P PE=1 SV=2	Regular	571.336	0	39478.9	19	4	64	12.83
15241	S10AB_HUMAN	P31949	Protein S100-A11 OS=Homo sapiens GN=S100A11 PE=1 SV=2	Regular	551.536	0	11854.5	13	2	10	23.81
8453	IF5A2_HUMAN	Q9GZV4	Eukaryotic translation initiation factor 5A-2 OS=Homo sapiens GN=EIF5A2 PE=1 SV=3	Regular	539.794	0	17135.4	14	3	14	24.18
9933	MARCS_HUMAN	P29966	Myristoylated alanine-rich C-kinase substrate OS=Homo sapiens GN=MARCKS PE=1 SV=4	Regular	530.024	0	31725.8	23	5	20	29.82
12093	PARK7_HUMAN	Q99497	Protein deglycase DJ-1 OS=Homo sapiens GN=PARK7 PE=1 SV=2	Regular	495.236	0	20062.2	15	2	29	21.69
2501	CAP1_HUMAN	Q01518	Adenylyl cyclase-associated protein 1 OS=Homo sapiens GN=CAP1 PE=1 SV=5	Regular	488.609	0	52357.8	23	6	49	16.21
17155	TBA4A_HUMAN	P68366	Tubulin alpha-4A chain OS=Homo sapiens GN=TUBA4A PE=1 SV=1	Regular	463.364	0	50665.8	26	6	35	19.42
12846	PGBM_HUMAN	P98160	Basement membrane-specific heparan sulfate proteoglycan core protein OS=Homo sapiens GN=HSPG2 PE=1 SV=4	Regular	444.424	0	479552	238	56	264	17.74
12391	PAL4A_HUMAN	Q9Y536	Peptidyl-prolyl cis-trans isomerase A-like 4A OS=Homo sapiens GN=PPIAL4A PE=2 SV=1	Regular	428.191	0	18409.9	13	3	15	16.46
18629	TXND5_HUMAN	Q8NBS9	Thioredoxin domain-containing protein 5 OS=Homo sapiens GN=TXNDC5 PE=1 SV=2	Regular	427.071	0	48313.2	40	9	37	27.78
5769	LDH6A_HUMAN	Q6ZMR3	L-lactate dehydrogenase A-like 6A OS=Homo sapiens GN=LDHAL6A PE=2 SV=1	Regular	424.692	0	36849.6	19	5	28	6.63
12944	PGK1_HUMAN	P00558	Phosphoglycerate kinase 1 OS=Homo sapiens GN=PGK1 PE=1 SV=3	Regular	417.772	0	45014	38	7	38	21.82
9342	LDHC_HUMAN	P07864	L-lactate dehydrogenase C chain OS=Homo sapiens GN=LDHC PE=1 SV=4	Regular	410.649	0	36653.5	11	1	32	3.61
1307	ARP3_HUMAN	P61158	Actin-related protein 3 OS=Homo sapiens GN=ACTR3 PE=1 SV=3	Regular	407.263	0	47827.5	18	4	40	16.51
10880	MYH9_HUMAN	P35579	Myosin-9 OS=Homo sapiens GN=MYH9 PE=1 SV=4	Regular	405.819	0	227787	134	34	196	18.21
11097	NFM_HUMAN	P07197	Neurofilament medium polypeptide OS=Homo sapiens GN=NEFM PE=1 SV=3	Regular	398.536	0	102529	23	8	126	4.91
14647	ROA2_HUMAN	P22626	Heterogeneous nuclear ribonucleoproteins A2/B1 OS=Homo sapiens GN=HNRNPA2B1 PE=1 SV=2	Regular	390.727	0	37486.8	26	7	32	16.71
8219	IF5AL_HUMAN	Q6IS14	Eukaryotic translation initiation factor 5A-1-like OS=Homo sapiens GN=EIF5AL1 PE=2 SV=2	Regular	386.33	0	17001.3	16	4	13	29.22
11470	NFL_HUMAN	P07196	Neurofilament light polypeptide OS=Homo sapiens GN=NEFL PE=1 SV=3	Regular	385.206	0	61573.7	16	5	76	11.05
4756	DEST_HUMAN	P60981	Destrin OS=Homo sapiens GN=DSTN PE=1 SV=3	Regular	382.905	0	18962	11	5	21	28.48
542	AINX_HUMAN	Q16352	Alpha-internexin OS=Homo sapiens GN=INA PE=1 SV=2	Regular	379.705	0	55561.8	15	4	56	1.8
11320	NFH_HUMAN	P12036	Neurofilament heavy polypeptide OS=Homo sapiens GN=NEFH PE=1 SV=4	Regular	378.534	0	112707	8	1	124	0.88
14680	RLA0L_HUMAN	Q8NHW5	60S acidic ribosomal protein P0-like OS=Homo sapiens GN=RPLP0P6 PE=5 SV=1	Regular	377.644	0	34535.6	12	4	27	14.83
8180	HS905_HUMAN	Q58FG0	Putative heat shock protein HSP 90-alpha A5 OS=Homo sapiens GN=HSP90AA5P PE=2 SV=1	Regular	376.063	0	38966.2	13	3	37	10.18
17156	TBA8_HUMAN	Q9NY65	Tubulin alpha-8 chain OS=Homo sapiens GN=TUBA8 PE=1 SV=1	Regular	373.543	0	50778	18	4	35	15.37
14747	RLA0_HUMAN	P05388	60S acidic ribosomal protein P0 OS=Homo sapiens GN=RPLP0 PE=1 SV=1	Regular	357.67	0	34444.7	10	3	27	14.83
12774	PERI_HUMAN	P41219	Peripherin OS=Homo sapiens GN=PRPH PE=1 SV=2	Regular	352.954	0	53765	26	6	61	8.72
14790	ROA1_HUMAN	P09651	Heterogeneous nuclear ribonucleoprotein A1 OS=Homo sapiens GN=HNRNPA1 PE=1 SV=5	Regular	351.697	0	38860.8	16	4	32	10.75
14052	RA1L2_HUMAN	Q32P51	Heterogeneous nuclear ribonucleoprotein A1-like 2 OS=Homo sapiens GN=HNRNPA1L2 PE=2 SV=2	Regular	351.697	0	34396.5	16	4	30	12.5
17582	TRAP1_HUMAN	Q12931	Heat shock protein 75 kDa_ mitochondrial OS=Homo sapiens GN=TRAP1 PE=1 SV=3	Regular	350.045	0	80395.3	11	1	79	1.99
13657	PTX3_HUMAN	P26022	Pentraxin-related protein PTX3 OS=Homo sapiens GN=PTX3 PE=1 SV=3	Regular	347.163	0	42546	30	6	26	18.9
11060	MYL6B_HUMAN	P14649	Myosin light chain 6B OS=Homo sapiens GN=MYL6B PE=1 SV=1	Regular	335.955	0	22878.1	7	1	20	6.25
12693	PGK2_HUMAN	P07205	Phosphoglycerate kinase 2 OS=Homo sapiens GN=PGK2 PE=1 SV=3	Regular	331.867	0	45195.4	20	4	37	12.95
7202	FLNB_HUMAN	O75369	Filamin-B OS=Homo sapiens GN=FLNB PE=1 SV=2	Regular	297.964	0	280331	94	29	198	10.95
7014	FLNA_HUMAN	P21333	Filamin-A OS=Homo sapiens GN=FLNA PE=1 SV=4	Regular	295.072	0	283477	109	34	193	12.66
13432	PRDX6_HUMAN	P30041	Peroxiredoxin-6 OS=Homo sapiens GN=PRDX6 PE=1 SV=3	Regular	287.854	0	25149.1	12	3	29	18.3
14542	RL12_HUMAN	P30050	60S ribosomal protein L12 OS=Homo sapiens GN=RPL12 PE=1 SV=1	Regular	282.929	0	17989.7	11	4	18	28.48
17113	TBB8_HUMAN	Q3ZCM7	Tubulin beta-8 chain OS=Homo sapiens GN=TUBB8 PE=1 SV=2	Regular	255.466	0	50289.4	20	3	32	7.21
17112	TBB8L_HUMAN	A6NNZ2	Tubulin beta-8 chain-like protein LOC260334 OS=Homo sapiens PE=1 SV=1	Regular	255.466	0	50200	20	3	29	7.21
14196	RADI_HUMAN	P35241	Radixin OS=Homo sapiens GN=RDX PE=1 SV=1	Regular	253.136	0	68678.1	36	10	69	14.58
2488	CADH5_HUMAN	P33151	Cadherin-5 OS=Homo sapiens GN=CDH5 PE=1 SV=5	Regular	243.155	0	87870.7	36	8	66	13.27
378	ACTN2_HUMAN	P35609	Alpha-actinin-2 OS=Homo sapiens GN=ACTN2 PE=1 SV=1	Regular	243.059	0	104424	38	12	87	7.94
19025	WDR1_HUMAN	O75083	WD repeat-containing protein 1 OS=Homo sapiens GN=WDR1 PE=1 SV=4	Regular	238.169	0	66877.9	35	7	49	13.86
5668	KPYR_HUMAN	P30613	Pyruvate kinase PKLR OS=Homo sapiens GN=PKLR PE=1 SV=2	Regular	237.094	0	62229.5	18	6	52	11.67
5101	GDIB_HUMAN	P50395	Rab GDP dissociation inhibitor beta OS=Homo sapiens GN=GDI2 PE=1 SV=2	Regular	230.509	0	51119.6	21	6	44	15.06
7412	GFAP_HUMAN	P14136	Glial fibrillary acidic protein OS=Homo sapiens GN=GFAP PE=1 SV=1	Regular	221.238	0	49937.3	11	5	54	5.79
6784	EZRI_HUMAN	P15311	Ezrin OS=Homo sapiens GN=EZR PE=1 SV=4	Regular	212.136	0	69527	25	7	80	7.85
5502	LMNA_HUMAN	P02545	Prelamin-A/C OS=Homo sapiens GN=LMNA PE=1 SV=1	Regular	203.144	0	74424.7	46	14	79	21.84
10569	MLRA_HUMAN	Q01449	Myosin regulatory light chain 2_ atrial isoform OS=Homo sapiens GN=MYL7 PE=1 SV=1	Regular	197.221	0	19619.2	6	2	17	22.86
5913	ENPL_HUMAN	P14625	Endoplasmin OS=Homo sapiens GN=HSP90B1 PE=1 SV=1	Regular	179.429	0.3	92754.2	27	9	92	5.85
13526	PRDX2_HUMAN	P32119	Peroxiredoxin-2 OS=Homo sapiens GN=PRDX2 PE=1 SV=5	Regular	191.491	0.29	22063	11	3	19	10.61
14207	RBP2_HUMAN	P49792	E3 SUMO-protein ligase RanBP2 OS=Homo sapiens GN=RANBP2 PE=1 SV=2	Regular	170.026	0.29	362591	39	18	304	3.69
12589	PAL4D_HUMAN	F5H284	Peptidyl-prolyl cis-trans isomerase A-like 4D OS=Homo sapiens GN=PPIAL4D PE=3 SV=1	Regular	176.375	0.29	18394.9	6	2	16	7.93
12375	PAL4E_HUMAN	A0A075B759	Peptidyl-prolyl cis-trans isomerase A-like 4E OS=Homo sapiens GN=PPIAL4E PE=3 SV=1	Regular	176.375	0.29	18425	6	2	16	7.93
12174	PAL4F_HUMAN	P0DN26	Peptidyl-prolyl cis-trans isomerase A-like 4F OS=Homo sapiens GN=PPIAL4F PE=3 SV=1	Regular	176.375	0.29	18425	6	2	16	7.93
12173	PAL4C_HUMAN	A0A0B4J2A2	Peptidyl-prolyl cis-trans isomerase A-like 4C OS=Homo sapiens GN=PPIAL4C PE=2 SV=1	Regular	176.375	0.29	18383.9	6	2	14	7.93
12054	PAL4G_HUMAN	P0DN37	Peptidyl-prolyl cis-trans isomerase A-like 4G OS=Homo sapiens GN=PPIAL4G PE=3 SV=1	Regular	176.375	0.29	18393.9	7	2	14	7.93
18784	VINC_HUMAN	P18206	Vinculin OS=Homo sapiens GN=VCL PE=1 SV=4	Regular	172.245	0.29	124370	49	19	122	15.43
13066	PNPH_HUMAN	P00491	Purine nucleoside phosphorylase OS=Homo sapiens GN=PNP PE=1 SV=2	Regular	167.558	0.29	32346.1	20	5	25	14.53
13237	PLSL_HUMAN	P13796	Plastin-2 OS=Homo sapiens GN=LCP1 PE=1 SV=6	Regular	152.874	0.57	70858.8	15	5	57	7.02
4550	DHB1_HUMAN	P14061	Estradiol 17-beta-dehydrogenase 1 OS=Homo sapiens GN=HSD17B1 PE=1 SV=3	Regular	149.864	0.85	35292.3	9	3	27	7.32
17109	TBB1_HUMAN	Q9H4B7	Tubulin beta-1 chain OS=Homo sapiens GN=TUBB1 PE=1 SV=1	Regular	148.129	0.85	50897.3	19	6	32	5.99
18480	TSP3_HUMAN	P49746	Thrombospondin-3 OS=Homo sapiens GN=THBS3 PE=1 SV=1	Regular	141.791	0.85	106939	5	1	59	0.73
433	ACTN3_HUMAN	Q08043	Alpha-actinin-3 OS=Homo sapiens GN=ACTN3 PE=1 SV=2	Regular	138.402	0.84	103983	21	6	89	7.55
18340	UBA1_HUMAN	P22314	Ubiquitin-like modifier-activating enzyme 1 OS=Homo sapiens GN=UBA1 PE=1 SV=3	Regular	138.058	0.84	118933	23	10	72	8.79
8029	H3C_HUMAN	Q6NXT2	Histone H3.3C OS=Homo sapiens GN=H3F3C PE=1 SV=3	Regular	133.502	0.84	15327.8	5	1	13	5.19
7186	FETUA_HUMAN	P02765	Alpha-2-HS-glycoprotein OS=Homo sapiens GN=AHSG PE=1 SV=1	Regular	133.347	0.83	40123.1	10	4	22	3.54
17386	TLN1_HUMAN	Q9Y490	Talin-1 OS=Homo sapiens GN=TLN1 PE=1 SV=3	Regular	129.15	1.37	271935	63	18	226	8.7
2304	CD40L_HUMAN	P29965	CD40 ligand OS=Homo sapiens GN=CD40LG PE=1 SV=1	Regular	125.24	1.64	29558.7	11	3	23	10.73
12588	PAK2_HUMAN	Q13177	Serine/threonine-protein kinase PAK 2 OS=Homo sapiens GN=PAK2 PE=1 SV=3	Regular	121.391	2.16	58327.9	10	6	45	10.5
1881	BYST_HUMAN	Q13895	Bystin OS=Homo sapiens GN=BYSL PE=1 SV=3	Regular	121.046	2.16	49829.5	7	2	45	8.24
18879	VRTN_HUMAN	Q9H8Y1	Vertnin OS=Homo sapiens GN=VRTN PE=1 SV=1	Regular	118.856	2.41	78944.5	21	6	56	9.83
18347	UBE3C_HUMAN	Q15386	Ubiquitin-protein ligase E3C OS=Homo sapiens GN=UBE3C PE=1 SV=3	Regular	116.754	2.66	125006	20	8	80	3.23
14420	RHG35_HUMAN	Q9NRY4	Rho GTPase-activating protein 35 OS=Homo sapiens GN=ARHGAP35 PE=1 SV=3	Regular	114.828	2.91	172054	22	8	131	0.93
1306	ARP3B_HUMAN	Q9P1U1	Actin-related protein 3B OS=Homo sapiens GN=ACTR3B PE=2 SV=1	Regular	111.512	2.89	48121	9	3	41	2.15
15900	SNP25_HUMAN	P60880	Synaptosomal-associated protein 25 OS=Homo sapiens GN=SNAP25 PE=1 SV=1	Regular	109.519	3.39	23543.3	4	4	26	7.77
5229	HNRL2_HUMAN	Q1KMD3	Heterogeneous nuclear ribonucleoprotein U-like protein 2 OS=Homo sapiens GN=HNRNPUL2 PE=1 SV=1	Regular	108.984	3.38	85675.1	20	6	69	7.23
4368	DC1L2_HUMAN	O43237	Cytoplasmic dynein 1 light intermediate chain 2 OS=Homo sapiens GN=DYNC1LI2 PE=1 SV=1	Regular	106.298	3.37	54384.5	25	8	50	9.96
553	ALBU_HUMAN	P02768	Serum albumin OS=Homo sapiens GN=ALB PE=1 SV=2	Regular	103.035	3.36	71362.7	19	4	61	4.76
9037	KRT84_HUMAN	Q9NSB2	Keratin_ type II cuticular Hb4 OS=Homo sapiens GN=KRT84 PE=2 SV=2	Regular	101.198	3.59	65983	8	2	48	2.5
8591	K2C8_HUMAN	P05787	Keratin_ type II cytoskeletal 8 OS=Homo sapiens GN=KRT8 PE=1 SV=7	Regular	101.198	3.58	53704.4	8	2	46	3.11
8590	K2C7_HUMAN	P08729	Keratin_ type II cytoskeletal 7 OS=Homo sapiens GN=KRT7 PE=1 SV=5	Regular	101.198	3.57	51442.8	8	2	43	3.2
8588	K2C5_HUMAN	P13647	Keratin_ type II cytoskeletal 5 OS=Homo sapiens GN=KRT5 PE=1 SV=3	Regular	99.0121	3.56	62606.6	18	7	46	2.71
4264	CYR61_HUMAN	O00622	Protein CYR61 OS=Homo sapiens GN=CYR61 PE=1 SV=1	Regular	100.121	3.55	44193.7	12	3	36	9.19

## Sheet: CTR_03_IA_final_protein
protein.key	protein.Entry	protein.Accession	protein.Description	protein.dataBaseType	protein.score	protein.falsePositiveRate	protein.avgMass	protein.MatchedProducts	protein.matchedPeptides	protein.digestPeps	protein.seqCover(%)
65	ACTG_HUMAN	P63261	Actin_ cytoplasmic 2 OS=Homo sapiens GN=ACTG1 PE=1 SV=1	Regular	15624.4	0	42135.1	196	21	37	69.07
64	ACTB_HUMAN	P60709	Actin_ cytoplasmic 1 OS=Homo sapiens GN=ACTB PE=1 SV=1	Regular	15624.4	0	42079	198	21	37	69.07
18517	TSP1_HUMAN	P07996	Thrombospondin-1 OS=Homo sapiens GN=THBS1 PE=1 SV=2	Regular	14417.5	0	133375	538	51	108	56.75
5055	G3P_HUMAN	P04406	Glyceraldehyde-3-phosphate dehydrogenase OS=Homo sapiens GN=GAPDH PE=1 SV=3	Regular	10117.6	0	36224.4	117	14	26	47.16
7712	H4_HUMAN	P62805	Histone H4 OS=Homo sapiens GN=HIST1H4A PE=1 SV=2	Regular	9328.74	0	11367.4	54	6	11	57.28
13575	PROF1_HUMAN	P07737	Profilin-1 OS=Homo sapiens GN=PFN1 PE=1 SV=2	Regular	8471.3	0	15225.3	65	7	16	62.86
18806	VIME_HUMAN	P08670	Vimentin OS=Homo sapiens GN=VIM PE=1 SV=4	Regular	8455.84	0	53708.8	196	27	49	53.86
497	ACTH_HUMAN	P63267	Actin_ gamma-enteric smooth muscle OS=Homo sapiens GN=ACTG2 PE=1 SV=1	Regular	8197.61	0	42276.2	109	14	36	30.85
470	ACTA_HUMAN	P62736	Actin_ aortic smooth muscle OS=Homo sapiens GN=ACTA2 PE=1 SV=1	Regular	8197.61	0	42408.3	109	14	37	30.77
434	ACTS_HUMAN	P68133	Actin_ alpha skeletal muscle OS=Homo sapiens GN=ACTA1 PE=1 SV=1	Regular	8197.61	0	42393.3	109	14	37	30.77
40	ACTC_HUMAN	P68032	Actin_ alpha cardiac muscle 1 OS=Homo sapiens GN=ACTC1 PE=1 SV=1	Regular	8197.61	0	42361.2	118	14	37	30.77
8027	H2A1J_HUMAN	Q99878	Histone H2A type 1-J OS=Homo sapiens GN=HIST1H2AJ PE=1 SV=3	Regular	7080.92	0	13936.3	31	4	9	32.81
8026	H2A1B_HUMAN	P04908	Histone H2A type 1-B/E OS=Homo sapiens GN=HIST1H2AB PE=1 SV=2	Regular	7080.92	0	14135.5	31	4	9	32.31
8003	H2A2A_HUMAN	Q6FI13	Histone H2A type 2-A OS=Homo sapiens GN=HIST2H2AA3 PE=1 SV=3	Regular	7080.92	0	14095.5	31	4	9	32.31
8002	H2A1_HUMAN	P0C0S8	Histone H2A type 1 OS=Homo sapiens GN=HIST1H2AG PE=1 SV=2	Regular	7080.92	0	14091.5	31	4	9	32.31
7899	H2AJ_HUMAN	Q9BTM1	Histone H2A.J OS=Homo sapiens GN=H2AFJ PE=1 SV=1	Regular	7080.92	0	14019.4	31	4	8	32.56
7897	H2A3_HUMAN	Q7L7L0	Histone H2A type 3 OS=Homo sapiens GN=HIST3H2A PE=1 SV=3	Regular	7080.92	0	14121.5	31	4	9	32.31
7803	H2A2C_HUMAN	Q16777	Histone H2A type 2-C OS=Homo sapiens GN=HIST2H2AC PE=1 SV=4	Regular	7080.92	0	13988.4	31	4	8	32.56
7703	H2A1H_HUMAN	Q96KK5	Histone H2A type 1-H OS=Homo sapiens GN=HIST1H2AH PE=1 SV=3	Regular	7080.92	0	13906.3	31	4	9	32.81
7668	H2A1D_HUMAN	P20671	Histone H2A type 1-D OS=Homo sapiens GN=HIST1H2AD PE=1 SV=2	Regular	7080.92	0	14107.5	31	4	9	32.31
7667	H2A1C_HUMAN	Q93077	Histone H2A type 1-C OS=Homo sapiens GN=HIST1H2AC PE=1 SV=3	Regular	7080.92	0	14105.5	31	4	9	32.31
13074	POTEE_HUMAN	Q6S8J3	POTE ankyrin domain family member E OS=Homo sapiens GN=POTEE PE=2 SV=3	Regular	6707.85	0	122961	75	9	114	10.6
6089	EF1A1_HUMAN	P68104	Elongation factor 1-alpha 1 OS=Homo sapiens GN=EEF1A1 PE=1 SV=1	Regular	6296.93	0	50483.1	139	16	36	49.35
6019	EF1A3_HUMAN	Q5VTE0	Putative elongation factor 1-alpha-like 3 OS=Homo sapiens GN=EEF1A1P5 PE=5 SV=1	Regular	6296.93	0	50527.3	136	15	36	43.29
17929	TPIS_HUMAN	P60174	Triosephosphate isomerase OS=Homo sapiens GN=TPI1 PE=1 SV=3	Regular	6115.14	0	31076.2	81	13	26	60.49
12389	PAI1_HUMAN	P05121	Plasminogen activator inhibitor 1 OS=Homo sapiens GN=SERPINE1 PE=1 SV=1	Regular	5904.82	0	45117.1	151	20	34	56.47
3803	CTGF_HUMAN	P29279	Connective tissue growth factor OS=Homo sapiens GN=CTGF PE=1 SV=2	Regular	5259.32	0	40315.6	112	16	37	48.14
13385	PPIA_HUMAN	P62937	Peptidyl-prolyl cis-trans isomerase A OS=Homo sapiens GN=PPIA PE=1 SV=2	Regular	4898.72	0	18240.6	60	9	16	61.82
14748	RLA2_HUMAN	P05387	60S acidic ribosomal protein P2 OS=Homo sapiens GN=RPLP2 PE=1 SV=1	Regular	4628.56	0	11665	37	4	9	69.57
278	1433Z_HUMAN	P63104	14-3-3 protein zeta/delta OS=Homo sapiens GN=YWHAZ PE=1 SV=1	Regular	4421.92	0	27916.2	72	10	30	41.63
13602	POTEF_HUMAN	A5A3E0	POTE ankyrin domain family member F OS=Homo sapiens GN=POTEF PE=1 SV=2	Regular	4412.48	0	123099	51	7	114	6.79
5315	HSPB1_HUMAN	P04792	Heat shock protein beta-1 OS=Homo sapiens GN=HSPB1 PE=1 SV=2	Regular	4308.31	0	22839.6	52	9	15	60.98
118	1433E_HUMAN	P62258	14-3-3 protein epsilon OS=Homo sapiens GN=YWHAE PE=1 SV=1	Regular	3668.06	0	29345	66	11	31	42.75
18557	UBB_HUMAN	P0CG47	Polyubiquitin-B OS=Homo sapiens GN=UBB PE=1 SV=1	Regular	3663.85	0	25818.7	39	6	27	24.02
18491	UBC_HUMAN	P0CG48	Polyubiquitin-C OS=Homo sapiens GN=UBC PE=1 SV=3	Regular	3663.85	0	77038.7	39	6	81	8.03
14909	RS27A_HUMAN	P62979	Ubiquitin-40S ribosomal protein S27a OS=Homo sapiens GN=RPS27A PE=1 SV=2	Regular	3663.85	0	18307.1	39	6	15	35.26
14599	RL40_HUMAN	P62987	Ubiquitin-60S ribosomal protein L40 OS=Homo sapiens GN=UBA52 PE=1 SV=2	Regular	3663.85	0	15013.5	39	6	13	42.97
5912	ENOA_HUMAN	P06733	Alpha-enolase OS=Homo sapiens GN=ENO1 PE=1 SV=2	Regular	3630.1	0	47511.2	116	20	39	57.6
999	ANXA2_HUMAN	P07355	Annexin A2 OS=Homo sapiens GN=ANXA2 PE=1 SV=2	Regular	3581.33	0	38832.2	100	14	34	50.15
5428	HS90B_HUMAN	P08238	Heat shock protein HSP 90-beta OS=Homo sapiens GN=HSP90AB1 PE=1 SV=4	Regular	3349.97	0	83606.5	116	19	75	33.56
3546	COF1_HUMAN	P23528	Cofilin-1 OS=Homo sapiens GN=CFL1 PE=1 SV=3	Regular	3068.34	0	18730.6	49	6	21	46.99
7211	FKB1A_HUMAN	P62942	Peptidyl-prolyl cis-trans isomerase FKBP1A OS=Homo sapiens GN=FKBP1A PE=1 SV=2	Regular	3066.4	0	12007.8	20	5	7	40.74
375	ACTBL_HUMAN	Q562R1	Beta-actin-like protein 2 OS=Homo sapiens GN=ACTBL2 PE=1 SV=2	Regular	2946.64	0	42345.5	33	5	38	12.77
329	ACTBM_HUMAN	Q9BYX7	Putative beta-actin-like protein 3 OS=Homo sapiens GN=POTEKP PE=5 SV=1	Regular	2870.92	0	42358.5	27	5	36	24.27
6707	FBLN3_HUMAN	Q12805	EGF-containing fibulin-like extracellular matrix protein 1 OS=Homo sapiens GN=EFEMP1 PE=1 SV=2	Regular	2790.06	0	56921.7	84	14	32	41.38
5421	HSP7C_HUMAN	P11142	Heat shock cognate 71 kDa protein OS=Homo sapiens GN=HSPA8 PE=1 SV=1	Regular	2751.18	0	71126.3	145	24	55	56.97
16932	TBB5_HUMAN	P07437	Tubulin beta chain OS=Homo sapiens GN=TUBB PE=1 SV=2	Regular	2707.83	0	50127.2	91	14	32	48.87
12666	PGS1_HUMAN	P21810	Biglycan OS=Homo sapiens GN=BGN PE=1 SV=2	Regular	2689.32	0	42053.3	68	13	28	44.02
17076	TBA1A_HUMAN	Q71U36	Tubulin alpha-1A chain OS=Homo sapiens GN=TUBA1A PE=1 SV=1	Regular	2529.79	0	50820	73	11	35	34.81
17077	TBA1B_HUMAN	P68363	Tubulin alpha-1B chain OS=Homo sapiens GN=TUBA1B PE=1 SV=1	Regular	2461.26	0	50836	77	12	35	34.81
4	TRYP_PIG	P00761	Trypsin OS=Sus scrofa PE=1 SV=1	Regular	2376.96	0	25093.8	49	4	14	25.11
8006	H2B1L_HUMAN	Q99880	Histone H2B type 1-L OS=Homo sapiens GN=HIST1H2BL PE=1 SV=3	Regular	2376.28	0	13952.2	33	5	15	33.33
8005	H2B1H_HUMAN	Q93079	Histone H2B type 1-H OS=Homo sapiens GN=HIST1H2BH PE=1 SV=3	Regular	2376.28	0	13892.1	33	5	15	33.33
8004	H2B1B_HUMAN	P33778	Histone H2B type 1-B OS=Homo sapiens GN=HIST1H2BB PE=1 SV=2	Regular	2376.28	0	13950.2	33	5	15	33.33
7902	H2B1J_HUMAN	P06899	Histone H2B type 1-J OS=Homo sapiens GN=HIST1H2BJ PE=1 SV=3	Regular	2376.28	0	13904.2	33	5	15	33.33
7871	H2B2E_HUMAN	Q16778	Histone H2B type 2-E OS=Homo sapiens GN=HIST2H2BE PE=1 SV=3	Regular	2376.28	0	13920.2	33	5	15	33.33
7869	H2B1N_HUMAN	Q99877	Histone H2B type 1-N OS=Homo sapiens GN=HIST1H2BN PE=1 SV=3	Regular	2376.28	0	13922.2	33	5	15	33.33
7868	H2B1C_HUMAN	P62807	Histone H2B type 1-C/E/F/G/I OS=Homo sapiens GN=HIST1H2BC PE=1 SV=4	Regular	2376.28	0	13906.2	33	5	15	33.33
7711	H2BFS_HUMAN	P57053	Histone H2B type F-S OS=Homo sapiens GN=H2BFS PE=1 SV=2	Regular	2376.28	0	13944.2	33	5	15	33.33
7710	H2B2F_HUMAN	Q5QNW6	Histone H2B type 2-F OS=Homo sapiens GN=HIST2H2BF PE=1 SV=3	Regular	2376.28	0	13920.2	33	5	15	33.33
7709	H2B1O_HUMAN	P23527	Histone H2B type 1-O OS=Homo sapiens GN=HIST1H2BO PE=1 SV=3	Regular	2376.28	0	13906.2	33	5	15	33.33
7708	H2B1M_HUMAN	Q99879	Histone H2B type 1-M OS=Homo sapiens GN=HIST1H2BM PE=1 SV=3	Regular	2376.28	0	13989.3	33	5	15	33.33
7707	H2B1K_HUMAN	O60814	Histone H2B type 1-K OS=Homo sapiens GN=HIST1H2BK PE=1 SV=3	Regular	2376.28	0	13890.2	33	5	15	33.33
7706	H2B1D_HUMAN	P58876	Histone H2B type 1-D OS=Homo sapiens GN=HIST1H2BD PE=1 SV=2	Regular	2376.28	0	13936.2	33	5	15	33.33
17011	TBA1C_HUMAN	Q9BQE3	Tubulin alpha-1C chain OS=Homo sapiens GN=TUBA1C PE=1 SV=1	Regular	2342.79	0	50579.7	62	10	35	30.29
171	1433G_HUMAN	P61981	14-3-3 protein gamma OS=Homo sapiens GN=YWHAG PE=1 SV=2	Regular	2101.51	0	28473.7	44	9	27	46.96
9158	KPYM_HUMAN	P14618	Pyruvate kinase PKM OS=Homo sapiens GN=PKM PE=1 SV=4	Regular	2097.89	0	58507.3	100	17	49	43.88
68	1433B_HUMAN	P31946	14-3-3 protein beta/alpha OS=Homo sapiens GN=YWHAB PE=1 SV=3	Regular	1928.43	0	28196.5	33	7	25	35.37
5280	HSP72_HUMAN	P54652	Heat shock-related 70 kDa protein 2 OS=Homo sapiens GN=HSPA2 PE=1 SV=1	Regular	1892.58	0	70306.2	62	10	57	19.72
7861	GSTP1_HUMAN	P09211	Glutathione S-transferase P OS=Homo sapiens GN=GSTP1 PE=1 SV=2	Regular	1844.28	0	23584	54	9	16	54.29
1435	AXA2L_HUMAN	A6NMY6	Putative annexin A2-like protein OS=Homo sapiens GN=ANXA2P2 PE=5 SV=2	Regular	1800.32	0	38830.2	59	9	33	28.61
13375	POTEI_HUMAN	P0CG38	POTE ankyrin domain family member I OS=Homo sapiens GN=POTEI PE=3 SV=1	Regular	1763.67	0	122936	37	7	112	6.98
7078	FINC_HUMAN	P02751	Fibronectin OS=Homo sapiens GN=FN1 PE=1 SV=4	Regular	1751.55	0	266218	348	62	150	39.82
5643	LEG1_HUMAN	P09382	Galectin-1 OS=Homo sapiens GN=LGALS1 PE=1 SV=2	Regular	1745.7	0	15057.9	32	5	14	45.19
7918	H2B3B_HUMAN	Q8N257	Histone H2B type 3-B OS=Homo sapiens GN=HIST3H2BB PE=1 SV=3	Regular	1715.2	0	13908.1	29	4	15	27.78
13303	PRDX1_HUMAN	Q06830	Peroxiredoxin-1 OS=Homo sapiens GN=PRDX1 PE=1 SV=1	Regular	1706.96	0	22338.5	35	7	20	28.64
17110	TBB2A_HUMAN	Q13885	Tubulin beta-2A chain OS=Homo sapiens GN=TUBB2A PE=1 SV=1	Regular	1680.77	0	50306.3	64	10	32	33.93
17081	TBB2B_HUMAN	Q9BVA1	Tubulin beta-2B chain OS=Homo sapiens GN=TUBB2B PE=1 SV=1	Regular	1680.77	0	50409.4	64	10	32	33.93
170	1433F_HUMAN	Q04917	14-3-3 protein eta OS=Homo sapiens GN=YWHAH PE=1 SV=4	Regular	1632.4	0	28389.9	20	3	29	10.16
119	1433T_HUMAN	P27348	14-3-3 protein theta OS=Homo sapiens GN=YWHAQ PE=1 SV=1	Regular	1632.4	0	28049.4	20	3	28	10.2
69	1433S_HUMAN	P31947	14-3-3 protein sigma OS=Homo sapiens GN=SFN PE=1 SV=1	Regular	1632.4	0	27888.2	20	3	27	10.08
15871	SPRC_HUMAN	P09486	SPARC OS=Homo sapiens GN=SPARC PE=1 SV=1	Regular	1611.51	0	35487.6	57	10	23	40.26
5577	LDHB_HUMAN	P07195	L-lactate dehydrogenase B chain OS=Homo sapiens GN=LDHB PE=1 SV=2	Regular	1601.67	0	36923.7	59	11	29	34.73
5	ADH1_YEAST	P00330	Alcohol dehydrogenase 1 OS=Saccharomyces cerevisiae (strain ATCC 204508 / S288c) GN=ADH1 PE=1 SV=5	Regular	1576.58	0	37305.4	60	13	26	44.54
12933	POTEJ_HUMAN	P0CG39	POTE ankyrin domain family member J OS=Homo sapiens GN=POTEJ PE=3 SV=1	Regular	1521.46	0	118816	30	6	110	6.17
7900	H2AV_HUMAN	Q71UI9	Histone H2A.V OS=Homo sapiens GN=H2AFV PE=1 SV=3	Regular	1514.98	0	13508.7	19	4	9	53.91
7804	H2AZ_HUMAN	P0C0S5	Histone H2A.Z OS=Homo sapiens GN=H2AFZ PE=1 SV=2	Regular	1514.98	0	13552.8	19	4	9	53.91
17351	TAGL2_HUMAN	P37802	Transgelin-2 OS=Homo sapiens GN=TAGLN2 PE=1 SV=3	Regular	1509.42	0	22562.6	41	10	26	70.85
930	ALDOA_HUMAN	P04075	Fructose-bisphosphate aldolase A OS=Homo sapiens GN=ALDOA PE=1 SV=2	Regular	1467.6	0	39876.3	57	10	34	39.56
17240	TBB4B_HUMAN	P68371	Tubulin beta-4B chain OS=Homo sapiens GN=TUBB4B PE=1 SV=1	Regular	1460.24	0	50287.4	67	12	32	42.7
10344	MOES_HUMAN	P26038	Moesin OS=Homo sapiens GN=MSN PE=1 SV=3	Regular	1439.87	0	67934.2	85	15	70	29.46
9552	LDHA_HUMAN	P00338	L-lactate dehydrogenase A chain OS=Homo sapiens GN=LDHA PE=1 SV=2	Regular	1397.79	0	36973.9	62	11	38	40.66
8274	HS90A_HUMAN	P07900	Heat shock protein HSP 90-alpha OS=Homo sapiens GN=HSP90AA1 PE=1 SV=5	Regular	1377.89	0	85059.1	79	14	101	18.99
8001	H2A1A_HUMAN	Q96QV6	Histone H2A type 1-A OS=Homo sapiens GN=HIST1H2AA PE=1 SV=3	Regular	1369.96	0	14233.5	12	3	9	17.56
7867	H2AX_HUMAN	P16104	Histone H2AX OS=Homo sapiens GN=H2AFX PE=1 SV=2	Regular	1369.96	0	15144.6	12	3	12	16.08
10907	NDKB_HUMAN	P22392	Nucleoside diphosphate kinase B OS=Homo sapiens GN=NME2 PE=1 SV=1	Regular	1357.22	0	17412.1	27	4	15	34.87
8179	HS71L_HUMAN	P34931	Heat shock 70 kDa protein 1-like OS=Homo sapiens GN=HSPA1L PE=1 SV=2	Regular	1318.43	0	70774.3	47	9	54	23.4
3479	CLIC1_HUMAN	O00299	Chloride intracellular channel protein 1 OS=Homo sapiens GN=CLIC1 PE=1 SV=4	Regular	1299.69	0	27264.9	32	7	22	43.98
4454	DESM_HUMAN	P17661	Desmin OS=Homo sapiens GN=DES PE=1 SV=3	Regular	1282.48	0	53592.9	31	6	53	18.09
7852	GRP78_HUMAN	P11021	78 kDa glucose-regulated protein OS=Homo sapiens GN=HSPA5 PE=1 SV=2	Regular	1226.05	0	72447.1	64	15	60	31.04
17203	TBA3C_HUMAN	Q13748	Tubulin alpha-3C/D chain OS=Homo sapiens GN=TUBA3C PE=1 SV=3	Regular	1209.3	0	50644	58	10	35	31.56
18479	TSP2_HUMAN	P35442	Thrombospondin-2 OS=Homo sapiens GN=THBS2 PE=1 SV=2	Regular	1180.91	0	133869	59	10	83	8.19
17239	TBB3_HUMAN	Q13509	Tubulin beta-3 chain OS=Homo sapiens GN=TUBB3 PE=1 SV=2	Regular	1178.61	0	50889	35	6	32	20.67
432	ACTN1_HUMAN	P12814	Alpha-actinin-1 OS=Homo sapiens GN=ACTN1 PE=1 SV=2	Regular	1172.4	0	103628	124	26	85	37.89
6369	ENOB_HUMAN	P13929	Beta-enolase OS=Homo sapiens GN=ENO3 PE=1 SV=5	Regular	1144.18	0	47329.1	24	3	37	8.99
17522	TPM4_HUMAN	P67936	Tropomyosin alpha-4 chain OS=Homo sapiens GN=TPM4 PE=1 SV=3	Regular	1123.46	0	28635.9	31	6	34	22.58
16931	TBB4A_HUMAN	P04350	Tubulin beta-4A chain OS=Homo sapiens GN=TUBB4A PE=1 SV=2	Regular	1106.08	0	50042.1	47	11	32	34.46
7704	H2A2B_HUMAN	Q8IUE6	Histone H2A type 2-B OS=Homo sapiens GN=HIST2H2AB PE=1 SV=3	Regular	1104.03	0	13995.3	7	1	9	6.92
5282	HSP76_HUMAN	P17066	Heat shock 70 kDa protein 6 OS=Homo sapiens GN=HSPA6 PE=1 SV=2	Regular	1047.35	0	71484.5	31	4	59	6.22
17521	TPM2_HUMAN	P07951	Tropomyosin beta chain OS=Homo sapiens GN=TPM2 PE=1 SV=1	Regular	1018.14	0	32964.8	24	4	36	11.97
17039	TERA_HUMAN	P55072	Transitional endoplasmic reticulum ATPase OS=Homo sapiens GN=VCP PE=1 SV=4	Regular	1009.34	0	90006.3	82	18	72	33.62
5283	HSP77_HUMAN	P48741	Putative heat shock 70 kDa protein 7 OS=Homo sapiens GN=HSPA7 PE=5 SV=2	Regular	1005.54	0	40472.6	22	2	30	6.54
8271	HS71A_HUMAN	P0DMV8	Heat shock 70 kDa protein 1A OS=Homo sapiens GN=HSPA1A PE=1 SV=1	Regular	1005.43	0	70337.5	37	6	54	18.56
5196	HS71B_HUMAN	P0DMV9	Heat shock 70 kDa protein 1B OS=Homo sapiens GN=HSPA1B PE=1 SV=1	Regular	1005.43	0	70337.5	37	6	54	18.56
17078	TBA3E_HUMAN	Q6PEY2	Tubulin alpha-3E chain OS=Homo sapiens GN=TUBA3E PE=1 SV=2	Regular	1001.81	0	50600	45	7	34	26.22
7705	H2B1A_HUMAN	Q96A08	Histone H2B type 1-A OS=Homo sapiens GN=HIST1H2BA PE=1 SV=3	Regular	995.968	0	14167.5	14	3	16	21.26
7806	H90B2_HUMAN	Q58FF8	Putative heat shock protein HSP 90-beta 2 OS=Homo sapiens GN=HSP90AB2P PE=1 SV=2	Regular	960.602	0	44520.1	38	7	49	14.96
17839	TPM3_HUMAN	P06753	Tropomyosin alpha-3 chain OS=Homo sapiens GN=TPM3 PE=1 SV=2	Regular	945.056	0	33007.1	22	4	36	11.58
616	ACTN4_HUMAN	O43707	Alpha-actinin-4 OS=Homo sapiens GN=ACTN4 PE=1 SV=2	Regular	930.976	0	105310	111	26	93	34.8
7903	H31T_HUMAN	Q16695	Histone H3.1t OS=Homo sapiens GN=HIST3H3 PE=1 SV=3	Regular	903.34	0	15622.3	13	3	14	10.29
17155	TBA4A_HUMAN	P68366	Tubulin alpha-4A chain OS=Homo sapiens GN=TUBA4A PE=1 SV=1	Regular	857.697	0	50665.8	52	9	35	25
8028	H31_HUMAN	P68431	Histone H3.1 OS=Homo sapiens GN=HIST1H3A PE=1 SV=2	Regular	857.369	0	15518.2	11	2	14	10.29
7920	H32_HUMAN	Q71DI3	Histone H3.2 OS=Homo sapiens GN=HIST2H3A PE=1 SV=3	Regular	857.369	0	15445.1	11	2	14	10.29
7904	H33_HUMAN	P84243	Histone H3.3 OS=Homo sapiens GN=H3F3A PE=1 SV=2	Regular	857.369	0	15385	11	2	14	10.29
6018	EF1A2_HUMAN	Q05639	Elongation factor 1-alpha 2 OS=Homo sapiens GN=EEF1A2 PE=1 SV=1	Regular	854.916	0	50812.4	39	8	36	17.71
12829	PDIA3_HUMAN	P30101	Protein disulfide-isomerase A3 OS=Homo sapiens GN=PDIA3 PE=1 SV=4	Regular	843.438	0	57181.6	43	11	54	32.67
17574	TPM1_HUMAN	P09493	Tropomyosin alpha-1 chain OS=Homo sapiens GN=TPM1 PE=1 SV=2	Regular	824.079	0	32765.6	19	3	36	8.45
11113	NDKA_HUMAN	P15531	Nucleoside diphosphate kinase A OS=Homo sapiens GN=NME1 PE=1 SV=1	Regular	822.09	0	17319.8	19	3	16	25
6205	ENOG_HUMAN	P09104	Gamma-enolase OS=Homo sapiens GN=ENO2 PE=1 SV=3	Regular	746.77	0	47610.8	16	3	38	5.53
12206	PDIA1_HUMAN	P07237	Protein disulfide-isomerase OS=Homo sapiens GN=P4HB PE=1 SV=3	Regular	718.969	0	57515.6	41	10	55	23.82
11033	NDK8_HUMAN	O60361	Putative nucleoside diphosphate kinase OS=Homo sapiens GN=NME2P1 PE=5 SV=1	Regular	680.374	0	15700.2	12	2	13	18.98
6021	EF2_HUMAN	P13639	Elongation factor 2 OS=Homo sapiens GN=EEF2 PE=1 SV=4	Regular	677.076	0	96307.8	98	22	80	31.82
17535	TKT_HUMAN	P29401	Transketolase OS=Homo sapiens GN=TKT PE=1 SV=3	Regular	662.533	0	68562.1	54	11	48	30.98
8031	H90B3_HUMAN	Q58FF7	Putative heat shock protein HSP 90-beta-3 OS=Homo sapiens GN=HSP90AB3P PE=5 SV=1	Regular	624.718	0	68667.1	27	5	62	8.71
11470	NFL_HUMAN	P07196	Neurofilament light polypeptide OS=Homo sapiens GN=NEFL PE=1 SV=3	Regular	606.588	0	61573.7	19	5	76	9.02
10195	MMP1_HUMAN	P03956	Interstitial collagenase OS=Homo sapiens GN=MMP1 PE=1 SV=3	Regular	606.411	0	54178.1	52	13	37	30.7
11211	NPM_HUMAN	P06748	Nucleophosmin OS=Homo sapiens GN=NPM1 PE=1 SV=2	Regular	604.273	0	32746.2	34	6	26	25.85
542	AINX_HUMAN	Q16352	Alpha-internexin OS=Homo sapiens GN=INA PE=1 SV=2	Regular	597.278	0	55561.8	12	5	56	7.82
11097	NFM_HUMAN	P07197	Neurofilament medium polypeptide OS=Homo sapiens GN=NEFM PE=1 SV=3	Regular	589.222	0	102529	20	7	126	5.13
3665	COF2_HUMAN	Q9Y281	Cofilin-2 OS=Homo sapiens GN=CFL2 PE=1 SV=1	Regular	587.929	0	18850.7	9	1	20	6.63
11320	NFH_HUMAN	P12036	Neurofilament heavy polypeptide OS=Homo sapiens GN=NEFH PE=1 SV=4	Regular	583.873	0	112707	8	1	124	0.88
7412	GFAP_HUMAN	P14136	Glial fibrillary acidic protein OS=Homo sapiens GN=GFAP PE=1 SV=1	Regular	583.148	0	49937.3	31	9	54	18.98
18629	TXND5_HUMAN	Q8NBS9	Thioredoxin domain-containing protein 5 OS=Homo sapiens GN=TXNDC5 PE=1 SV=2	Regular	580.344	0	48313.2	37	8	37	21.53
17156	TBA8_HUMAN	Q9NY65	Tubulin alpha-8 chain OS=Homo sapiens GN=TUBA8 PE=1 SV=1	Regular	562.493	0	50778	28	5	35	14.48
8095	H90B4_HUMAN	Q58FF6	Putative heat shock protein HSP 90-beta 4 OS=Homo sapiens GN=HSP90AB4P PE=5 SV=1	Regular	539.107	0	58891.8	18	3	58	6.14
13657	PTX3_HUMAN	P26022	Pentraxin-related protein PTX3 OS=Homo sapiens GN=PTX3 PE=1 SV=3	Regular	535.691	0	42546	29	7	26	17.85
17111	TBB6_HUMAN	Q9BUF5	Tubulin beta-6 chain OS=Homo sapiens GN=TUBB6 PE=1 SV=1	Regular	522.865	0	50313.5	15	3	33	8.07
12846	PGBM_HUMAN	P98160	Basement membrane-specific heparan sulfate proteoglycan core protein OS=Homo sapiens GN=HSPG2 PE=1 SV=4	Regular	503.154	0	479552	263	58	264	17.35
2224	CAPZB_HUMAN	P47756	F-actin-capping protein subunit beta OS=Homo sapiens GN=CAPZB PE=1 SV=4	Regular	496.506	0	31635.7	9	3	31	15.52
5197	HS902_HUMAN	Q14568	Heat shock protein HSP 90-alpha A2 OS=Homo sapiens GN=HSP90AA2P PE=1 SV=2	Regular	457.647	0	39478.9	27	4	64	12.83
10303	MMP2_HUMAN	P08253	72 kDa type IV collagenase OS=Homo sapiens GN=MMP2 PE=1 SV=2	Regular	450.673	0	74965.9	36	10	57	26.97
10880	MYH9_HUMAN	P35579	Myosin-9 OS=Homo sapiens GN=MYH9 PE=1 SV=4	Regular	425.39	0	227787	137	42	196	19.49
800	ANXA5_HUMAN	P08758	Annexin A5 OS=Homo sapiens GN=ANXA5 PE=1 SV=2	Regular	419.444	0	35993.9	33	8	33	26.88
5668	KPYR_HUMAN	P30613	Pyruvate kinase PKLR OS=Homo sapiens GN=PKLR PE=1 SV=2	Regular	418.764	0	62229.5	16	5	52	6.97
2501	CAP1_HUMAN	Q01518	Adenylyl cyclase-associated protein 1 OS=Homo sapiens GN=CAP1 PE=1 SV=5	Regular	415.622	0	52357.8	25	8	49	20.84
799	ANXA1_HUMAN	P04083	Annexin A1 OS=Homo sapiens GN=ANXA1 PE=1 SV=2	Regular	372.133	0	38942.4	30	7	32	26.88
13432	PRDX6_HUMAN	P30041	Peroxiredoxin-6 OS=Homo sapiens GN=PRDX6 PE=1 SV=3	Regular	369.986	0	25149.1	13	5	29	31.25
12774	PERI_HUMAN	P41219	Peripherin OS=Homo sapiens GN=PRPH PE=1 SV=2	Regular	358.377	0	53765	19	4	61	6.17
12944	PGK1_HUMAN	P00558	Phosphoglycerate kinase 1 OS=Homo sapiens GN=PGK1 PE=1 SV=3	Regular	356.585	0	45014	35	7	38	22.78
5307	IBP7_HUMAN	Q16270	Insulin-like growth factor-binding protein 7 OS=Homo sapiens GN=IGFBP7 PE=1 SV=1	Regular	354.595	0	30156.8	16	4	23	15.25
7202	FLNB_HUMAN	O75369	Filamin-B OS=Homo sapiens GN=FLNB PE=1 SV=2	Regular	351.248	0	280331	106	30	198	17.76
18480	TSP3_HUMAN	P49746	Thrombospondin-3 OS=Homo sapiens GN=THBS3 PE=1 SV=1	Regular	342.777	0	106939	9	1	59	0.73
5502	LMNA_HUMAN	P02545	Prelamin-A/C OS=Homo sapiens GN=LMNA PE=1 SV=1	Regular	327.342	0.38	74424.7	54	18	79	19.58
13201	PLST_HUMAN	P13797	Plastin-3 OS=Homo sapiens GN=PLS3 PE=1 SV=4	Regular	323.638	0.38	71324.4	36	10	58	17.62
637	ALDOC_HUMAN	P09972	Fructose-bisphosphate aldolase C OS=Homo sapiens GN=ALDOC PE=1 SV=2	Regular	321.016	0.37	39855.1	6	2	35	7.69
14052	RA1L2_HUMAN	Q32P51	Heterogeneous nuclear ribonucleoprotein A1-like 2 OS=Homo sapiens GN=HNRNPA1L2 PE=2 SV=2	Regular	306.498	0.37	34396.5	14	4	30	10
14790	ROA1_HUMAN	P09651	Heterogeneous nuclear ribonucleoprotein A1 OS=Homo sapiens GN=HNRNPA1 PE=1 SV=5	Regular	304.091	0.37	38860.8	13	3	32	8.6
2091	CALR_HUMAN	P27797	Calreticulin OS=Homo sapiens GN=CALR PE=1 SV=1	Regular	292.651	0.37	48312.7	30	7	52	18.71
8590	K2C7_HUMAN	P08729	Keratin_ type II cytoskeletal 7 OS=Homo sapiens GN=KRT7 PE=1 SV=5	Regular	287.545	0.36	51442.8	19	7	43	8.96
378	ACTN2_HUMAN	P35609	Alpha-actinin-2 OS=Homo sapiens GN=ACTN2 PE=1 SV=1	Regular	278.218	0.36	104424	41	12	87	11.19
12391	PAL4A_HUMAN	Q9Y536	Peptidyl-prolyl cis-trans isomerase A-like 4A OS=Homo sapiens GN=PPIAL4A PE=2 SV=1	Regular	271.825	0.36	18409.9	14	5	15	16.46
7230	FSCN1_HUMAN	Q16658	Fascin OS=Homo sapiens GN=FSCN1 PE=1 SV=3	Regular	270.979	0.36	55157.3	20	6	44	13.79
8029	H3C_HUMAN	Q6NXT2	Histone H3.3C OS=Homo sapiens GN=H3F3C PE=1 SV=3	Regular	266.126	0.36	15327.8	6	1	13	5.19
7014	FLNA_HUMAN	P21333	Filamin-A OS=Homo sapiens GN=FLNA PE=1 SV=4	Regular	261.113	0.35	283477	95	27	193	14.17
8591	K2C8_HUMAN	P05787	Keratin_ type II cytoskeletal 8 OS=Homo sapiens GN=KRT8 PE=1 SV=7	Regular	252.862	0.35	53704.4	23	6	46	4.97
8180	HS905_HUMAN	Q58FG0	Putative heat shock protein HSP 90-alpha A5 OS=Homo sapiens GN=HSP90AA5P PE=2 SV=1	Regular	238.775	0.7	38966.2	4	1	37	3.59
2530	CC90B_HUMAN	Q9GZT6	Coiled-coil domain-containing protein 90B_ mitochondrial OS=Homo sapiens GN=CCDC90B PE=1 SV=2	Regular	234.098	0.69	29562.7	19	7	30	20.87
9037	KRT84_HUMAN	Q9NSB2	Keratin_ type II cuticular Hb4 OS=Homo sapiens GN=KRT84 PE=2 SV=2	Regular	233.307	0.69	65983	12	2	48	2.5
14891	RS2_HUMAN	P15880	40S ribosomal protein S2 OS=Homo sapiens GN=RPS2 PE=1 SV=2	Regular	232.654	0.68	31609.6	12	3	32	11.95
553	ALBU_HUMAN	P02768	Serum albumin OS=Homo sapiens GN=ALB PE=1 SV=2	Regular	230.228	0.68	71362.7	20	4	61	4.6
14196	RADI_HUMAN	P35241	Radixin OS=Homo sapiens GN=RDX PE=1 SV=1	Regular	224.474	0.68	68678.1	32	8	69	12.35
5068	G3PT_HUMAN	O14556	Glyceraldehyde-3-phosphate dehydrogenase_ testis-specific OS=Homo sapiens GN=GAPDHS PE=1 SV=2	Regular	201.499	0.67	44843.4	6	1	32	1.72
8983	K2C75_HUMAN	O95678	Keratin_ type II cytoskeletal 75 OS=Homo sapiens GN=KRT75 PE=1 SV=2	Regular	197.266	0.66	59845.6	18	7	47	4.9
433	ACTN3_HUMAN	Q08043	Alpha-actinin-3 OS=Homo sapiens GN=ACTN3 PE=1 SV=2	Regular	196.349	0.66	103983	29	12	89	12.99
13567	PRDX4_HUMAN	Q13162	Peroxiredoxin-4 OS=Homo sapiens GN=PRDX4 PE=1 SV=1	Regular	194.684	0.66	30768	5	1	20	2.58
8588	K2C5_HUMAN	P13647	Keratin_ type II cytoskeletal 5 OS=Homo sapiens GN=KRT5 PE=1 SV=3	Regular	194.46	0.66	62606.6	22	7	46	3.73
5913	ENPL_HUMAN	P14625	Endoplasmin OS=Homo sapiens GN=HSP90B1 PE=1 SV=1	Regular	194.027	0.66	92754.2	36	9	92	9.96
9036	KRT81_HUMAN	Q14533	Keratin_ type II cuticular Hb1 OS=Homo sapiens GN=KRT81 PE=1 SV=3	Regular	189.509	0.65	56867.3	12	3	46	4.55
8589	K2C6B_HUMAN	P04259	Keratin_ type II cytoskeletal 6B OS=Homo sapiens GN=KRT6B PE=1 SV=5	Regular	183.404	0.65	60352.2	19	7	50	8.87
17113	TBB8_HUMAN	Q3ZCM7	Tubulin beta-8 chain OS=Homo sapiens GN=TUBB8 PE=1 SV=2	Regular	179.183	0.64	50289.4	18	4	32	8.33
17112	TBB8L_HUMAN	A6NNZ2	Tubulin beta-8 chain-like protein LOC260334 OS=Homo sapiens PE=1 SV=1	Regular	179.183	0.64	50200	18	4	29	8.33
8634	K2C6A_HUMAN	P02538	Keratin_ type II cytoskeletal 6A OS=Homo sapiens GN=KRT6A PE=1 SV=3	Regular	177.55	0.64	60330.2	11	4	50	5.85
19338	ZN589_HUMAN	Q86UQ0	Zinc finger protein 589 OS=Homo sapiens GN=ZNF589 PE=1 SV=1	Regular	176.242	0.63	41987.8	9	3	27	5.77
19025	WDR1_HUMAN	O75083	WD repeat-containing protein 1 OS=Homo sapiens GN=WDR1 PE=1 SV=4	Regular	165.53	0.63	66877.9	13	3	49	5.28
8635	K2C6C_HUMAN	P48668	Keratin_ type II cytoskeletal 6C OS=Homo sapiens GN=KRT6C PE=1 SV=3	Regular	162.074	0.63	60310.2	14	4	50	1.24
8636	K2C78_HUMAN	Q8N1N4	Keratin_ type II cytoskeletal 78 OS=Homo sapiens GN=KRT78 PE=2 SV=2	Regular	161.385	0.63	57664.3	12	4	49	2.31
18917	XRCC6_HUMAN	P12956	X-ray repair cross-complementing protein 6 OS=Homo sapiens GN=XRCC6 PE=1 SV=2	Regular	154.106	0.62	70128.3	11	7	63	7.22
5558	KRT85_HUMAN	P78386	Keratin_ type II cuticular Hb5 OS=Homo sapiens GN=KRT85 PE=1 SV=1	Regular	153.829	0.62	57341.9	7	3	50	5.13
9220	K2C3_HUMAN	P12035	Keratin_ type II cytoskeletal 3 OS=Homo sapiens GN=KRT3 PE=1 SV=3	Regular	152.845	0.61	64588.2	5	1	46	1.11
8961	KRT86_HUMAN	O43790	Keratin_ type II cuticular Hb6 OS=Homo sapiens GN=KRT86 PE=1 SV=1	Regular	152.845	0.61	55154.5	5	1	51	1.44
8960	KRT83_HUMAN	P78385	Keratin_ type II cuticular Hb3 OS=Homo sapiens GN=KRT83 PE=1 SV=2	Regular	152.845	0.6	55963.3	5	1	47	1.42
8867	K2C79_HUMAN	Q5XKE5	Keratin_ type II cytoskeletal 79 OS=Homo sapiens GN=KRT79 PE=1 SV=2	Regular	152.845	0.6	58120.8	5	1	46	1.31
8586	K22O_HUMAN	Q01546	Keratin_ type II cytoskeletal 2 oral OS=Homo sapiens GN=KRT76 PE=1 SV=2	Regular	152.845	0.6	66411.1	5	1	51	1.1
12693	PGK2_HUMAN	P07205	Phosphoglycerate kinase 2 OS=Homo sapiens GN=PGK2 PE=1 SV=3	Regular	148.258	0.6	45195.4	7	3	37	3.6
13872	PYRG2_HUMAN	Q9NRF8	CTP synthase 2 OS=Homo sapiens GN=CTPS2 PE=1 SV=1	Regular	148.074	0.6	66362	12	3	44	7.68
15804	SLAF6_HUMAN	Q96DU3	SLAM family member 6 OS=Homo sapiens GN=SLAMF6 PE=1 SV=3	Regular	147.316	0.6	37687.7	4	4	29	10.24
13526	PRDX2_HUMAN	P32119	Peroxiredoxin-2 OS=Homo sapiens GN=PRDX2 PE=1 SV=5	Regular	134.157	1.18	22063	6	1	19	5.56
6784	EZRI_HUMAN	P15311	Ezrin OS=Homo sapiens GN=EZR PE=1 SV=4	Regular	133.301	1.17	69527	25	6	80	5.8
2281	CCHCR_HUMAN	Q8TD31	Coiled-coil alpha-helical rod protein 1 OS=Homo sapiens GN=CCHCR1 PE=1 SV=2	Regular	132.803	1.17	88956.2	24	10	87	9.72
13126	PI42B_HUMAN	P78356	Phosphatidylinositol 5-phosphate 4-kinase type-2 beta OS=Homo sapiens GN=PIP4K2B PE=1 SV=1	Regular	130.418	1.17	47777.2	5	2	45	5.29
17582	TRAP1_HUMAN	Q12931	Heat shock protein 75 kDa_ mitochondrial OS=Homo sapiens GN=TRAP1 PE=1 SV=3	Regular	130.248	1.16	80395.3	10	1	79	1.99
17386	TLN1_HUMAN	Q9Y490	Talin-1 OS=Homo sapiens GN=TLN1 PE=1 SV=3	Regular	127.765	1.16	271935	57	24	226	8.82
18369	UBE2K_HUMAN	P61086	Ubiquitin-conjugating enzyme E2 K OS=Homo sapiens GN=UBE2K PE=1 SV=3	Regular	126.172	1.15	22520.7	8	2	19	20.5
14351	RINI_HUMAN	P13489	Ribonuclease inhibitor OS=Homo sapiens GN=RNH1 PE=1 SV=2	Regular	125.619	1.15	51798.4	12	3	42	3.25
17109	TBB1_HUMAN	Q9H4B7	Tubulin beta-1 chain OS=Homo sapiens GN=TUBB1 PE=1 SV=1	Regular	124.518	1.42	50897.3	14	5	32	4.21
17359	TBAL3_HUMAN	A6NHL2	Tubulin alpha chain-like 3 OS=Homo sapiens GN=TUBAL3 PE=1 SV=2	Regular	121.912	1.7	50707.2	9	2	39	3.81
17127	TENX_HUMAN	P22105	Tenascin-X OS=Homo sapiens GN=TNXB PE=1 SV=4	Regular	120.188	1.69	465235	22	19	325	1.18
809	APEX1_HUMAN	P27695	DNA-(apurinic or apyrimidinic site) lyase OS=Homo sapiens GN=APEX1 PE=1 SV=2	Regular	119.564	1.69	35953.7	8	3	24	9.75
10677	MTG1_HUMAN	Q9BT17	Mitochondrial ribosome-associated GTPase 1 OS=Homo sapiens GN=MTG1 PE=1 SV=2	Regular	113.259	2.23	37635.9	9	4	30	7.49
18543	U5S1_HUMAN	Q15029	116 kDa U5 small nuclear ribonucleoprotein component OS=Homo sapiens GN=EFTUD2 PE=1 SV=1	Regular	111.512	2.22	110405	11	4	77	3.29
17091	TENXA_HUMAN	Q16473	Putative tenascin-XA OS=Homo sapiens GN=TNXA PE=5 SV=2	Regular	106.308	2.49	33796.8	9	5	24	3.22
14420	RHG35_HUMAN	Q9NRY4	Rho GTPase-activating protein 35 OS=Homo sapiens GN=ARHGAP35 PE=1 SV=3	Regular	102.41	2.75	172054	8	4	131	0.47
8901	KIF9_HUMAN	Q9HAQ2	Kinesin-like protein KIF9 OS=Homo sapiens GN=KIF9 PE=1 SV=4	Regular	98.3826	3.27	90328.8	16	8	90	9.11
14543	RL17_HUMAN	P18621	60S ribosomal protein L17 OS=Homo sapiens GN=RPL17 PE=1 SV=3	Regular	93.5516	3.25	21625.2	11	3	17	12.5
16166	SPTN1_HUMAN	Q13813	Spectrin alpha chain_ non-erythrocytic 1 OS=Homo sapiens GN=SPTAN1 PE=1 SV=3	Regular	92.9429	3.24	285338	74	32	326	6.92
3318	CLH1_HUMAN	Q00610	Clathrin heavy chain 1 OS=Homo sapiens GN=CLTC PE=1 SV=5	Regular	91.8098	3.23	193383	42	15	142	6.21
10928	MYH10_HUMAN	P35580	Myosin-10 OS=Homo sapiens GN=MYH10 PE=1 SV=3	Regular	91.8399	3.49	229969	45	19	195	4.25
17173	TCPZ_HUMAN	P40227	T-complex protein 1 subunit zeta OS=Homo sapiens GN=CCT6A PE=1 SV=3	Regular	91.5197	3.47	58480.5	16	4	46	3.95
6772	FAS_HUMAN	P49327	Fatty acid synthase OS=Homo sapiens GN=FASN PE=1 SV=3	Regular	91.2269	3.46	276050	42	19	196	7.33
8427	IIGP5_HUMAN	Q6NXR0	Interferon-inducible GTPase 5 OS=Homo sapiens GN=IRGC PE=2 SV=1	Regular	90.921	3.45	50630.4	7	5	41	5.62
11055	MYH1_HUMAN	P12882	Myosin-1 OS=Homo sapiens GN=MYH1 PE=1 SV=3	Regular	88.5547	3.94	224115	52	26	190	2.84
9423	LMNB1_HUMAN	P20700	Lamin-B1 OS=Homo sapiens GN=LMNB1 PE=1 SV=2	Regular	87.9748	3.93	66693.6	14	7	72	4.61
2887	CDCA2_HUMAN	Q69YH5	Cell division cycle-associated protein 2 OS=Homo sapiens GN=CDCA2 PE=1 SV=2	Regular	87.0659	3.92	114216	22	11	96	8.99
18347	UBE3C_HUMAN	Q15386	Ubiquitin-protein ligase E3C OS=Homo sapiens GN=UBE3C PE=1 SV=3	Regular	85.3695	3.91	125006	22	8	80	3.88

## Sheet: ATO5_01_IA_final_protei
Protein.key	protein.Entry	protein.Accession	protein.Description	protein.dataBaseType	protein.score	protein.falsePositiveRate	protein.avgMass	protein.MatchedProducts	protein.matchedPeptides	protein.digestPeps	protein.seqCover(%)
65	ACTG_HUMAN	P63261	Actin_ cytoplasmic 2 OS=Homo sapiens GN=ACTG1 PE=1 SV=1	Regular	15454.3	0	42135.1	167	19	37	52.8
64	ACTB_HUMAN	P60709	Actin_ cytoplasmic 1 OS=Homo sapiens GN=ACTB PE=1 SV=1	Regular	15454.3	0	42079	169	19	37	52.8
18517	TSP1_HUMAN	P07996	Thrombospondin-1 OS=Homo sapiens GN=THBS1 PE=1 SV=2	Regular	14096.6	0	133375	533	50	108	49.15
7712	H4_HUMAN	P62805	Histone H4 OS=Homo sapiens GN=HIST1H4A PE=1 SV=2	Regular	12369.8	0	11367.4	52	6	11	57.28
7667	H2A1C_HUMAN	Q93077	Histone H2A type 1-C OS=Homo sapiens GN=HIST1H2AC PE=1 SV=3	Regular	10044.3	0	14105.5	42	4	9	27.69
8027	H2A1J_HUMAN	Q99878	Histone H2A type 1-J OS=Homo sapiens GN=HIST1H2AJ PE=1 SV=3	Regular	9946.52	0	13936.3	38	3	9	27.34
8026	H2A1B_HUMAN	P04908	Histone H2A type 1-B/E OS=Homo sapiens GN=HIST1H2AB PE=1 SV=2	Regular	9946.52	0	14135.5	38	3	9	26.92
8003	H2A2A_HUMAN	Q6FI13	Histone H2A type 2-A OS=Homo sapiens GN=HIST2H2AA3 PE=1 SV=3	Regular	9946.52	0	14095.5	38	3	9	26.92
8002	H2A1_HUMAN	P0C0S8	Histone H2A type 1 OS=Homo sapiens GN=HIST1H2AG PE=1 SV=2	Regular	9946.52	0	14091.5	38	3	9	26.92
7899	H2AJ_HUMAN	Q9BTM1	Histone H2A.J OS=Homo sapiens GN=H2AFJ PE=1 SV=1	Regular	9946.52	0	14019.4	38	3	8	27.13
7897	H2A3_HUMAN	Q7L7L0	Histone H2A type 3 OS=Homo sapiens GN=HIST3H2A PE=1 SV=3	Regular	9946.52	0	14121.5	38	3	9	26.92
7803	H2A2C_HUMAN	Q16777	Histone H2A type 2-C OS=Homo sapiens GN=HIST2H2AC PE=1 SV=4	Regular	9946.52	0	13988.4	38	3	8	27.13
7703	H2A1H_HUMAN	Q96KK5	Histone H2A type 1-H OS=Homo sapiens GN=HIST1H2AH PE=1 SV=3	Regular	9946.52	0	13906.3	38	3	9	27.34
7668	H2A1D_HUMAN	P20671	Histone H2A type 1-D OS=Homo sapiens GN=HIST1H2AD PE=1 SV=2	Regular	9946.52	0	14107.5	38	3	9	26.92
12389	PAI1_HUMAN	P05121	Plasminogen activator inhibitor 1 OS=Homo sapiens GN=SERPINE1 PE=1 SV=1	Regular	9663.39	0	45117.1	220	24	34	69.9
497	ACTH_HUMAN	P63267	Actin_ gamma-enteric smooth muscle OS=Homo sapiens GN=ACTG2 PE=1 SV=1	Regular	9244.58	0	42276.2	94	15	36	39.1
470	ACTA_HUMAN	P62736	Actin_ aortic smooth muscle OS=Homo sapiens GN=ACTA2 PE=1 SV=1	Regular	9244.58	0	42408.3	94	15	37	38.99
40	ACTC_HUMAN	P68032	Actin_ alpha cardiac muscle 1 OS=Homo sapiens GN=ACTC1 PE=1 SV=1	Regular	9244.58	0	42361.2	100	15	37	38.99
434	ACTS_HUMAN	P68133	Actin_ alpha skeletal muscle OS=Homo sapiens GN=ACTA1 PE=1 SV=1	Regular	9207.48	0	42393.3	92	14	37	33.42
18806	VIME_HUMAN	P08670	Vimentin OS=Homo sapiens GN=VIM PE=1 SV=4	Regular	7282.02	0	53708.8	185	27	49	58.37
13575	PROF1_HUMAN	P07737	Profilin-1 OS=Homo sapiens GN=PFN1 PE=1 SV=2	Regular	7152.13	0	15225.3	61	7	16	62.86
13385	PPIA_HUMAN	P62937	Peptidyl-prolyl cis-trans isomerase A OS=Homo sapiens GN=PPIA PE=1 SV=2	Regular	6427.44	0	18240.6	67	9	16	59.39
13074	POTEE_HUMAN	Q6S8J3	POTE ankyrin domain family member E OS=Homo sapiens GN=POTEE PE=2 SV=3	Regular	5867.29	0	122961	66	7	114	6.88
6089	EF1A1_HUMAN	P68104	Elongation factor 1-alpha 1 OS=Homo sapiens GN=EEF1A1 PE=1 SV=1	Regular	5306.17	0	50483.1	106	11	36	37.01
6019	EF1A3_HUMAN	Q5VTE0	Putative elongation factor 1-alpha-like 3 OS=Homo sapiens GN=EEF1A1P5 PE=5 SV=1	Regular	5306.17	0	50527.3	106	11	36	37.01
5055	G3P_HUMAN	P04406	Glyceraldehyde-3-phosphate dehydrogenase OS=Homo sapiens GN=GAPDH PE=1 SV=3	Regular	5150.42	0	36224.4	99	12	26	51.94
3546	COF1_HUMAN	P23528	Cofilin-1 OS=Homo sapiens GN=CFL1 PE=1 SV=3	Regular	5051.73	0	18730.6	69	9	21	60.24
13602	POTEF_HUMAN	A5A3E0	POTE ankyrin domain family member F OS=Homo sapiens GN=POTEF PE=1 SV=2	Regular	4986.37	0	123099	48	6	114	4.74
17929	TPIS_HUMAN	P60174	Triosephosphate isomerase OS=Homo sapiens GN=TPI1 PE=1 SV=3	Regular	4034.15	0	31076.2	67	10	26	50.7
375	ACTBL_HUMAN	Q562R1	Beta-actin-like protein 2 OS=Homo sapiens GN=ACTBL2 PE=1 SV=2	Regular	3918.46	0	42345.5	38	8	38	18.35
999	ANXA2_HUMAN	P07355	Annexin A2 OS=Homo sapiens GN=ANXA2 PE=1 SV=2	Regular	3831.63	0	38832.2	93	16	34	55.16
4	TRYP_PIG	P00761	Trypsin OS=Sus scrofa PE=1 SV=1	Regular	3781.17	0	25093.8	49	4	14	25.11
329	ACTBM_HUMAN	Q9BYX7	Putative beta-actin-like protein 3 OS=Homo sapiens GN=POTEKP PE=5 SV=1	Regular	3674.26	0	42358.5	26	3	36	6.4
8006	H2B1L_HUMAN	Q99880	Histone H2B type 1-L OS=Homo sapiens GN=HIST1H2BL PE=1 SV=3	Regular	3636.6	0	13952.2	46	6	15	41.27
8005	H2B1H_HUMAN	Q93079	Histone H2B type 1-H OS=Homo sapiens GN=HIST1H2BH PE=1 SV=3	Regular	3636.6	0	13892.1	46	6	15	41.27
7869	H2B1N_HUMAN	Q99877	Histone H2B type 1-N OS=Homo sapiens GN=HIST1H2BN PE=1 SV=3	Regular	3636.6	0	13922.2	46	6	15	41.27
7868	H2B1C_HUMAN	P62807	Histone H2B type 1-C/E/F/G/I OS=Homo sapiens GN=HIST1H2BC PE=1 SV=4	Regular	3636.6	0	13906.2	46	6	15	41.27
7711	H2BFS_HUMAN	P57053	Histone H2B type F-S OS=Homo sapiens GN=H2BFS PE=1 SV=2	Regular	3636.6	0	13944.2	46	6	15	41.27
7710	H2B2F_HUMAN	Q5QNW6	Histone H2B type 2-F OS=Homo sapiens GN=HIST2H2BF PE=1 SV=3	Regular	3636.6	0	13920.2	46	6	15	41.27
7708	H2B1M_HUMAN	Q99879	Histone H2B type 1-M OS=Homo sapiens GN=HIST1H2BM PE=1 SV=3	Regular	3636.6	0	13989.3	46	6	15	41.27
7707	H2B1K_HUMAN	O60814	Histone H2B type 1-K OS=Homo sapiens GN=HIST1H2BK PE=1 SV=3	Regular	3636.6	0	13890.2	46	6	15	41.27
7706	H2B1D_HUMAN	P58876	Histone H2B type 1-D OS=Homo sapiens GN=HIST1H2BD PE=1 SV=2	Regular	3636.6	0	13936.2	46	6	15	41.27
5912	ENOA_HUMAN	P06733	Alpha-enolase OS=Homo sapiens GN=ENO1 PE=1 SV=2	Regular	3531.25	0	47511.2	115	16	39	49.54
3803	CTGF_HUMAN	P29279	Connective tissue growth factor OS=Homo sapiens GN=CTGF PE=1 SV=2	Regular	3451.46	0	40315.6	82	13	37	34.1
5315	HSPB1_HUMAN	P04792	Heat shock protein beta-1 OS=Homo sapiens GN=HSPB1 PE=1 SV=2	Regular	3440.58	0	22839.6	56	9	15	68.78
8004	H2B1B_HUMAN	P33778	Histone H2B type 1-B OS=Homo sapiens GN=HIST1H2BB PE=1 SV=2	Regular	3103.87	0	13950.2	33	4	15	33.33
7902	H2B1J_HUMAN	P06899	Histone H2B type 1-J OS=Homo sapiens GN=HIST1H2BJ PE=1 SV=3	Regular	3103.87	0	13904.2	33	4	15	33.33
7871	H2B2E_HUMAN	Q16778	Histone H2B type 2-E OS=Homo sapiens GN=HIST2H2BE PE=1 SV=3	Regular	3103.87	0	13920.2	33	4	15	33.33
7709	H2B1O_HUMAN	P23527	Histone H2B type 1-O OS=Homo sapiens GN=HIST1H2BO PE=1 SV=3	Regular	3103.87	0	13906.2	33	4	15	33.33
14748	RLA2_HUMAN	P05387	60S acidic ribosomal protein P2 OS=Homo sapiens GN=RPLP2 PE=1 SV=1	Regular	3063.84	0	11665	35	4	9	66.96
18557	UBB_HUMAN	P0CG47	Polyubiquitin-B OS=Homo sapiens GN=UBB PE=1 SV=1	Regular	2822.07	0	25818.7	21	4	27	17.47
18491	UBC_HUMAN	P0CG48	Polyubiquitin-C OS=Homo sapiens GN=UBC PE=1 SV=3	Regular	2822.07	0	77038.7	21	4	81	5.84
14909	RS27A_HUMAN	P62979	Ubiquitin-40S ribosomal protein S27a OS=Homo sapiens GN=RPS27A PE=1 SV=2	Regular	2822.07	0	18307.1	21	4	15	25.64
14599	RL40_HUMAN	P62987	Ubiquitin-60S ribosomal protein L40 OS=Homo sapiens GN=UBA52 PE=1 SV=2	Regular	2822.07	0	15013.5	23	4	13	31.25
5428	HS90B_HUMAN	P08238	Heat shock protein HSP 90-beta OS=Homo sapiens GN=HSP90AB1 PE=1 SV=4	Regular	2772.38	0	83606.5	124	22	75	40.33
7918	H2B3B_HUMAN	Q8N257	Histone H2B type 3-B OS=Homo sapiens GN=HIST3H2BB PE=1 SV=3	Regular	2695.93	0	13908.1	26	3	15	27.78
1435	AXA2L_HUMAN	A6NMY6	Putative annexin A2-like protein OS=Homo sapiens GN=ANXA2P2 PE=5 SV=2	Regular	2624.68	0	38830.2	61	11	33	33.92
5421	HSP7C_HUMAN	P11142	Heat shock cognate 71 kDa protein OS=Homo sapiens GN=HSPA8 PE=1 SV=1	Regular	2407.32	0	71126.3	127	23	55	47.99
5577	LDHB_HUMAN	P07195	L-lactate dehydrogenase B chain OS=Homo sapiens GN=LDHB PE=1 SV=2	Regular	2404.61	0	36923.7	58	12	29	39.52
12666	PGS1_HUMAN	P21810	Biglycan OS=Homo sapiens GN=BGN PE=1 SV=2	Regular	2386.04	0	42053.3	78	14	28	49.18
17077	TBA1B_HUMAN	P68363	Tubulin alpha-1B chain OS=Homo sapiens GN=TUBA1B PE=1 SV=1	Regular	2267.84	0	50836	47	5	35	14.86
17076	TBA1A_HUMAN	Q71U36	Tubulin alpha-1A chain OS=Homo sapiens GN=TUBA1A PE=1 SV=1	Regular	2267.84	0	50820	47	5	35	14.86
17011	TBA1C_HUMAN	Q9BQE3	Tubulin alpha-1C chain OS=Homo sapiens GN=TUBA1C PE=1 SV=1	Regular	2242.14	0	50579.7	46	5	35	15.59
3665	COF2_HUMAN	Q9Y281	Cofilin-2 OS=Homo sapiens GN=CFL2 PE=1 SV=1	Regular	2118.89	0	18850.7	40	6	20	38.55
5	ADH1_YEAST	P00330	Alcohol dehydrogenase 1 OS=Saccharomyces cerevisiae (strain ATCC 204508 / S288c) GN=ADH1 PE=1 SV=5	Regular	1987.33	0	37305.4	45	9	26	28.74
15871	SPRC_HUMAN	P09486	SPARC OS=Homo sapiens GN=SPARC PE=1 SV=1	Regular	1965.12	0	35487.6	51	9	23	29.7
7900	H2AV_HUMAN	Q71UI9	Histone H2A.V OS=Homo sapiens GN=H2AFV PE=1 SV=3	Regular	1922.55	0	13508.7	22	4	9	37.5
7804	H2AZ_HUMAN	P0C0S5	Histone H2A.Z OS=Homo sapiens GN=H2AFZ PE=1 SV=2	Regular	1922.55	0	13552.8	22	4	9	37.5
9158	KPYM_HUMAN	P14618	Pyruvate kinase PKM OS=Homo sapiens GN=PKM PE=1 SV=4	Regular	1842.7	0	58507.3	99	20	49	48.21
5280	HSP72_HUMAN	P54652	Heat shock-related 70 kDa protein 2 OS=Homo sapiens GN=HSPA2 PE=1 SV=1	Regular	1838.08	0	70306.2	68	13	57	20.34
118	1433E_HUMAN	P62258	14-3-3 protein epsilon OS=Homo sapiens GN=YWHAE PE=1 SV=1	Regular	1775.31	0	29345	51	10	31	47.45
278	1433Z_HUMAN	P63104	14-3-3 protein zeta/delta OS=Homo sapiens GN=YWHAZ PE=1 SV=1	Regular	1744.92	0	27916.2	57	10	30	45.31
7078	FINC_HUMAN	P02751	Fibronectin OS=Homo sapiens GN=FN1 PE=1 SV=4	Regular	1670.98	0	266218	272	45	150	28.71
6707	FBLN3_HUMAN	Q12805	EGF-containing fibulin-like extracellular matrix protein 1 OS=Homo sapiens GN=EFEMP1 PE=1 SV=2	Regular	1650.51	0	56921.7	43	7	32	17.24
8001	H2A1A_HUMAN	Q96QV6	Histone H2A type 1-A OS=Homo sapiens GN=HIST1H2AA PE=1 SV=3	Regular	1637.43	0	14233.5	15	2	9	12.21
7867	H2AX_HUMAN	P16104	Histone H2AX OS=Homo sapiens GN=H2AFX PE=1 SV=2	Regular	1637.43	0	15144.6	15	2	12	11.19
15475	S10A6_HUMAN	P06703	Protein S100-A6 OS=Homo sapiens GN=S100A6 PE=1 SV=1	Regular	1628.36	0	10236.8	17	3	14	24.44
12846	PGBM_HUMAN	P98160	Basement membrane-specific heparan sulfate proteoglycan core protein OS=Homo sapiens GN=HSPG2 PE=1 SV=4	Regular	1563.08	0	479552	530	87	264	30.88
16932	TBB5_HUMAN	P07437	Tubulin beta chain OS=Homo sapiens GN=TUBB PE=1 SV=2	Regular	1534.27	0	50127.2	67	12	32	36.71
13375	POTEI_HUMAN	P0CG38	POTE ankyrin domain family member I OS=Homo sapiens GN=POTEI PE=3 SV=1	Regular	1479.58	0	122936	28	4	112	3.07
6018	EF1A2_HUMAN	Q05639	Elongation factor 1-alpha 2 OS=Homo sapiens GN=EEF1A2 PE=1 SV=1	Regular	1478.14	0	50812.4	34	4	36	10.37
12933	POTEJ_HUMAN	P0CG39	POTE ankyrin domain family member J OS=Homo sapiens GN=POTEJ PE=3 SV=1	Regular	1461.54	0	118816	23	3	110	2.12
68	1433B_HUMAN	P31946	14-3-3 protein beta/alpha OS=Homo sapiens GN=YWHAB PE=1 SV=3	Regular	1407.36	0	28196.5	50	9	25	42.68
17839	TPM3_HUMAN	P06753	Tropomyosin alpha-3 chain OS=Homo sapiens GN=TPM3 PE=1 SV=2	Regular	1404.87	0	33007.1	36	6	36	21.4
17522	TPM4_HUMAN	P67936	Tropomyosin alpha-4 chain OS=Homo sapiens GN=TPM4 PE=1 SV=3	Regular	1397.82	0	28635.9	41	11	34	46.37
930	ALDOA_HUMAN	P04075	Fructose-bisphosphate aldolase A OS=Homo sapiens GN=ALDOA PE=1 SV=2	Regular	1364.28	0	39876.3	64	12	34	50.27
7704	H2A2B_HUMAN	Q8IUE6	Histone H2A type 2-B OS=Homo sapiens GN=HIST2H2AB PE=1 SV=3	Regular	1287.92	0	13995.3	7	1	9	6.92
7806	H90B2_HUMAN	Q58FF8	Putative heat shock protein HSP 90-beta 2 OS=Homo sapiens GN=HSP90AB2P PE=1 SV=2	Regular	1208.64	0	44520.1	45	9	49	21.78
8028	H31_HUMAN	P68431	Histone H3.1 OS=Homo sapiens GN=HIST1H3A PE=1 SV=2	Regular	1196.8	0	15518.2	13	3	14	14.71
7920	H32_HUMAN	Q71DI3	Histone H3.2 OS=Homo sapiens GN=HIST2H3A PE=1 SV=3	Regular	1196.8	0	15445.1	13	3	14	14.71
7904	H33_HUMAN	P84243	Histone H3.3 OS=Homo sapiens GN=H3F3A PE=1 SV=2	Regular	1196.8	0	15385	13	3	14	14.71
7903	H31T_HUMAN	Q16695	Histone H3.1t OS=Homo sapiens GN=HIST3H3 PE=1 SV=3	Regular	1196.8	0	15622.3	15	3	14	14.71
8179	HS71L_HUMAN	P34931	Heat shock 70 kDa protein 1-like OS=Homo sapiens GN=HSPA1L PE=1 SV=2	Regular	1194.19	0	70774.3	36	4	54	7.33
7852	GRP78_HUMAN	P11021	78 kDa glucose-regulated protein OS=Homo sapiens GN=HSPA5 PE=1 SV=2	Regular	1192.73	0	72447.1	88	17	60	29.82
18479	TSP2_HUMAN	P35442	Thrombospondin-2 OS=Homo sapiens GN=THBS2 PE=1 SV=2	Regular	1176.8	0	133869	56	9	83	9.47
10344	MOES_HUMAN	P26038	Moesin OS=Homo sapiens GN=MSN PE=1 SV=3	Regular	1131.41	0	67934.2	96	20	70	36.4
6369	ENOB_HUMAN	P13929	Beta-enolase OS=Homo sapiens GN=ENO3 PE=1 SV=5	Regular	1107.46	0	47329.1	26	3	37	12.67
5643	LEG1_HUMAN	P09382	Galectin-1 OS=Homo sapiens GN=LGALS1 PE=1 SV=2	Regular	1106.46	0	15057.9	21	6	14	43.7
14579	RLA1_HUMAN	P05386	60S acidic ribosomal protein P1 OS=Homo sapiens GN=RPLP1 PE=1 SV=1	Regular	1096.52	0	11628	11	1	8	37.72
7861	GSTP1_HUMAN	P09211	Glutathione S-transferase P OS=Homo sapiens GN=GSTP1 PE=1 SV=2	Regular	1092.8	0	23584	28	5	16	37.62
119	1433T_HUMAN	P27348	14-3-3 protein theta OS=Homo sapiens GN=YWHAQ PE=1 SV=1	Regular	1084.85	0	28049.4	35	7	28	30.61
2152	CALM_HUMAN	P62158	Calmodulin OS=Homo sapiens GN=CALM1 PE=1 SV=2	Regular	1070.2	0	16837.7	17	4	23	22.15
8274	HS90A_HUMAN	P07900	Heat shock protein HSP 90-alpha OS=Homo sapiens GN=HSP90AA1 PE=1 SV=5	Regular	1066.65	0	85059.1	66	14	101	25.55
4454	DESM_HUMAN	P17661	Desmin OS=Homo sapiens GN=DES PE=1 SV=3	Regular	1024.49	0	53592.9	34	7	53	14.04
7705	H2B1A_HUMAN	Q96A08	Histone H2B type 1-A OS=Homo sapiens GN=HIST1H2BA PE=1 SV=3	Regular	1006.5	0	14167.5	26	4	16	25.98
12829	PDIA3_HUMAN	P30101	Protein disulfide-isomerase A3 OS=Homo sapiens GN=PDIA3 PE=1 SV=4	Regular	1003.82	0	57181.6	56	11	54	25.74
3451	CLUS_HUMAN	P10909	Clusterin OS=Homo sapiens GN=CLU PE=1 SV=1	Regular	998.239	0	53065	34	6	40	20.49
17203	TBA3C_HUMAN	Q13748	Tubulin alpha-3C/D chain OS=Homo sapiens GN=TUBA3C PE=1 SV=3	Regular	980.533	0	50644	30	4	35	11.56
171	1433G_HUMAN	P61981	14-3-3 protein gamma OS=Homo sapiens GN=YWHAG PE=1 SV=2	Regular	961.82	0	28473.7	40	8	27	34.82
6205	ENOG_HUMAN	P09104	Gamma-enolase OS=Homo sapiens GN=ENO2 PE=1 SV=3	Regular	933.912	0	47610.8	23	5	38	21.89
17521	TPM2_HUMAN	P07951	Tropomyosin beta chain OS=Homo sapiens GN=TPM2 PE=1 SV=1	Regular	927.236	0	32964.8	23	5	36	18.66
17240	TBB4B_HUMAN	P68371	Tubulin beta-4B chain OS=Homo sapiens GN=TUBB4B PE=1 SV=1	Regular	916.998	0	50287.4	47	9	32	29.66
8271	HS71A_HUMAN	P0DMV8	Heat shock 70 kDa protein 1A OS=Homo sapiens GN=HSPA1A PE=1 SV=1	Regular	895.37	0	70337.5	31	7	54	12.32
5196	HS71B_HUMAN	P0DMV9	Heat shock 70 kDa protein 1B OS=Homo sapiens GN=HSPA1B PE=1 SV=1	Regular	895.37	0	70337.5	31	7	54	12.32
9552	LDHA_HUMAN	P00338	L-lactate dehydrogenase A chain OS=Homo sapiens GN=LDHA PE=1 SV=2	Regular	864.435	0	36973.9	49	11	38	36.75
12206	PDIA1_HUMAN	P07237	Protein disulfide-isomerase OS=Homo sapiens GN=P4HB PE=1 SV=3	Regular	852.218	0	57515.6	53	13	55	23.43
8031	H90B3_HUMAN	Q58FF7	Putative heat shock protein HSP 90-beta-3 OS=Homo sapiens GN=HSP90AB3P PE=5 SV=1	Regular	847.917	0	68667.1	37	6	62	9.38
5282	HSP76_HUMAN	P17066	Heat shock 70 kDa protein 6 OS=Homo sapiens GN=HSPA6 PE=1 SV=2	Regular	846.426	0	71484.5	30	6	59	9.95
10195	MMP1_HUMAN	P03956	Interstitial collagenase OS=Homo sapiens GN=MMP1 PE=1 SV=3	Regular	827.919	0	54178.1	57	12	37	25.8
1437	B2MG_HUMAN	P61769	Beta-2-microglobulin OS=Homo sapiens GN=B2M PE=1 SV=1	Regular	823.988	0	13828.6	20	3	11	35.29
69	1433S_HUMAN	P31947	14-3-3 protein sigma OS=Homo sapiens GN=SFN PE=1 SV=1	Regular	823.076	0	27888.2	25	4	27	13.31
13386	PPIB_HUMAN	P23284	Peptidyl-prolyl cis-trans isomerase B OS=Homo sapiens GN=PPIB PE=1 SV=2	Regular	820.702	0	23799.6	20	4	24	20.37
170	1433F_HUMAN	Q04917	14-3-3 protein eta OS=Homo sapiens GN=YWHAH PE=1 SV=4	Regular	799.685	0	28389.9	25	4	29	13.41
5283	HSP77_HUMAN	P48741	Putative heat shock 70 kDa protein 7 OS=Homo sapiens GN=HSPA7 PE=5 SV=2	Regular	787.893	0	40472.6	23	3	30	8.72
17574	TPM1_HUMAN	P09493	Tropomyosin alpha-1 chain OS=Homo sapiens GN=TPM1 PE=1 SV=2	Regular	765.587	0	32765.6	18	4	36	15.14
16931	TBB4A_HUMAN	P04350	Tubulin beta-4A chain OS=Homo sapiens GN=TUBB4A PE=1 SV=2	Regular	740.982	0	50042.1	39	9	32	22.97
17110	TBB2A_HUMAN	Q13885	Tubulin beta-2A chain OS=Homo sapiens GN=TUBB2A PE=1 SV=1	Regular	739.84	0	50306.3	39	6	32	18.88
17081	TBB2B_HUMAN	Q9BVA1	Tubulin beta-2B chain OS=Homo sapiens GN=TUBB2B PE=1 SV=1	Regular	739.84	0	50409.4	39	6	32	18.88
17078	TBA3E_HUMAN	Q6PEY2	Tubulin alpha-3E chain OS=Homo sapiens GN=TUBA3E PE=1 SV=2	Regular	732.733	0	50600	23	3	34	9.56
5307	IBP7_HUMAN	Q16270	Insulin-like growth factor-binding protein 7 OS=Homo sapiens GN=IGFBP7 PE=1 SV=1	Regular	730.638	0	30156.8	36	8	23	31.91
17239	TBB3_HUMAN	Q13509	Tubulin beta-3 chain OS=Homo sapiens GN=TUBB3 PE=1 SV=2	Regular	729.586	0	50889	41	8	32	36.67
13303	PRDX1_HUMAN	Q06830	Peroxiredoxin-1 OS=Homo sapiens GN=PRDX1 PE=1 SV=1	Regular	716.085	0	22338.5	29	6	20	32.66
10907	NDKB_HUMAN	P22392	Nucleoside diphosphate kinase B OS=Homo sapiens GN=NME2 PE=1 SV=1	Regular	694.848	0	17412.1	32	8	15	53.95
2091	CALR_HUMAN	P27797	Calreticulin OS=Homo sapiens GN=CALR PE=1 SV=1	Regular	673.088	0	48312.7	39	8	52	28.54
616	ACTN4_HUMAN	O43707	Alpha-actinin-4 OS=Homo sapiens GN=ACTN4 PE=1 SV=2	Regular	670.073	0	105310	78	16	93	21.08
17155	TBA4A_HUMAN	P68366	Tubulin alpha-4A chain OS=Homo sapiens GN=TUBA4A PE=1 SV=1	Regular	664.02	0	50665.8	22	3	35	9.38
14647	ROA2_HUMAN	P22626	Heterogeneous nuclear ribonucleoproteins A2/B1 OS=Homo sapiens GN=HNRNPA2B1 PE=1 SV=2	Regular	639.957	0	37486.8	33	8	32	17.56
10663	ML12B_HUMAN	O14950	Myosin regulatory light chain 12B OS=Homo sapiens GN=MYL12B PE=1 SV=2	Regular	636.539	0	19836.2	14	4	22	17.44
10635	ML12A_HUMAN	P19105	Myosin regulatory light chain 12A OS=Homo sapiens GN=MYL12A PE=1 SV=2	Regular	636.539	0	19851.2	14	4	22	17.54
10934	MYL6_HUMAN	P60660	Myosin light polypeptide 6 OS=Homo sapiens GN=MYL6 PE=1 SV=2	Regular	633.309	0	17101.2	22	4	15	33.11
17039	TERA_HUMAN	P55072	Transitional endoplasmic reticulum ATPase OS=Homo sapiens GN=VCP PE=1 SV=4	Regular	595.271	0	90006.3	54	12	72	19.35
11211	NPM_HUMAN	P06748	Nucleophosmin OS=Homo sapiens GN=NPM1 PE=1 SV=2	Regular	568.543	0	32746.2	24	5	26	22.79
17535	TKT_HUMAN	P29401	Transketolase OS=Homo sapiens GN=TKT PE=1 SV=3	Regular	566.289	0	68562.1	36	8	48	18.46
5668	KPYR_HUMAN	P30613	Pyruvate kinase PKLR OS=Homo sapiens GN=PKLR PE=1 SV=2	Regular	564.517	0	62229.5	11	3	52	5.92
432	ACTN1_HUMAN	P12814	Alpha-actinin-1 OS=Homo sapiens GN=ACTN1 PE=1 SV=2	Regular	537.586	0	103628	70	16	85	19.84
8095	H90B4_HUMAN	Q58FF6	Putative heat shock protein HSP 90-beta 4 OS=Homo sapiens GN=HSP90AB4P PE=5 SV=1	Regular	519.185	0	58891.8	20	3	58	6.14
18629	TXND5_HUMAN	Q8NBS9	Thioredoxin domain-containing protein 5 OS=Homo sapiens GN=TXNDC5 PE=1 SV=2	Regular	498.713	0	48313.2	37	7	37	16.44
7412	GFAP_HUMAN	P14136	Glial fibrillary acidic protein OS=Homo sapiens GN=GFAP PE=1 SV=1	Regular	477.483	0	49937.3	14	4	54	9.49
8591	K2C8_HUMAN	P05787	Keratin_ type II cytoskeletal 8 OS=Homo sapiens GN=KRT8 PE=1 SV=7	Regular	475.007	0	53704.4	22	6	46	11.18
12774	PERI_HUMAN	P41219	Peripherin OS=Homo sapiens GN=PRPH PE=1 SV=2	Regular	462.591	0	53765	21	5	61	7.23
8180	HS905_HUMAN	Q58FG0	Putative heat shock protein HSP 90-alpha A5 OS=Homo sapiens GN=HSP90AA5P PE=2 SV=1	Regular	452.25	0	38966.2	16	4	37	7.49
9037	KRT84_HUMAN	Q9NSB2	Keratin_ type II cuticular Hb4 OS=Homo sapiens GN=KRT84 PE=2 SV=2	Regular	449.092	0	65983	12	2	48	2.5
8590	K2C7_HUMAN	P08729	Keratin_ type II cytoskeletal 7 OS=Homo sapiens GN=KRT7 PE=1 SV=5	Regular	449.092	0	51442.8	12	2	43	3.2
10159	MGP_HUMAN	P08493	Matrix Gla protein OS=Homo sapiens GN=MGP PE=1 SV=2	Regular	443.983	0	12524.3	7	1	7	10.68
12944	PGK1_HUMAN	P00558	Phosphoglycerate kinase 1 OS=Homo sapiens GN=PGK1 PE=1 SV=3	Regular	443.62	0	45014	37	9	38	25.9
13526	PRDX2_HUMAN	P32119	Peroxiredoxin-2 OS=Homo sapiens GN=PRDX2 PE=1 SV=5	Regular	440.744	0	22063	18	4	19	36.87
8029	H3C_HUMAN	Q6NXT2	Histone H3.3C OS=Homo sapiens GN=H3F3C PE=1 SV=3	Regular	433.491	0	15327.8	8	2	13	9.63
6021	EF2_HUMAN	P13639	Elongation factor 2 OS=Homo sapiens GN=EEF2 PE=1 SV=4	Regular	431.389	0	96307.8	69	15	80	20.05
9985	MDHC_HUMAN	P40925	Malate dehydrogenase_ cytoplasmic OS=Homo sapiens GN=MDH1 PE=1 SV=4	Regular	423.6	0	36654.3	18	4	43	21.86
11113	NDKA_HUMAN	P15531	Nucleoside diphosphate kinase A OS=Homo sapiens GN=NME1 PE=1 SV=1	Regular	404.266	0	17319.8	18	5	16	25
10880	MYH9_HUMAN	P35579	Myosin-9 OS=Homo sapiens GN=MYH9 PE=1 SV=4	Regular	397.25	0	227787	126	31	196	18.32
11033	NDK8_HUMAN	O60361	Putative nucleoside diphosphate kinase OS=Homo sapiens GN=NME2P1 PE=5 SV=1	Regular	392.606	0	15700.2	18	6	13	40.15
10575	MMRN1_HUMAN	Q13201	Multimerin-1 OS=Homo sapiens GN=MMRN1 PE=1 SV=3	Regular	390.362	0	139308	74	21	110	20.44
10303	MMP2_HUMAN	P08253	72 kDa type IV collagenase OS=Homo sapiens GN=MMP2 PE=1 SV=2	Regular	388.118	0	74965.9	23	5	57	10.61
12830	PDIA6_HUMAN	Q15084	Protein disulfide-isomerase A6 OS=Homo sapiens GN=PDIA6 PE=1 SV=1	Regular	376.7	0.37	48520.6	20	6	44	17.73
11470	NFL_HUMAN	P07196	Neurofilament light polypeptide OS=Homo sapiens GN=NEFL PE=1 SV=3	Regular	355.068	0.37	61573.7	16	6	76	7.55
5502	LMNA_HUMAN	P02545	Prelamin-A/C OS=Homo sapiens GN=LMNA PE=1 SV=1	Regular	322.317	0.37	74424.7	47	14	79	16.72
15706	SERPH_HUMAN	P50454	Serpin H1 OS=Homo sapiens GN=SERPINH1 PE=1 SV=2	Regular	312.594	0.37	46554.7	19	5	36	15.79
2488	CADH5_HUMAN	P33151	Cadherin-5 OS=Homo sapiens GN=CDH5 PE=1 SV=5	Regular	303.243	0.36	87870.7	35	7	66	8.04
8586	K22O_HUMAN	Q01546	Keratin_ type II cytoskeletal 2 oral OS=Homo sapiens GN=KRT76 PE=1 SV=2	Regular	300.493	0.36	66411.1	22	8	51	9.72
542	AINX_HUMAN	Q16352	Alpha-internexin OS=Homo sapiens GN=INA PE=1 SV=2	Regular	287.576	0.36	55561.8	18	4	56	11.02
11320	NFH_HUMAN	P12036	Neurofilament heavy polypeptide OS=Homo sapiens GN=NEFH PE=1 SV=4	Regular	285.261	0.36	112707	7	1	124	0.88
11097	NFM_HUMAN	P07197	Neurofilament medium polypeptide OS=Homo sapiens GN=NEFM PE=1 SV=3	Regular	285.261	0.35	102529	7	1	126	0.98
13567	PRDX4_HUMAN	Q13162	Peroxiredoxin-4 OS=Homo sapiens GN=PRDX4 PE=1 SV=1	Regular	285.143	0.35	30768	5	1	20	2.95
7230	FSCN1_HUMAN	Q16658	Fascin OS=Homo sapiens GN=FSCN1 PE=1 SV=3	Regular	278.165	0.35	55157.3	30	8	44	21.7
17156	TBA8_HUMAN	Q9NY65	Tubulin alpha-8 chain OS=Homo sapiens GN=TUBA8 PE=1 SV=1	Regular	273.496	0.35	50778	12	2	35	5.79
17582	TRAP1_HUMAN	Q12931	Heat shock protein 75 kDa_ mitochondrial OS=Homo sapiens GN=TRAP1 PE=1 SV=3	Regular	271.579	0.35	80395.3	15	5	79	11.36
8867	K2C79_HUMAN	Q5XKE5	Keratin_ type II cytoskeletal 79 OS=Homo sapiens GN=KRT79 PE=1 SV=2	Regular	256.733	0.34	58120.8	10	4	46	5.61
9220	K2C3_HUMAN	P12035	Keratin_ type II cytoskeletal 3 OS=Homo sapiens GN=KRT3 PE=1 SV=3	Regular	254.411	0.34	64588.2	11	2	46	2.55
17359	TBAL3_HUMAN	A6NHL2	Tubulin alpha chain-like 3 OS=Homo sapiens GN=TUBAL3 PE=1 SV=2	Regular	247.8	0.34	50707.2	7	1	39	2.02
12048	OXDD_HUMAN	Q99489	D-aspartate oxidase OS=Homo sapiens GN=DDO PE=2 SV=1	Regular	245.816	0.34	38048.2	5	2	27	14.37
17111	TBB6_HUMAN	Q9BUF5	Tubulin beta-6 chain OS=Homo sapiens GN=TUBB6 PE=1 SV=1	Regular	244.869	0.34	50313.5	8	1	33	3.14
5558	KRT85_HUMAN	P78386	Keratin_ type II cuticular Hb5 OS=Homo sapiens GN=KRT85 PE=1 SV=1	Regular	242.076	0.33	57341.9	19	8	50	1.38
8589	K2C6B_HUMAN	P04259	Keratin_ type II cytoskeletal 6B OS=Homo sapiens GN=KRT6B PE=1 SV=5	Regular	236.082	0.33	60352.2	16	6	50	4.26
8636	K2C78_HUMAN	Q8N1N4	Keratin_ type II cytoskeletal 78 OS=Homo sapiens GN=KRT78 PE=2 SV=2	Regular	231.801	0.33	57664.3	15	5	49	2.69
18268	TTC36_HUMAN	A6NLP5	Tetratricopeptide repeat protein 36 OS=Homo sapiens GN=TTC36 PE=1 SV=1	Regular	230.272	0.33	21010.6	7	2	20	17.46
9036	KRT81_HUMAN	Q14533	Keratin_ type II cuticular Hb1 OS=Homo sapiens GN=KRT81 PE=1 SV=3	Regular	225.074	0.33	56867.3	6	1	46	1.39
8983	K2C75_HUMAN	O95678	Keratin_ type II cytoskeletal 75 OS=Homo sapiens GN=KRT75 PE=1 SV=2	Regular	225.074	0.32	59845.6	6	1	47	1.27
8961	KRT86_HUMAN	O43790	Keratin_ type II cuticular Hb6 OS=Homo sapiens GN=KRT86 PE=1 SV=1	Regular	225.074	0.32	55154.5	6	1	51	1.44
8960	KRT83_HUMAN	P78385	Keratin_ type II cuticular Hb3 OS=Homo sapiens GN=KRT83 PE=1 SV=2	Regular	225.074	0.32	55963.3	6	1	47	1.42
8635	K2C6C_HUMAN	P48668	Keratin_ type II cytoskeletal 6C OS=Homo sapiens GN=KRT6C PE=1 SV=3	Regular	225.074	0.32	60310.2	10	3	50	1.24
8634	K2C6A_HUMAN	P02538	Keratin_ type II cytoskeletal 6A OS=Homo sapiens GN=KRT6A PE=1 SV=3	Regular	225.074	0.32	60330.2	10	3	50	1.24
8588	K2C5_HUMAN	P13647	Keratin_ type II cytoskeletal 5 OS=Homo sapiens GN=KRT5 PE=1 SV=3	Regular	225.074	0.32	62606.6	6	1	46	1.19
553	ALBU_HUMAN	P02768	Serum albumin OS=Homo sapiens GN=ALB PE=1 SV=2	Regular	221.747	0.32	71362.7	25	3	61	4.76
7202	FLNB_HUMAN	O75369	Filamin-B OS=Homo sapiens GN=FLNB PE=1 SV=2	Regular	219.251	0.32	280331	83	28	198	11.38
9342	LDHC_HUMAN	P07864	L-lactate dehydrogenase C chain OS=Homo sapiens GN=LDHC PE=1 SV=4	Regular	213.537	0.32	36653.5	8	1	32	3.61
5769	LDH6A_HUMAN	Q6ZMR3	L-lactate dehydrogenase A-like 6A OS=Homo sapiens GN=LDHAL6A PE=2 SV=1	Regular	213.537	0.31	36849.6	8	1	28	3.61
637	ALDOC_HUMAN	P09972	Fructose-bisphosphate aldolase C OS=Homo sapiens GN=ALDOC PE=1 SV=2	Regular	210.195	0.31	39855.1	8	2	35	7.69
12693	PGK2_HUMAN	P07205	Phosphoglycerate kinase 2 OS=Homo sapiens GN=PGK2 PE=1 SV=3	Regular	200.793	0.31	45195.4	16	4	37	6.47
17300	TGM2_HUMAN	P21980	Protein-glutamine gamma-glutamyltransferase 2 OS=Homo sapiens GN=TGM2 PE=1 SV=2	Regular	200.163	0.31	78469.5	35	10	55	13.39
5913	ENPL_HUMAN	P14625	Endoplasmin OS=Homo sapiens GN=HSP90B1 PE=1 SV=1	Regular	187.148	0.31	92754.2	32	10	92	8.84
14420	RHG35_HUMAN	Q9NRY4	Rho GTPase-activating protein 35 OS=Homo sapiens GN=ARHGAP35 PE=1 SV=3	Regular	183.288	0.31	172054	29	8	131	4.54
6784	EZRI_HUMAN	P15311	Ezrin OS=Homo sapiens GN=EZR PE=1 SV=4	Regular	181.569	0.3	69527	18	7	80	8.02
5197	HS902_HUMAN	Q14568	Heat shock protein HSP 90-alpha A2 OS=Homo sapiens GN=HSP90AA2P PE=1 SV=2	Regular	168.66	0.6	39478.9	10	2	64	3.5
7014	FLNA_HUMAN	P21333	Filamin-A OS=Homo sapiens GN=FLNA PE=1 SV=4	Regular	168.493	0.6	283477	71	22	193	7.33
14196	RADI_HUMAN	P35241	Radixin OS=Homo sapiens GN=RDX PE=1 SV=1	Regular	164.446	0.6	68678.1	28	5	69	7.38
5310	HNRPU_HUMAN	Q00839	Heterogeneous nuclear ribonucleoprotein U OS=Homo sapiens GN=HNRNPU PE=1 SV=6	Regular	161.941	0.6	91325.9	31	12	69	9.45
378	ACTN2_HUMAN	P35609	Alpha-actinin-2 OS=Homo sapiens GN=ACTN2 PE=1 SV=1	Regular	152.884	0.6	104424	20	9	87	2.24
6343	F161B_HUMAN	Q96MY7	Protein FAM161B OS=Homo sapiens GN=FAM161B PE=1 SV=2	Regular	138.901	1.46	73989.4	11	4	61	4.48
10859	MYL9_HUMAN	P24844	Myosin regulatory light polypeptide 9 OS=Homo sapiens GN=MYL9 PE=1 SV=4	Regular	136.962	1.46	19884.3	5	2	22	5.23
4756	DEST_HUMAN	P60981	Destrin OS=Homo sapiens GN=DSTN PE=1 SV=3	Regular	134.657	1.45	18962	4	1	21	4.24
16848	SYG_HUMAN	P41250	Glycine--tRNA ligase OS=Homo sapiens GN=GARS PE=1 SV=3	Regular	120.617	2	83907.1	13	4	77	10.01
18886	VWF_HUMAN	P04275	von Willebrand factor OS=Homo sapiens GN=VWF PE=1 SV=4	Regular	119.009	1.99	322609	70	19	197	7.07
10392	MTAP2_HUMAN	P11137	Microtubule-associated protein 2 OS=Homo sapiens GN=MAP2 PE=1 SV=4	Regular	116.85	2.27	199983	34	18	208	7.06
9295	KCRB_HUMAN	P12277	Creatine kinase B-type OS=Homo sapiens GN=CKB PE=1 SV=1	Regular	115.043	2.54	42929.5	13	4	29	8.92
14198	RAN_HUMAN	P62826	GTP-binding nuclear protein Ran OS=Homo sapiens GN=RAN PE=1 SV=3	Regular	113.221	2.52	24594.2	7	3	20	8.8
7186	FETUA_HUMAN	P02765	Alpha-2-HS-glycoprotein OS=Homo sapiens GN=AHSG PE=1 SV=1	Regular	111.51	2.51	40123.1	8	3	22	7.63
10446	MROH9_HUMAN	Q5TGP6	Maestro heat-like repeat-containing protein family member 9 OS=Homo sapiens GN=MROH9 PE=2 SV=1	Regular	111.404	2.51	65905.6	12	5	47	6.63
3104	CL17A_HUMAN	Q6ZS10	C-type lectin domain family 17_ member A OS=Homo sapiens GN=CLEC17A PE=1 SV=2	Regular	109.36	3.03	43790.8	9	3	30	6.88
11060	MYL6B_HUMAN	P14649	Myosin light chain 6B OS=Homo sapiens GN=MYL6B PE=1 SV=1	Regular	109.095	3.29	22878.1	4	1	20	6.25
8203	IF4A1_HUMAN	P60842	Eukaryotic initiation factor 4A-I OS=Homo sapiens GN=EIF4A1 PE=1 SV=1	Regular	104.045	3.53	46382.2	17	5	47	5.67
18347	UBE3C_HUMAN	Q15386	Ubiquitin-protein ligase E3C OS=Homo sapiens GN=UBE3C PE=1 SV=3	Regular	102.581	3.78	125006	19	6	80	3.23
11128	NAMPT_HUMAN	P43490	Nicotinamide phosphoribosyltransferase OS=Homo sapiens GN=NAMPT PE=1 SV=1	Regular	102.284	3.77	55806.3	18	7	49	7.33
17386	TLN1_HUMAN	Q9Y490	Talin-1 OS=Homo sapiens GN=TLN1 PE=1 SV=3	Regular	100.528	3.76	271935	74	26	226	8.42
7788	GRSF1_HUMAN	Q12849	G-rich sequence factor 1 OS=Homo sapiens GN=GRSF1 PE=1 SV=3	Regular	100.404	3.75	53639.7	4	3	41	8.33
18024	TP53B_HUMAN	Q12888	Tumor suppressor p53-binding protein 1 OS=Homo sapiens GN=TP53BP1 PE=1 SV=2	Regular	99.6355	3.74	215628	32	16	158	8.72
16274	SPOP_HUMAN	O43791	Speckle-type POZ protein OS=Homo sapiens GN=SPOP PE=1 SV=1	Regular	98.7168	3.99	42873.9	11	3	30	5.88

## Sheet: ATO5_02_IA_final_protei
protein.key	protein.Entry	protein.Accession	protein.Description	protein.dataBaseType	protein.score	protein.falsePositiveRate	protein.avgMass	protein.MatchedProducts	protein.matchedPeptides	protein.digestPeps	protein.seqCover(%)
18517	TSP1_HUMAN	P07996	Thrombospondin-1 OS=Homo sapiens GN=THBS1 PE=1 SV=2	Regular	15486.3	0	133375	598	59	108	54.27
7712	H4_HUMAN	P62805	Histone H4 OS=Homo sapiens GN=HIST1H4A PE=1 SV=2	Regular	12118.3	0	11367.4	57	7	11	61.17
65	ACTG_HUMAN	P63261	Actin_ cytoplasmic 2 OS=Homo sapiens GN=ACTG1 PE=1 SV=1	Regular	11531.1	0	42135.1	195	20	37	61.87
64	ACTB_HUMAN	P60709	Actin_ cytoplasmic 1 OS=Homo sapiens GN=ACTB PE=1 SV=1	Regular	11531.1	0	42079	195	20	37
12389	PAI1_HUMAN	P05121	Plasminogen activator inhibitor 1 OS=Homo sapiens GN=SERPINE1 PE=1 SV=1	Regular	10326.9	0	45117.1	199	22	34	66.17
8027	H2A1J_HUMAN	Q99878	Histone H2A type 1-J OS=Homo sapiens GN=HIST1H2AJ PE=1 SV=3	Regular	9647.58	0	13936.3	37	3	9	27.34
8026	H2A1B_HUMAN	P04908	Histone H2A type 1-B/E OS=Homo sapiens GN=HIST1H2AB PE=1 SV=2	Regular	9647.58	0	14135.5	37	3	9	26.92
8003	H2A2A_HUMAN	Q6FI13	Histone H2A type 2-A OS=Homo sapiens GN=HIST2H2AA3 PE=1 SV=3	Regular	9647.58	0	14095.5	37	3	9	26.92
8002	H2A1_HUMAN	P0C0S8	Histone H2A type 1 OS=Homo sapiens GN=HIST1H2AG PE=1 SV=2	Regular	9647.58	0	14091.5	37	3	9	26.92
7899	H2AJ_HUMAN	Q9BTM1	Histone H2A.J OS=Homo sapiens GN=H2AFJ PE=1 SV=1	Regular	9647.58	0	14019.4	37	3	8	27.13
7897	H2A3_HUMAN	Q7L7L0	Histone H2A type 3 OS=Homo sapiens GN=HIST3H2A PE=1 SV=3	Regular	9647.58	0	14121.5	37	3	9	26.92
7803	H2A2C_HUMAN	Q16777	Histone H2A type 2-C OS=Homo sapiens GN=HIST2H2AC PE=1 SV=4	Regular	9647.58	0	13988.4	37	3	8	27.13
7703	H2A1H_HUMAN	Q96KK5	Histone H2A type 1-H OS=Homo sapiens GN=HIST1H2AH PE=1 SV=3	Regular	9647.58	0	13906.3	37	3	9	27.34
7668	H2A1D_HUMAN	P20671	Histone H2A type 1-D OS=Homo sapiens GN=HIST1H2AD PE=1 SV=2	Regular	9647.58	0	14107.5	37	3	9	26.92
7667	H2A1C_HUMAN	Q93077	Histone H2A type 1-C OS=Homo sapiens GN=HIST1H2AC PE=1 SV=3	Regular	9647.58	0	14105.5	39	3	9	26.92
13385	PPIA_HUMAN	P62937	Peptidyl-prolyl cis-trans isomerase A OS=Homo sapiens GN=PPIA PE=1 SV=2	Regular	7665.62	0	18240.6	52	7	16	52.73
434	ACTS_HUMAN	P68133	Actin_ alpha skeletal muscle OS=Homo sapiens GN=ACTA1 PE=1 SV=1	Regular	6894.53	0	42393.3	107	14	37	30.77
40	ACTC_HUMAN	P68032	Actin_ alpha cardiac muscle 1 OS=Homo sapiens GN=ACTC1 PE=1 SV=1	Regular	6894.53	0	42361.2	119	14	37	30.77
497	ACTH_HUMAN	P63267	Actin_ gamma-enteric smooth muscle OS=Homo sapiens GN=ACTG2 PE=1 SV=1	Regular	6892.4	0	42276.2	104	12	36	27.93
470	ACTA_HUMAN	P62736	Actin_ aortic smooth muscle OS=Homo sapiens GN=ACTA2 PE=1 SV=1	Regular	6892.4	0	42408.3	104	12	37	27.85
18806	VIME_HUMAN	P08670	Vimentin OS=Homo sapiens GN=VIM PE=1 SV=4	Regular	6036.74	0	53708.8	185	26	49	55.58
13575	PROF1_HUMAN	P07737	Profilin-1 OS=Homo sapiens GN=PFN1 PE=1 SV=2	Regular	5781.25	0	15225.3	53	6	16	57.14
13074	POTEE_HUMAN	Q6S8J3	POTE ankyrin domain family member E OS=Homo sapiens GN=POTEE PE=2 SV=3	Regular	5233.5	0	122961	74	13	114	16.28
18557	UBB_HUMAN	P0CG47	Polyubiquitin-B OS=Homo sapiens GN=UBB PE=1 SV=1	Regular	5145.19	0	25818.7	25	4	27	18.78
18491	UBC_HUMAN	P0CG48	Polyubiquitin-C OS=Homo sapiens GN=UBC PE=1 SV=3	Regular	5145.19	0	77038.7	25	4	81	6.28
14909	RS27A_HUMAN	P62979	Ubiquitin-40S ribosomal protein S27a OS=Homo sapiens GN=RPS27A PE=1 SV=2	Regular	5145.19	0	18307.1	25	4	15	27.56
14599	RL40_HUMAN	P62987	Ubiquitin-60S ribosomal protein L40 OS=Homo sapiens GN=UBA52 PE=1 SV=2	Regular	5145.19	0	15013.5	26	4	13	33.59
8006	H2B1L_HUMAN	Q99880	Histone H2B type 1-L OS=Homo sapiens GN=HIST1H2BL PE=1 SV=3	Regular	4930.41	0	13952.2	39	6	15	41.27
8005	H2B1H_HUMAN	Q93079	Histone H2B type 1-H OS=Homo sapiens GN=HIST1H2BH PE=1 SV=3	Regular	4930.41	0	13892.1	39	6	15	41.27
7869	H2B1N_HUMAN	Q99877	Histone H2B type 1-N OS=Homo sapiens GN=HIST1H2BN PE=1 SV=3	Regular	4930.41	0	13922.2	39	6	15	41.27
7868	H2B1C_HUMAN	P62807	Histone H2B type 1-C/E/F/G/I OS=Homo sapiens GN=HIST1H2BC PE=1 SV=4	Regular	4930.41	0	13906.2	39	6	15	41.27
7711	H2BFS_HUMAN	P57053	Histone H2B type F-S OS=Homo sapiens GN=H2BFS PE=1 SV=2	Regular	4930.41	0	13944.2	39	6	15	41.27
7710	H2B2F_HUMAN	Q5QNW6	Histone H2B type 2-F OS=Homo sapiens GN=HIST2H2BF PE=1 SV=3	Regular	4930.41	0	13920.2	39	6	15	41.27
7708	H2B1M_HUMAN	Q99879	Histone H2B type 1-M OS=Homo sapiens GN=HIST1H2BM PE=1 SV=3	Regular	4930.41	0	13989.3	39	6	15	41.27
7707	H2B1K_HUMAN	O60814	Histone H2B type 1-K OS=Homo sapiens GN=HIST1H2BK PE=1 SV=3	Regular	4930.41	0	13890.2	39	6	15	41.27
7706	H2B1D_HUMAN	P58876	Histone H2B type 1-D OS=Homo sapiens GN=HIST1H2BD PE=1 SV=2	Regular	4930.41	0	13936.2	39	6	15	41.27
6089	EF1A1_HUMAN	P68104	Elongation factor 1-alpha 1 OS=Homo sapiens GN=EEF1A1 PE=1 SV=1	Regular	4476.72	0	50483.1	124	14	36	40.48
6019	EF1A3_HUMAN	Q5VTE0	Putative elongation factor 1-alpha-like 3 OS=Homo sapiens GN=EEF1A1P5 PE=5 SV=1	Regular	4476.72	0	50527.3	126	15	36	45.45
17929	TPIS_HUMAN	P60174	Triosephosphate isomerase OS=Homo sapiens GN=TPI1 PE=1 SV=3	Regular	4437.83	0	31076.2	70	13	26	65.38
13602	POTEF_HUMAN	A5A3E0	POTE ankyrin domain family member F OS=Homo sapiens GN=POTEF PE=1 SV=2	Regular	4416.08	0	123099	57	11	114	11.44
4	TRYP_PIG	P00761	Trypsin OS=Sus scrofa PE=1 SV=1	Regular	4246.19	0	25093.8	57	6	14	29.44
5055	G3P_HUMAN	P04406	Glyceraldehyde-3-phosphate dehydrogenase OS=Homo sapiens GN=GAPDH PE=1 SV=3	Regular	4243.41	0	36224.4	92	13	26	46.87
3803	CTGF_HUMAN	P29279	Connective tissue growth factor OS=Homo sapiens GN=CTGF PE=1 SV=2	Regular	4204.28	0	40315.6	66	10	37	30.95
8004	H2B1B_HUMAN	P33778	Histone H2B type 1-B OS=Homo sapiens GN=HIST1H2BB PE=1 SV=2	Regular	3892.77	0	13950.2	29	4	15	33.33
7902	H2B1J_HUMAN	P06899	Histone H2B type 1-J OS=Homo sapiens GN=HIST1H2BJ PE=1 SV=3	Regular	3892.77	0	13904.2	29	4	15	33.33
7871	H2B2E_HUMAN	Q16778	Histone H2B type 2-E OS=Homo sapiens GN=HIST2H2BE PE=1 SV=3	Regular	3892.77	0	13920.2	29	4	15	33.33
7709	H2B1O_HUMAN	P23527	Histone H2B type 1-O OS=Homo sapiens GN=HIST1H2BO PE=1 SV=3	Regular	3892.77	0	13906.2	29	4	15	33.33
7918	H2B3B_HUMAN	Q8N257	Histone H2B type 3-B OS=Homo sapiens GN=HIST3H2BB PE=1 SV=3	Regular	3360.22	0	13908.1	24	3	15	27.78
5315	HSPB1_HUMAN	P04792	Heat shock protein beta-1 OS=Homo sapiens GN=HSPB1 PE=1 SV=2	Regular	3052.68	0	22839.6	62	10	15	76.1
375	ACTBL_HUMAN	Q562R1	Beta-actin-like protein 2 OS=Homo sapiens GN=ACTBL2 PE=1 SV=2	Regular	3027.52	0	42345.5	31	4	38	9.84
278	1433Z_HUMAN	P63104	14-3-3 protein zeta/delta OS=Homo sapiens GN=YWHAZ PE=1 SV=1	Regular	3023.54	0	27916.2	63	10	30	45.31
999	ANXA2_HUMAN	P07355	Annexin A2 OS=Homo sapiens GN=ANXA2 PE=1 SV=2	Regular	2986.62	0	38832.2	109	17	34	47.49
329	ACTBM_HUMAN	Q9BYX7	Putative beta-actin-like protein 3 OS=Homo sapiens GN=POTEKP PE=5 SV=1	Regular	2903.83	0	42358.5	17	2	36	7.2
16932	TBB5_HUMAN	P07437	Tubulin beta chain OS=Homo sapiens GN=TUBB PE=1 SV=2	Regular	2733.36	0	50127.2	103	15	32	43.24
12666	PGS1_HUMAN	P21810	Biglycan OS=Homo sapiens GN=BGN PE=1 SV=2	Regular	2724.15	0	42053.3	71	10	28	40.22
5912	ENOA_HUMAN	P06733	Alpha-enolase OS=Homo sapiens GN=ENO1 PE=1 SV=2	Regular	2607.28	0	47511.2	91	18	39	57.83
14748	RLA2_HUMAN	P05387	60S acidic ribosomal protein P2 OS=Homo sapiens GN=RPLP2 PE=1 SV=1	Regular	2567.97	0	11665	31	4	9	56.52
17110	TBB2A_HUMAN	Q13885	Tubulin beta-2A chain OS=Homo sapiens GN=TUBB2A PE=1 SV=1	Regular	2431.1	0	50306.3	92	13	32	41.8
17081	TBB2B_HUMAN	Q9BVA1	Tubulin beta-2B chain OS=Homo sapiens GN=TUBB2B PE=1 SV=1	Regular	2431.1	0	50409.4	92	13	32	41.8
5	ADH1_YEAST	P00330	Alcohol dehydrogenase 1 OS=Saccharomyces cerevisiae (strain ATCC 204508 / S288c) GN=ADH1 PE=1 SV=5	Regular	2428.39	0	37305.4	60	10	26	25.86
118	1433E_HUMAN	P62258	14-3-3 protein epsilon OS=Homo sapiens GN=YWHAE PE=1 SV=1	Regular	2099.68	0	29345	50	8	31	37.25
3546	COF1_HUMAN	P23528	Cofilin-1 OS=Homo sapiens GN=CFL1 PE=1 SV=3	Regular	2032.2	0	18730.6	50	8	21	51.2
5428	HS90B_HUMAN	P08238	Heat shock protein HSP 90-beta OS=Homo sapiens GN=HSP90AB1 PE=1 SV=4	Regular	2008.28	0	83606.5	98	19	75	33.43
5421	HSP7C_HUMAN	P11142	Heat shock cognate 71 kDa protein OS=Homo sapiens GN=HSPA8 PE=1 SV=1	Regular	1995.61	0	71126.3	120	20	55	39.32
17240	TBB4B_HUMAN	P68371	Tubulin beta-4B chain OS=Homo sapiens GN=TUBB4B PE=1 SV=1	Regular	1967.69	0	50287.4	82	14	32	43.15
2152	CALM_HUMAN	P62158	Calmodulin OS=Homo sapiens GN=CALM1 PE=1 SV=2	Regular	1912.52	0	16837.7	29	6	23	30.87
1435	AXA2L_HUMAN	A6NMY6	Putative annexin A2-like protein OS=Homo sapiens GN=ANXA2P2 PE=5 SV=2	Regular	1767.09	0	38830.2	51	9	33	24.19
5577	LDHB_HUMAN	P07195	L-lactate dehydrogenase B chain OS=Homo sapiens GN=LDHB PE=1 SV=2	Regular	1763.14	0	36923.7	62	12	29	44.61
7078	FINC_HUMAN	P02751	Fibronectin OS=Homo sapiens GN=FN1 PE=1 SV=4	Regular	1732.38	0	266218	305	49	150	28.29
8001	H2A1A_HUMAN	Q96QV6	Histone H2A type 1-A OS=Homo sapiens GN=HIST1H2AA PE=1 SV=3	Regular	1677.27	0	14233.5	16	2	9	12.21
7900	H2AV_HUMAN	Q71UI9	Histone H2A.V OS=Homo sapiens GN=H2AFV PE=1 SV=3	Regular	1677.27	0	13508.7	16	2	9	12.5
7867	H2AX_HUMAN	P16104	Histone H2AX OS=Homo sapiens GN=H2AFX PE=1 SV=2	Regular	1677.27	0	15144.6	16	2	12	11.19
7804	H2AZ_HUMAN	P0C0S5	Histone H2A.Z OS=Homo sapiens GN=H2AFZ PE=1 SV=2	Regular	1677.27	0	13552.8	16	2	9	12.5
68	1433B_HUMAN	P31946	14-3-3 protein beta/alpha OS=Homo sapiens GN=YWHAB PE=1 SV=3	Regular	1647.34	0	28196.5	44	8	25	34.15
17076	TBA1A_HUMAN	Q71U36	Tubulin alpha-1A chain OS=Homo sapiens GN=TUBA1A PE=1 SV=1	Regular	1638.17	0	50820	65	13	35	45.01
17077	TBA1B_HUMAN	P68363	Tubulin alpha-1B chain OS=Homo sapiens GN=TUBA1B PE=1 SV=1	Regular	1597.09	0	50836	63	13	35	45.01
17011	TBA1C_HUMAN	Q9BQE3	Tubulin alpha-1C chain OS=Homo sapiens GN=TUBA1C PE=1 SV=1	Regular	1574.31	0	50579.7	59	11	35	36.08
17239	TBB3_HUMAN	Q13509	Tubulin beta-3 chain OS=Homo sapiens GN=TUBB3 PE=1 SV=2	Regular	1522.42	0	50889	54	9	32	24.89
6018	EF1A2_HUMAN	Q05639	Elongation factor 1-alpha 2 OS=Homo sapiens GN=EEF1A2 PE=1 SV=1	Regular	1499.91	0	50812.4	38	5	36	10.58
13375	POTEI_HUMAN	P0CG38	POTE ankyrin domain family member I OS=Homo sapiens GN=POTEI PE=3 SV=1	Regular	1484.06	0	122936	38	9	112	7.72
7861	GSTP1_HUMAN	P09211	Glutathione S-transferase P OS=Homo sapiens GN=GSTP1 PE=1 SV=2	Regular	1465.94	0	23584	47	8	16	55.71
18479	TSP2_HUMAN	P35442	Thrombospondin-2 OS=Homo sapiens GN=THBS2 PE=1 SV=2	Regular	1459.16	0	133869	56	11	83	13.05
119	1433T_HUMAN	P27348	14-3-3 protein theta OS=Homo sapiens GN=YWHAQ PE=1 SV=1	Regular	1452.02	0	28049.4	40	7	28	29.39
9158	KPYM_HUMAN	P14618	Pyruvate kinase PKM OS=Homo sapiens GN=PKM PE=1 SV=4	Regular	1445.22	0	58507.3	92	18	49	42.75
17522	TPM4_HUMAN	P67936	Tropomyosin alpha-4 chain OS=Homo sapiens GN=TPM4 PE=1 SV=3	Regular	1444.4	0	28635.9	44	8	34	27.02
171	1433G_HUMAN	P61981	14-3-3 protein gamma OS=Homo sapiens GN=YWHAG PE=1 SV=2	Regular	1416.19	0	28473.7	39	7	27	35.22
12829	PDIA3_HUMAN	P30101	Protein disulfide-isomerase A3 OS=Homo sapiens GN=PDIA3 PE=1 SV=4	Regular	1412.95	0	57181.6	65	14	54	31.29
6707	FBLN3_HUMAN	Q12805	EGF-containing fibulin-like extracellular matrix protein 1 OS=Homo sapiens GN=EFEMP1 PE=1 SV=2	Regular	1406.96	0	56921.7	64	12	32	22.92
16931	TBB4A_HUMAN	P04350	Tubulin beta-4A chain OS=Homo sapiens GN=TUBB4A PE=1 SV=2	Regular	1401.36	0	50042.1	57	11	32	34.68
10344	MOES_HUMAN	P26038	Moesin OS=Homo sapiens GN=MSN PE=1 SV=3	Regular	1331.06	0	67934.2	83	15	70	24.09
5280	HSP72_HUMAN	P54652	Heat shock-related 70 kDa protein 2 OS=Homo sapiens GN=HSPA2 PE=1 SV=1	Regular	1328.57	0	70306.2	61	12	57	17.68
170	1433F_HUMAN	Q04917	14-3-3 protein eta OS=Homo sapiens GN=YWHAH PE=1 SV=4	Regular	1310.17	0	28389.9	38	7	29	34.55
12846	PGBM_HUMAN	P98160	Basement membrane-specific heparan sulfate proteoglycan core protein OS=Homo sapiens GN=HSPG2 PE=1 SV=4	Regular	1266.56	0	479552	485	86	264	29.08
17521	TPM2_HUMAN	P07951	Tropomyosin beta chain OS=Homo sapiens GN=TPM2 PE=1 SV=1	Regular	1253.69	0	32964.8	34	6	36	19.01
69	1433S_HUMAN	P31947	14-3-3 protein sigma OS=Homo sapiens GN=SFN PE=1 SV=1	Regular	1238.68	0	27888.2	27	4	27	12.1
930	ALDOA_HUMAN	P04075	Fructose-bisphosphate aldolase A OS=Homo sapiens GN=ALDOA PE=1 SV=2	Regular	1205.37	0	39876.3	44	7	34	22.8
7705	H2B1A_HUMAN	Q96A08	Histone H2B type 1-A OS=Homo sapiens GN=HIST1H2BA PE=1 SV=3	Regular	1194.92	0	14167.5	15	3	16	21.26
12933	POTEJ_HUMAN	P0CG39	POTE ankyrin domain family member J OS=Homo sapiens GN=POTEJ PE=3 SV=1	Regular	1178.16	0	118816	32	10	110	5.49
15871	SPRC_HUMAN	P09486	SPARC OS=Homo sapiens GN=SPARC PE=1 SV=1	Regular	1164.72	0	35487.6	50	9	23	39.27
2091	CALR_HUMAN	P27797	Calreticulin OS=Homo sapiens GN=CALR PE=1 SV=1	Regular	1147.34	0	48312.7	59	11	52	48.2
17839	TPM3_HUMAN	P06753	Tropomyosin alpha-3 chain OS=Homo sapiens GN=TPM3 PE=1 SV=2	Regular	1136.34	0	33007.1	39	7	36	18.95
10907	NDKB_HUMAN	P22392	Nucleoside diphosphate kinase B OS=Homo sapiens GN=NME2 PE=1 SV=1	Regular	1113.71	0	17412.1	26	5	15	34.87
7704	H2A2B_HUMAN	Q8IUE6	Histone H2A type 2-B OS=Homo sapiens GN=HIST2H2AB PE=1 SV=3	Regular	1098.81	0	13995.3	7	1	9	6.92
17574	TPM1_HUMAN	P09493	Tropomyosin alpha-1 chain OS=Homo sapiens GN=TPM1 PE=1 SV=2	Regular	1038.04	0	32765.6	27	4	36	12.68
14579	RLA1_HUMAN	P05386	60S acidic ribosomal protein P1 OS=Homo sapiens GN=RPLP1 PE=1 SV=1	Regular	1017.58	0	11628	16	2	8	60.53
13303	PRDX1_HUMAN	Q06830	Peroxiredoxin-1 OS=Homo sapiens GN=PRDX1 PE=1 SV=1	Regular	992.082	0	22338.5	29	6	20	28.64
616	ACTN4_HUMAN	O43707	Alpha-actinin-4 OS=Homo sapiens GN=ACTN4 PE=1 SV=2	Regular	980.663	0	105310	124	33	93	39.52
1437	B2MG_HUMAN	P61769	Beta-2-microglobulin OS=Homo sapiens GN=B2M PE=1 SV=1	Regular	962.716	0	13828.6	24	3	11	35.29
17039	TERA_HUMAN	P55072	Transitional endoplasmic reticulum ATPase OS=Homo sapiens GN=VCP PE=1 SV=4	Regular	922.356	0	90006.3	53	11	72	21.71
17203	TBA3C_HUMAN	Q13748	Tubulin alpha-3C/D chain OS=Homo sapiens GN=TUBA3C PE=1 SV=3	Regular	909.998	0	50644	48	10	35	28
8274	HS90A_HUMAN	P07900	Heat shock protein HSP 90-alpha OS=Homo sapiens GN=HSP90AA1 PE=1 SV=5	Regular	870.622	0	85059.1	69	13	101	18.99
5643	LEG1_HUMAN	P09382	Galectin-1 OS=Homo sapiens GN=LGALS1 PE=1 SV=2	Regular	824.092	0	15057.9	18	4	14	40
10195	MMP1_HUMAN	P03956	Interstitial collagenase OS=Homo sapiens GN=MMP1 PE=1 SV=3	Regular	823.017	0	54178.1	60	12	37	30.06
17078	TBA3E_HUMAN	Q6PEY2	Tubulin alpha-3E chain OS=Homo sapiens GN=TUBA3E PE=1 SV=2	Regular	798.762	0	50600	38	8	34	24.44
4454	DESM_HUMAN	P17661	Desmin OS=Homo sapiens GN=DES PE=1 SV=3	Regular	779.526	0	53592.9	36	8	53	17.45
12206	PDIA1_HUMAN	P07237	Protein disulfide-isomerase OS=Homo sapiens GN=P4HB PE=1 SV=3	Regular	770.438	0	57515.6	33	6	55	20.08
9552	LDHA_HUMAN	P00338	L-lactate dehydrogenase A chain OS=Homo sapiens GN=LDHA PE=1 SV=2	Regular	759.828	0	36973.9	36	9	38	27.71
10934	MYL6_HUMAN	P60660	Myosin light polypeptide 6 OS=Homo sapiens GN=MYL6 PE=1 SV=2	Regular	757.909	0	17101.2	25	6	15	39.07
432	ACTN1_HUMAN	P12814	Alpha-actinin-1 OS=Homo sapiens GN=ACTN1 PE=1 SV=2	Regular	751.508	0	103628	95	22	85	27.13
8179	HS71L_HUMAN	P34931	Heat shock 70 kDa protein 1-like OS=Homo sapiens GN=HSPA1L PE=1 SV=2	Regular	745.545	0	70774.3	29	6	54	9.2
7852	GRP78_HUMAN	P11021	78 kDa glucose-regulated protein OS=Homo sapiens GN=HSPA5 PE=1 SV=2	Regular	709.297	0	72447.1	77	15	60	34.56
17111	TBB6_HUMAN	Q9BUF5	Tubulin beta-6 chain OS=Homo sapiens GN=TUBB6 PE=1 SV=1	Regular	692.482	0	50313.5	23	3	33	8.52
3665	COF2_HUMAN	Q9Y281	Cofilin-2 OS=Homo sapiens GN=CFL2 PE=1 SV=1	Regular	675.856	0	18850.7	19	3	20	21.08
8357	IF5A1_HUMAN	P63241	Eukaryotic translation initiation factor 5A-1 OS=Homo sapiens GN=EIF5A PE=1 SV=2	Regular	661.322	0	17060.4	13	2	14	20.13
17155	TBA4A_HUMAN	P68366	Tubulin alpha-4A chain OS=Homo sapiens GN=TUBA4A PE=1 SV=1	Regular	645.421	0.49	50665.8	41	10	35	25.89
5196	HS71B_HUMAN	P0DMV9	Heat shock 70 kDa protein 1B OS=Homo sapiens GN=HSPA1B PE=1 SV=1	Regular	649.811	0.49	70337.5	40	13	54	20.44
3479	CLIC1_HUMAN	O00299	Chloride intracellular channel protein 1 OS=Homo sapiens GN=CLIC1 PE=1 SV=4	Regular	642.707	0.49	27264.9	20	6	22	29.05
8271	HS71A_HUMAN	P0DMV8	Heat shock 70 kDa protein 1A OS=Homo sapiens GN=HSPA1A PE=1 SV=1	Regular	640.815	0.49	70337.5	36	12	54	18.25
5282	HSP76_HUMAN	P17066	Heat shock 70 kDa protein 6 OS=Homo sapiens GN=HSPA6 PE=1 SV=2	Regular	619.557	0.48	71484.5	24	5	59	6.22
8031	H90B3_HUMAN	Q58FF7	Putative heat shock protein HSP 90-beta-3 OS=Homo sapiens GN=HSP90AB3P PE=5 SV=1	Regular	598.674	0.47	68667.1	39	7	62	12.4
11211	NPM_HUMAN	P06748	Nucleophosmin OS=Homo sapiens GN=NPM1 PE=1 SV=2	Regular	608.745	0.47	32746.2	23	5	26	23.13
7806	H90B2_HUMAN	Q58FF8	Putative heat shock protein HSP 90-beta 2 OS=Homo sapiens GN=HSP90AB2P PE=1 SV=2	Regular	606.294	0.47	44520.1	35	8	49	18.64
3451	CLUS_HUMAN	P10909	Clusterin OS=Homo sapiens GN=CLU PE=1 SV=1	Regular	578.878	0.47	53065	33	8	40	16.04
6021	EF2_HUMAN	P13639	Elongation factor 2 OS=Homo sapiens GN=EEF2 PE=1 SV=4	Regular	553.035	0.47	96307.8	77	19	80	29.6
4150	CRIP2_HUMAN	P52943	Cysteine-rich protein 2 OS=Homo sapiens GN=CRIP2 PE=1 SV=1	Regular	539.671	0.46	23291.1	9	3	14	32.21
7454	GDIR1_HUMAN	P52565	Rho GDP-dissociation inhibitor 1 OS=Homo sapiens GN=ARHGDIA PE=1 SV=3	Regular	533.123	0.46	23264.2	19	4	23	15.2
14647	ROA2_HUMAN	P22626	Heterogeneous nuclear ribonucleoproteins A2/B1 OS=Homo sapiens GN=HNRNPA2B1 PE=1 SV=2	Regular	525.636	0.45	37486.8	31	7	32	22.1
5283	HSP77_HUMAN	P48741	Putative heat shock 70 kDa protein 7 OS=Homo sapiens GN=HSPA7 PE=5 SV=2	Regular	520.867	0.45	40472.6	14	2	30	6.54
17113	TBB8_HUMAN	Q3ZCM7	Tubulin beta-8 chain OS=Homo sapiens GN=TUBB8 PE=1 SV=2	Regular	471.932	0.44	50289.4	28	5	32	12.39
4756	DEST_HUMAN	P60981	Destrin OS=Homo sapiens GN=DSTN PE=1 SV=3	Regular	471.834	0.44	18962	14	5	21	24.85
5101	GDIB_HUMAN	P50395	Rab GDP dissociation inhibitor beta OS=Homo sapiens GN=GDI2 PE=1 SV=2	Regular	460.361	0.44	51119.6	35	9	44	28.76
6483	EPCR_HUMAN	Q9UNN8	Endothelial protein C receptor OS=Homo sapiens GN=PROCR PE=1 SV=1	Regular	456.985	0.44	27013.6	8	3	17	9.24
5502	LMNA_HUMAN	P02545	Prelamin-A/C OS=Homo sapiens GN=LMNA PE=1 SV=1	Regular	448.716	0.43	74424.7	63	16	79	27.56
17535	TKT_HUMAN	P29401	Transketolase OS=Homo sapiens GN=TKT PE=1 SV=3	Regular	444.534	0.43	68562.1	38	7	48	20.39
5307	IBP7_HUMAN	Q16270	Insulin-like growth factor-binding protein 7 OS=Homo sapiens GN=IGFBP7 PE=1 SV=1	Regular	443.514	0.43	30156.8	18	5	23	17.73
6369	ENOB_HUMAN	P13929	Beta-enolase OS=Homo sapiens GN=ENO3 PE=1 SV=5	Regular	439.833	0.43	47329.1	16	3	37	12.67
17156	TBA8_HUMAN	Q9NY65	Tubulin alpha-8 chain OS=Homo sapiens GN=TUBA8 PE=1 SV=1	Regular	430.552	0.43	50778	25	6	35	15.37
799	ANXA1_HUMAN	P04083	Annexin A1 OS=Homo sapiens GN=ANXA1 PE=1 SV=2	Regular	434.435	0.42	38942.4	42	9	32	28.03
10663	ML12B_HUMAN	O14950	Myosin regulatory light chain 12B OS=Homo sapiens GN=MYL12B PE=1 SV=2	Regular	432.735	0.42	19836.2	13	2	22	12.21
10635	ML12A_HUMAN	P19105	Myosin regulatory light chain 12A OS=Homo sapiens GN=MYL12A PE=1 SV=2	Regular	432.735	0.42	19851.2	13	2	22	12.28
17112	TBB8L_HUMAN	A6NNZ2	Tubulin beta-8 chain-like protein LOC260334 OS=Homo sapiens PE=1 SV=1	Regular	414.861	0.41	50200	24	3	29	7.21
11113	NDKA_HUMAN	P15531	Nucleoside diphosphate kinase A OS=Homo sapiens GN=NME1 PE=1 SV=1	Regular	411.901	0.4	17319.8	14	3	16	25
17109	TBB1_HUMAN	Q9H4B7	Tubulin beta-1 chain OS=Homo sapiens GN=TUBB1 PE=1 SV=1	Regular	381.471	0.4	50897.3	23	7	32	9.09
18629	TXND5_HUMAN	Q8NBS9	Thioredoxin domain-containing protein 5 OS=Homo sapiens GN=TXNDC5 PE=1 SV=2	Regular	372.813	0.4	48313.2	40	9	37	16.9
10303	MMP2_HUMAN	P08253	72 kDa type IV collagenase OS=Homo sapiens GN=MMP2 PE=1 SV=2	Regular	369.022	0.4	74965.9	32	9	57	13.48
542	AINX_HUMAN	Q16352	Alpha-internexin OS=Homo sapiens GN=INA PE=1 SV=2	Regular	367.493	0.4	55561.8	15	6	56	7.01
11470	NFL_HUMAN	P07196	Neurofilament light polypeptide OS=Homo sapiens GN=NEFL PE=1 SV=3	Regular	362.062	0.39	61573.7	26	8	76	8.29
6205	ENOG_HUMAN	P09104	Gamma-enolase OS=Homo sapiens GN=ENO2 PE=1 SV=3	Regular	353.761	0.39	47610.8	11	2	38	9.22
7412	GFAP_HUMAN	P14136	Glial fibrillary acidic protein OS=Homo sapiens GN=GFAP PE=1 SV=1	Regular	348.342	0.39	49937.3	9	3	54	1.85
11097	NFM_HUMAN	P07197	Neurofilament medium polypeptide OS=Homo sapiens GN=NEFM PE=1 SV=3	Regular	342.32	0.39	102529	24	10	126	2.62
10880	MYH9_HUMAN	P35579	Myosin-9 OS=Homo sapiens GN=MYH9 PE=1 SV=4	Regular	329.901	0.38	227787	135	37	196	22.14
11320	NFH_HUMAN	P12036	Neurofilament heavy polypeptide OS=Homo sapiens GN=NEFH PE=1 SV=4	Regular	319.133	0.38	112707	10	2	124	0.88
12774	PERI_HUMAN	P41219	Peripherin OS=Homo sapiens GN=PRPH PE=1 SV=2	Regular	314.559	0.37	53765	22	5	61	10
14207	RBP2_HUMAN	P49792	E3 SUMO-protein ligase RanBP2 OS=Homo sapiens GN=RANBP2 PE=1 SV=2	Regular	298.665	0.37	362591	29	18	304	4.16
6784	EZRI_HUMAN	P15311	Ezrin OS=Homo sapiens GN=EZR PE=1 SV=4	Regular	304.599	0.37	69527	24	6	80	8.02
5913	ENPL_HUMAN	P14625	Endoplasmin OS=Homo sapiens GN=HSP90B1 PE=1 SV=1	Regular	293.054	0.37	92754.2	49	18	92	16.56
17582	TRAP1_HUMAN	Q12931	Heat shock protein 75 kDa_ mitochondrial OS=Homo sapiens GN=TRAP1 PE=1 SV=3	Regular	293.17	0.37	80395.3	10	1	79	1.99
12944	PGK1_HUMAN	P00558	Phosphoglycerate kinase 1 OS=Homo sapiens GN=PGK1 PE=1 SV=3	Regular	290.204	0.36	45014	25	6	38	11.99
14196	RADI_HUMAN	P35241	Radixin OS=Homo sapiens GN=RDX PE=1 SV=1	Regular	285.358	0.36	68678.1	31	10	69	10.98
8095	H90B4_HUMAN	Q58FF6	Putative heat shock protein HSP 90-beta 4 OS=Homo sapiens GN=HSP90AB4P PE=5 SV=1	Regular	261.481	0.36	58891.8	18	3	58	6.14
7014	FLNA_HUMAN	P21333	Filamin-A OS=Homo sapiens GN=FLNA PE=1 SV=4	Regular	274.983	0.36	283477	105	34	193	13.83
2488	CADH5_HUMAN	P33151	Cadherin-5 OS=Homo sapiens GN=CDH5 PE=1 SV=5	Regular	271.463	0.36	87870.7	30	7	66	10.59
13526	PRDX2_HUMAN	P32119	Peroxiredoxin-2 OS=Homo sapiens GN=PRDX2 PE=1 SV=5	Regular	268.423	0.36	22063	18	5	19	18.69
17351	TAGL2_HUMAN	P37802	Transgelin-2 OS=Homo sapiens GN=TAGLN2 PE=1 SV=3	Regular	266.289	0.35	22562.6	15	5	26	32.66
18315	UB2D2_HUMAN	P62837	Ubiquitin-conjugating enzyme E2 D2 OS=Homo sapiens GN=UBE2D2 PE=1 SV=1	Regular	252.787	0.35	16963.4	5	2	9	28.57
18225	UB2D3_HUMAN	P61077	Ubiquitin-conjugating enzyme E2 D3 OS=Homo sapiens GN=UBE2D3 PE=1 SV=1	Regular	252.787	0.35	16915.3	5	2	9	28.57
14198	RAN_HUMAN	P62826	GTP-binding nuclear protein Ran OS=Homo sapiens GN=RAN PE=1 SV=3	Regular	251.918	0.35	24594.2	10	3	20	15.74
13990	RAB10_HUMAN	P61026	Ras-related protein Rab-10 OS=Homo sapiens GN=RAB10 PE=1 SV=1	Regular	244.93	0.35	22769.1	11	3	22	11
14183	RAB1C_HUMAN	Q92928	Putative Ras-related protein Rab-1C OS=Homo sapiens GN=RAB1C PE=5 SV=2	Regular	233.238	0.34	22245.1	8	2	21	10.95
14058	RAB1A_HUMAN	P62820	Ras-related protein Rab-1A OS=Homo sapiens GN=RAB1A PE=1 SV=3	Regular	233.238	0.34	22905.9	8	2	22	10.73
14000	RAB8B_HUMAN	Q92930	Ras-related protein Rab-8B OS=Homo sapiens GN=RAB8B PE=1 SV=2	Regular	233.238	0.34	23755.2	8	2	20	10.63
13999	RAB8A_HUMAN	P61006	Ras-related protein Rab-8A OS=Homo sapiens GN=RAB8A PE=1 SV=1	Regular	233.238	0.34	23839.3	8	2	22	10.63
13993	RAB1B_HUMAN	Q9H0U4	Ras-related protein Rab-1B OS=Homo sapiens GN=RAB1B PE=1 SV=1	Regular	233.238	0.33	22342.3	8	2	21	10.95
18480	TSP3_HUMAN	P49746	Thrombospondin-3 OS=Homo sapiens GN=THBS3 PE=1 SV=1	Regular	230.422	0.33	106939	16	4	59	3.45
5787	LDH6B_HUMAN	Q9BYZ2	L-lactate dehydrogenase A-like 6B OS=Homo sapiens GN=LDHAL6B PE=1 SV=3	Regular	228.443	0.33	42399.2	11	5	33	6.04
14181	RAB15_HUMAN	P59190	Ras-related protein Rab-15 OS=Homo sapiens GN=RAB15 PE=1 SV=1	Regular	223.763	0.33	24675.8	8	2	26	10.38
11033	NDK8_HUMAN	O60361	Putative nucleoside diphosphate kinase OS=Homo sapiens GN=NME2P1 PE=5 SV=1	Regular	214.399	0.33	15700.2	11	3	13	18.98
378	ACTN2_HUMAN	P35609	Alpha-actinin-2 OS=Homo sapiens GN=ACTN2 PE=1 SV=1	Regular	214.004	0.32	104424	35	12	87	3.69
7202	FLNB_HUMAN	O75369	Filamin-B OS=Homo sapiens GN=FLNB PE=1 SV=2	Regular	207.291	0.32	280331	113	32	198	14.3
4928	G6PD_HUMAN	P11413	Glucose-6-phosphate 1-dehydrogenase OS=Homo sapiens GN=G6PD PE=1 SV=4	Regular	202.209	0.32	59713.1	17	8	57	6.41
10575	MMRN1_HUMAN	Q13201	Multimerin-1 OS=Homo sapiens GN=MMRN1 PE=1 SV=3	Regular	198.808	0.32	139308	54	12	110	10.99
14060	RAB35_HUMAN	Q15286	Ras-related protein Rab-35 OS=Homo sapiens GN=RAB35 PE=1 SV=1	Regular	198.731	0.32	23310.4	8	2	20	10.95
14239	RB39A_HUMAN	Q14964	Ras-related protein Rab-39A OS=Homo sapiens GN=RAB39A PE=1 SV=2	Regular	197.994	0.32	25405.9	5	1	28	5.07
14067	RAB6A_HUMAN	P20340	Ras-related protein Rab-6A OS=Homo sapiens GN=RAB6A PE=1 SV=3	Regular	197.994	0.32	23706.9	5	1	24	5.29
13997	RAB6B_HUMAN	Q9NRW1	Ras-related protein Rab-6B OS=Homo sapiens GN=RAB6B PE=1 SV=1	Regular	197.994	0.32	23575.8	5	1	23	5.29
5197	HS902_HUMAN	Q14568	Heat shock protein HSP 90-alpha A2 OS=Homo sapiens GN=HSP90AA2P PE=1 SV=2	Regular	194.343	0.31	39478.9	17	4	64	9.04
14113	RB33B_HUMAN	Q9H082	Ras-related protein Rab-33B OS=Homo sapiens GN=RAB33B PE=1 SV=1	Regular	178.199	0.93	26059.7	5	1	16	4.8
11060	MYL6B_HUMAN	P14649	Myosin light chain 6B OS=Homo sapiens GN=MYL6B PE=1 SV=1	Regular	177.43	0.92	22878.1	5	1	20	6.25
14064	RAB43_HUMAN	Q86YS6	Ras-related protein Rab-43 OS=Homo sapiens GN=RAB43 PE=1 SV=1	Regular	163.926	1.82	23567.5	7	2	26	11.32
18253	TRXR1_HUMAN	Q16881	Thioredoxin reductase 1_ cytoplasmic OS=Homo sapiens GN=TXNRD1 PE=1 SV=3	Regular	161.783	2.11	71725.6	18	5	52	11.4
5668	KPYR_HUMAN	P30613	Pyruvate kinase PKLR OS=Homo sapiens GN=PKLR PE=1 SV=2	Regular	160.144	2.1	62229.5	8	3	52	1.92
2494	CALU_HUMAN	O43852	Calumenin OS=Homo sapiens GN=CALU PE=1 SV=2	Regular	153.121	2.1	37220.9	13	5	37	8.57
8590	K2C7_HUMAN	P08729	Keratin_ type II cytoskeletal 7 OS=Homo sapiens GN=KRT7 PE=1 SV=5	Regular	149.866	2.09	51442.8	11	4	43	5.97
18340	UBA1_HUMAN	P22314	Ubiquitin-like modifier-activating enzyme 1 OS=Homo sapiens GN=UBA1 PE=1 SV=3	Regular	144.03	2.08	118933	11	6	72	3.78
8203	IF4A1_HUMAN	P60842	Eukaryotic initiation factor 4A-I OS=Homo sapiens GN=EIF4A1 PE=1 SV=1	Regular	140.981	2.37	46382.2	20	7	47	13.79
13991	RAB13_HUMAN	P51153	Ras-related protein Rab-13 OS=Homo sapiens GN=RAB13 PE=1 SV=1	Regular	139.281	2.35	23002.3	3	1	21	5.42
433	ACTN3_HUMAN	Q08043	Alpha-actinin-3 OS=Homo sapiens GN=ACTN3 PE=1 SV=2	Regular	138.839	2.35	103983	34	11	89	4.99
1838	CALL3_HUMAN	P27482	Calmodulin-like protein 3 OS=Homo sapiens GN=CALML3 PE=1 SV=2	Regular	138.776	2.34	16947.8	5	4	26	16.78
16832	SWP70_HUMAN	Q9UH65	Switch-associated protein 70 OS=Homo sapiens GN=SWAP70 PE=1 SV=1	Regular	132.323	2.33	69396.9	20	7	61	11.11
8355	IF4A2_HUMAN	Q14240	Eukaryotic initiation factor 4A-II OS=Homo sapiens GN=EIF4A2 PE=1 SV=2	Regular	129.941	2.31	46630.5	14	5	51	13.76
12830	PDIA6_HUMAN	Q15084	Protein disulfide-isomerase A6 OS=Homo sapiens GN=PDIA6 PE=1 SV=1	Regular	129.613	2.3	48520.6	21	6	44	6.59
9015	KLH13_HUMAN	Q9P2N7	Kelch-like protein 13 OS=Homo sapiens GN=KLHL13 PE=1 SV=3	Regular	125.95	2.28	74666.6	10	4	49	8.24
7609	GSHB_HUMAN	P48637	Glutathione synthetase OS=Homo sapiens GN=GSS PE=1 SV=1	Regular	125.442	2.27	52556	6	2	43	6.96
17898	TRM44_HUMAN	Q8IYL2	Probable tRNA (uracil-O(2)-)-methyltransferase OS=Homo sapiens GN=TRMT44 PE=1 SV=2	Regular	120.918	2.26	85997.6	18	7	71	6.34
18952	VISTA_HUMAN	Q9H7M9	V-type immunoglobulin domain-containing suppressor of T-cell activation OS=Homo sapiens GN=C10orf54 PE=1 SV=3	Regular	119.684	2.25	34364.6	3	1	22	11.25
18886	VWF_HUMAN	P04275	von Willebrand factor OS=Homo sapiens GN=VWF PE=1 SV=4	Regular	118.773	2.25	322609	58	19	197	4.59
6607	FBRL_HUMAN	P22087	rRNA 2'-O-methyltransferase fibrillarin OS=Homo sapiens GN=FBL PE=1 SV=2	Regular	113.56	2.5	33898.3	10	3	30	19.94
9101	KS6C1_HUMAN	Q96S38	Ribosomal protein S6 kinase delta-1 OS=Homo sapiens GN=RPS6KC1 PE=1 SV=2	Regular	113.484	2.49	119595	19	8	93	4.13
14056	RAB14_HUMAN	P61106	Ras-related protein Rab-14 OS=Homo sapiens GN=RAB14 PE=1 SV=4	Regular	111.801	2.75	24125.1	13	3	21	9.77
8591	K2C8_HUMAN	P05787	Keratin_ type II cytoskeletal 8 OS=Homo sapiens GN=KRT8 PE=1 SV=7	Regular	106.542	2.72	53704.4	7	2	46	3.52
14055	RAB12_HUMAN	Q6IQ22	Ras-related protein Rab-12 OS=Homo sapiens GN=RAB12 PE=1 SV=3	Regular	110.378	2.71	27590.6	14	4	27	12.7
8306	IF4A3_HUMAN	P38919	Eukaryotic initiation factor 4A-III OS=Homo sapiens GN=EIF4A3 PE=1 SV=4	Regular	107.479	2.7	47156.3	7	6	51	3.16
5100	GDIA_HUMAN	P31150	Rab GDP dissociation inhibitor alpha OS=Homo sapiens GN=GDI1 PE=1 SV=2	Regular	107.271	2.7	51210.1	14	6	37	6.04
12693	PGK2_HUMAN	P07205	Phosphoglycerate kinase 2 OS=Homo sapiens GN=PGK2 PE=1 SV=3	Regular	106.144	2.69	45195.4	7	3	37	3.6
10739	MUTA_HUMAN	P22033	Methylmalonyl-CoA mutase_ mitochondrial OS=Homo sapiens GN=MUT PE=1 SV=4	Regular	105.413	2.68	83590.9	14	7	58	4.4
9037	KRT84_HUMAN	Q9NSB2	Keratin_ type II cuticular Hb4 OS=Homo sapiens GN=KRT84 PE=2 SV=2	Regular	103.721	2.93	65983	5	1	48	1.33
15396	SAP_HUMAN	P07602	Prosaposin OS=Homo sapiens GN=PSAP PE=1 SV=2	Regular	99.0159	3.69	59937.6	10	2	51	2.67
18798	VAT1_HUMAN	Q99536	Synaptic vesicle membrane protein VAT-1 homolog OS=Homo sapiens GN=VAT1 PE=1 SV=2	Regular	96.5923	3.93	42148.5	17	5	26	14.76
14240	RB39B_HUMAN	Q96DA2	Ras-related protein Rab-39B OS=Homo sapiens GN=RAB39B PE=1 SV=1	Regular	93.9577	3.84	24850.3	5	1	23	5.16
14230	RAB3B_HUMAN	P20337	Ras-related protein Rab-3B OS=Homo sapiens GN=RAB3B PE=1 SV=2	Regular	93.9577	3.83	24986.1	5	1	19	5.02
14228	RAB30_HUMAN	Q15771	Ras-related protein Rab-30 OS=Homo sapiens GN=RAB30 PE=1 SV=2	Regular	93.9577	3.82	23400.4	5	1	24	5.42
14190	RAB4A_HUMAN	P20338	Ras-related protein Rab-4A OS=Homo sapiens GN=RAB4A PE=1 SV=3	Regular	93.9577	3.81	24674.8	5	1	24	5.05
14188	RAB3D_HUMAN	O95716	Ras-related protein Rab-3D OS=Homo sapiens GN=RAB3D PE=1 SV=1	Regular	93.9577	3.8	24495.3	5	1	20	5.02
14187	RAB3A_HUMAN	P20336	Ras-related protein Rab-3A OS=Homo sapiens GN=RAB3A PE=1 SV=1	Regular	93.9577	3.79	25212.1	5	1	19	5
14065	RAB4B_HUMAN	P61018	Ras-related protein Rab-4B OS=Homo sapiens GN=RAB4B PE=1 SV=1	Regular	93.9577	3.78	23871.9	5	1	21	5.16
14062	RAB3C_HUMAN	Q96E17	Ras-related protein Rab-3C OS=Homo sapiens GN=RAB3C PE=2 SV=1	Regular	93.9577	3.77	26180.4	5	1	19	4.85
14061	RAB37_HUMAN	Q96AX2	Ras-related protein Rab-37 OS=Homo sapiens GN=RAB37 PE=1 SV=3	Regular	93.9577	3.76	25043.4	5	1	29	4.93

## Sheet: ATO5_03_IA_final_protei
protein.key	protein.Entry	protein.Accession	protein.Description	protein.dataBaseType	protein.score	protein.falsePositiveRate	protein.avgMass	protein.MatchedProducts	protein.matchedPeptides	protein.digestPeps	protein.seqCover(%)
18517	TSP1_HUMAN	P07996	Thrombospondin-1 OS=Homo sapiens GN=THBS1 PE=1 SV=2	Regular	13956.3	0	133375	562	54	108	53.16
65	ACTG_HUMAN	P63261	Actin_ cytoplasmic 2 OS=Homo sapiens GN=ACTG1 PE=1 SV=1	Regular	13489	0	42135.1	176	18	37	59.47
64	ACTB_HUMAN	P60709	Actin_ cytoplasmic 1 OS=Homo sapiens GN=ACTB PE=1 SV=1	Regular	13489	0	42079	176	18	37	59.47
8027	H2A1J_HUMAN	Q99878	Histone H2A type 1-J OS=Homo sapiens GN=HIST1H2AJ PE=1 SV=3	Regular	12249.4	0	13936.3	42	3	9	27.34
8026	H2A1B_HUMAN	P04908	Histone H2A type 1-B/E OS=Homo sapiens GN=HIST1H2AB PE=1 SV=2	Regular	12249.4	0	14135.5	42	3	9	26.92
8003	H2A2A_HUMAN	Q6FI13	Histone H2A type 2-A OS=Homo sapiens GN=HIST2H2AA3 PE=1 SV=3	Regular	12249.4	0	14095.5	42	3	9	26.92
8002	H2A1_HUMAN	P0C0S8	Histone H2A type 1 OS=Homo sapiens GN=HIST1H2AG PE=1 SV=2	Regular	12249.4	0	14091.5	42	3	9	26.92
7899	H2AJ_HUMAN	Q9BTM1	Histone H2A.J OS=Homo sapiens GN=H2AFJ PE=1 SV=1	Regular	12249.4	0	14019.4	42	3	8	27.13
7897	H2A3_HUMAN	Q7L7L0	Histone H2A type 3 OS=Homo sapiens GN=HIST3H2A PE=1 SV=3	Regular	12249.4	0	14121.5	42	3	9	26.92
7803	H2A2C_HUMAN	Q16777	Histone H2A type 2-C OS=Homo sapiens GN=HIST2H2AC PE=1 SV=4	Regular	12249.4	0	13988.4	42	3	8	27.13
7703	H2A1H_HUMAN	Q96KK5	Histone H2A type 1-H OS=Homo sapiens GN=HIST1H2AH PE=1 SV=3	Regular	12249.4	0	13906.3	42	3	9	27.34
7668	H2A1D_HUMAN	P20671	Histone H2A type 1-D OS=Homo sapiens GN=HIST1H2AD PE=1 SV=2	Regular	12249.4	0	14107.5	42	3	9	26.92
7667	H2A1C_HUMAN	Q93077	Histone H2A type 1-C OS=Homo sapiens GN=HIST1H2AC PE=1 SV=3	Regular	12249.4	0	14105.5	44	3	9	26.92
12389	PAI1_HUMAN	P05121	Plasminogen activator inhibitor 1 OS=Homo sapiens GN=SERPINE1 PE=1 SV=1	Regular	10756.2	0	45117.1	194	22	34	60.7
7712	H4_HUMAN	P62805	Histone H4 OS=Homo sapiens GN=HIST1H4A PE=1 SV=2	Regular	7754.91	0	11367.4	52	6	11	57.28
18806	VIME_HUMAN	P08670	Vimentin OS=Homo sapiens GN=VIM PE=1 SV=4	Regular	7551.6	0	53708.8	195	30	49	57.94
497	ACTH_HUMAN	P63267	Actin_ gamma-enteric smooth muscle OS=Homo sapiens GN=ACTG2 PE=1 SV=1	Regular	7532.8	0	42276.2	118	15	36	34.57
470	ACTA_HUMAN	P62736	Actin_ aortic smooth muscle OS=Homo sapiens GN=ACTA2 PE=1 SV=1	Regular	7532.8	0	42408.3	118	15	37	34.48
40	ACTC_HUMAN	P68032	Actin_ alpha cardiac muscle 1 OS=Homo sapiens GN=ACTC1 PE=1 SV=1	Regular	7532.8	0	42361.2	127	15	37	34.48
434	ACTS_HUMAN	P68133	Actin_ alpha skeletal muscle OS=Homo sapiens GN=ACTA1 PE=1 SV=1	Regular	7479.17	0	42393.3	112	13	37	28.65
13074	POTEE_HUMAN	Q6S8J3	POTE ankyrin domain family member E OS=Homo sapiens GN=POTEE PE=2 SV=3	Regular	5951.07	0	122961	60	6	114	6.23
5055	G3P_HUMAN	P04406	Glyceraldehyde-3-phosphate dehydrogenase OS=Homo sapiens GN=GAPDH PE=1 SV=3	Regular	5166.24	0	36224.4	91	9	26	34.33
6089	EF1A1_HUMAN	P68104	Elongation factor 1-alpha 1 OS=Homo sapiens GN=EEF1A1 PE=1 SV=1	Regular	5092.68	0	50483.1	132	15	36	46.97
6019	EF1A3_HUMAN	Q5VTE0	Putative elongation factor 1-alpha-like 3 OS=Homo sapiens GN=EEF1A1P5 PE=5 SV=1	Regular	5092.68	0	50527.3	132	15	36	46.97
13602	POTEF_HUMAN	A5A3E0	POTE ankyrin domain family member F OS=Homo sapiens GN=POTEF PE=1 SV=2	Regular	5077.46	0	123099	45	5	114	4.09
18557	UBB_HUMAN	P0CG47	Polyubiquitin-B OS=Homo sapiens GN=UBB PE=1 SV=1	Regular	4603.35	0	25818.7	34	5	27	21.4
18491	UBC_HUMAN	P0CG48	Polyubiquitin-C OS=Homo sapiens GN=UBC PE=1 SV=3	Regular	4603.35	0	77038.7	34	5	81	7.15
14909	RS27A_HUMAN	P62979	Ubiquitin-40S ribosomal protein S27a OS=Homo sapiens GN=RPS27A PE=1 SV=2	Regular	4603.35	0	18307.1	34	5	15	31.41
14599	RL40_HUMAN	P62987	Ubiquitin-60S ribosomal protein L40 OS=Homo sapiens GN=UBA52 PE=1 SV=2	Regular	4603.35	0	15013.5	35	5	13	38.28
13575	PROF1_HUMAN	P07737	Profilin-1 OS=Homo sapiens GN=PFN1 PE=1 SV=2	Regular	4505.64	0	15225.3	51	7	16	58.57
8006	H2B1L_HUMAN	Q99880	Histone H2B type 1-L OS=Homo sapiens GN=HIST1H2BL PE=1 SV=3	Regular	4368.67	0	13952.2	47	6	15	41.27
8005	H2B1H_HUMAN	Q93079	Histone H2B type 1-H OS=Homo sapiens GN=HIST1H2BH PE=1 SV=3	Regular	4368.67	0	13892.1	47	6	15	41.27
7869	H2B1N_HUMAN	Q99877	Histone H2B type 1-N OS=Homo sapiens GN=HIST1H2BN PE=1 SV=3	Regular	4368.67	0	13922.2	47	6	15	41.27
7868	H2B1C_HUMAN	P62807	Histone H2B type 1-C/E/F/G/I OS=Homo sapiens GN=HIST1H2BC PE=1 SV=4	Regular	4368.67	0	13906.2	47	6	15	41.27
7711	H2BFS_HUMAN	P57053	Histone H2B type F-S OS=Homo sapiens GN=H2BFS PE=1 SV=2	Regular	4368.67	0	13944.2	47	6	15	41.27
7710	H2B2F_HUMAN	Q5QNW6	Histone H2B type 2-F OS=Homo sapiens GN=HIST2H2BF PE=1 SV=3	Regular	4368.67	0	13920.2	47	6	15	41.27
7708	H2B1M_HUMAN	Q99879	Histone H2B type 1-M OS=Homo sapiens GN=HIST1H2BM PE=1 SV=3	Regular	4368.67	0	13989.3	47	6	15	41.27
7707	H2B1K_HUMAN	O60814	Histone H2B type 1-K OS=Homo sapiens GN=HIST1H2BK PE=1 SV=3	Regular	4368.67	0	13890.2	47	6	15	41.27
7706	H2B1D_HUMAN	P58876	Histone H2B type 1-D OS=Homo sapiens GN=HIST1H2BD PE=1 SV=2	Regular	4368.67	0	13936.2	47	6	15	41.27
14748	RLA2_HUMAN	P05387	60S acidic ribosomal protein P2 OS=Homo sapiens GN=RPLP2 PE=1 SV=1	Regular	4112.6	0	11665	29	3	9	55.65
375	ACTBL_HUMAN	Q562R1	Beta-actin-like protein 2 OS=Homo sapiens GN=ACTBL2 PE=1 SV=2	Regular	3873.37	0	42345.5	45	5	38	11.17
13385	PPIA_HUMAN	P62937	Peptidyl-prolyl cis-trans isomerase A OS=Homo sapiens GN=PPIA PE=1 SV=2	Regular	3866.04	0	18240.6	67	10	16	60.61
8004	H2B1B_HUMAN	P33778	Histone H2B type 1-B OS=Homo sapiens GN=HIST1H2BB PE=1 SV=2	Regular	3701.26	0	13950.2	33	4	15	33.33
7902	H2B1J_HUMAN	P06899	Histone H2B type 1-J OS=Homo sapiens GN=HIST1H2BJ PE=1 SV=3	Regular	3701.26	0	13904.2	33	4	15	33.33
7871	H2B2E_HUMAN	Q16778	Histone H2B type 2-E OS=Homo sapiens GN=HIST2H2BE PE=1 SV=3	Regular	3701.26	0	13920.2	33	4	15	33.33
7709	H2B1O_HUMAN	P23527	Histone H2B type 1-O OS=Homo sapiens GN=HIST1H2BO PE=1 SV=3	Regular	3701.26	0	13906.2	33	4	15	33.33
3546	COF1_HUMAN	P23528	Cofilin-1 OS=Homo sapiens GN=CFL1 PE=1 SV=3	Regular	3676.72	0	18730.6	59	9	21	63.25
329	ACTBM_HUMAN	Q9BYX7	Putative beta-actin-like protein 3 OS=Homo sapiens GN=POTEKP PE=5 SV=1	Regular	3675.66	0	42358.5	17	1	36	4.27
3803	CTGF_HUMAN	P29279	Connective tissue growth factor OS=Homo sapiens GN=CTGF PE=1 SV=2	Regular	3505.65	0	40315.6	70	10	37	28.94
17929	TPIS_HUMAN	P60174	Triosephosphate isomerase OS=Homo sapiens GN=TPI1 PE=1 SV=3	Regular	3435.31	0	31076.2	66	9	26	47.55
7918	H2B3B_HUMAN	Q8N257	Histone H2B type 3-B OS=Homo sapiens GN=HIST3H2BB PE=1 SV=3	Regular	3274.46	0	13908.1	29	3	15	27.78
2152	CALM_HUMAN	P62158	Calmodulin OS=Homo sapiens GN=CALM1 PE=1 SV=2	Regular	2876.57	0	16837.7	26	5	23	38.93
5912	ENOA_HUMAN	P06733	Alpha-enolase OS=Homo sapiens GN=ENO1 PE=1 SV=2	Regular	2848.03	0	47511.2	70	11	39	40.09
5428	HS90B_HUMAN	P08238	Heat shock protein HSP 90-beta OS=Homo sapiens GN=HSP90AB1 PE=1 SV=4	Regular	2706.22	0	83606.5	111	19	75	35.08
4	TRYP_PIG	P00761	Trypsin OS=Sus scrofa PE=1 SV=1	Regular	2619.42	0	25093.8	41	4	14	25.11
8001	H2A1A_HUMAN	Q96QV6	Histone H2A type 1-A OS=Homo sapiens GN=HIST1H2AA PE=1 SV=3	Regular	2612.24	0	14233.5	18	2	9	12.21
7900	H2AV_HUMAN	Q71UI9	Histone H2A.V OS=Homo sapiens GN=H2AFV PE=1 SV=3	Regular	2612.24	0	13508.7	18	2	9	12.5
7867	H2AX_HUMAN	P16104	Histone H2AX OS=Homo sapiens GN=H2AFX PE=1 SV=2	Regular	2612.24	0	15144.6	18	2	12	11.19
7804	H2AZ_HUMAN	P0C0S5	Histone H2A.Z OS=Homo sapiens GN=H2AFZ PE=1 SV=2	Regular	2612.24	0	13552.8	18	2	9	12.5
17077	TBA1B_HUMAN	P68363	Tubulin alpha-1B chain OS=Homo sapiens GN=TUBA1B PE=1 SV=1	Regular	2471.9	0	50836	64	12	35	37.47
5315	HSPB1_HUMAN	P04792	Heat shock protein beta-1 OS=Homo sapiens GN=HSPB1 PE=1 SV=2	Regular	2476.18	0	22839.6	58	10	15	72.68
17076	TBA1A_HUMAN	Q71U36	Tubulin alpha-1A chain OS=Homo sapiens GN=TUBA1A PE=1 SV=1	Regular	2449.94	0	50820	64	12	35	37.47
999	ANXA2_HUMAN	P07355	Annexin A2 OS=Homo sapiens GN=ANXA2 PE=1 SV=2	Regular	2409.8	0	38832.2	85	15	34	48.97
17011	TBA1C_HUMAN	Q9BQE3	Tubulin alpha-1C chain OS=Homo sapiens GN=TUBA1C PE=1 SV=1	Regular	2320.32	0	50579.7	55	10	35	28.51
118	1433E_HUMAN	P62258	14-3-3 protein epsilon OS=Homo sapiens GN=YWHAE PE=1 SV=1	Regular	2313.63	0	29345	58	11	31	38.43
16932	TBB5_HUMAN	P07437	Tubulin beta chain OS=Homo sapiens GN=TUBB PE=1 SV=2	Regular	2185.37	0	50127.2	73	10	32	31.98
5421	HSP7C_HUMAN	P11142	Heat shock cognate 71 kDa protein OS=Homo sapiens GN=HSPA8 PE=1 SV=1	Regular	2064.55	0	71126.3	97	17	55	33.75
12666	PGS1_HUMAN	P21810	Biglycan OS=Homo sapiens GN=BGN PE=1 SV=2	Regular	2028.53	0	42053.3	65	11	28	41.58
278	1433Z_HUMAN	P63104	14-3-3 protein zeta/delta OS=Homo sapiens GN=YWHAZ PE=1 SV=1	Regular	1973.21	0	27916.2	54	9	30	36.73
7704	H2A2B_HUMAN	Q8IUE6	Histone H2A type 2-B OS=Homo sapiens GN=HIST2H2AB PE=1 SV=3	Regular	1958.91	0	13995.3	9	1	9	6.92
5577	LDHB_HUMAN	P07195	L-lactate dehydrogenase B chain OS=Homo sapiens GN=LDHB PE=1 SV=2	Regular	1847.26	0	36923.7	63	13	29	40.42
5	ADH1_YEAST	P00330	Alcohol dehydrogenase 1 OS=Saccharomyces cerevisiae (strain ATCC 204508 / S288c) GN=ADH1 PE=1 SV=5	Regular	1801.44	0	37305.4	54	11	26	40.52
3665	COF2_HUMAN	Q9Y281	Cofilin-2 OS=Homo sapiens GN=CFL2 PE=1 SV=1	Regular	1720.34	0	18850.7	26	6	20	42.77
15871	SPRC_HUMAN	P09486	SPARC OS=Homo sapiens GN=SPARC PE=1 SV=1	Regular	1683.38	0	35487.6	47	8	23	27.06
17522	TPM4_HUMAN	P67936	Tropomyosin alpha-4 chain OS=Homo sapiens GN=TPM4 PE=1 SV=3	Regular	1576.75	0	28635.9	33	7	34	34.68
17110	TBB2A_HUMAN	Q13885	Tubulin beta-2A chain OS=Homo sapiens GN=TUBB2A PE=1 SV=1	Regular	1552.68	0	50306.3	57	7	32	23.82
17081	TBB2B_HUMAN	Q9BVA1	Tubulin beta-2B chain OS=Homo sapiens GN=TUBB2B PE=1 SV=1	Regular	1552.68	0	50409.4	57	7	32	23.82
6707	FBLN3_HUMAN	Q12805	EGF-containing fibulin-like extracellular matrix protein 1 OS=Homo sapiens GN=EFEMP1 PE=1 SV=2	Regular	1544.17	0	56921.7	44	6	32	15.01
7078	FINC_HUMAN	P02751	Fibronectin OS=Homo sapiens GN=FN1 PE=1 SV=4	Regular	1532.7	0	266218	314	55	150	33.28
17839	TPM3_HUMAN	P06753	Tropomyosin alpha-3 chain OS=Homo sapiens GN=TPM3 PE=1 SV=2	Regular	1532.28	0	33007.1	31	6	36	20.35
9158	KPYM_HUMAN	P14618	Pyruvate kinase PKM OS=Homo sapiens GN=PKM PE=1 SV=4	Regular	1509.24	0	58507.3	84	16	49	38.42
13303	PRDX1_HUMAN	Q06830	Peroxiredoxin-1 OS=Homo sapiens GN=PRDX1 PE=1 SV=1	Regular	1506.93	0	22338.5	30	6	20	32.16
5280	HSP72_HUMAN	P54652	Heat shock-related 70 kDa protein 2 OS=Homo sapiens GN=HSPA2 PE=1 SV=1	Regular	1447.34	0	70306.2	64	16	57	27.07
13375	POTEI_HUMAN	P0CG38	POTE ankyrin domain family member I OS=Homo sapiens GN=POTEI PE=3 SV=1	Regular	1401.8	0	122936	28	4	112	2.6
8274	HS90A_HUMAN	P07900	Heat shock protein HSP 90-alpha OS=Homo sapiens GN=HSP90AA1 PE=1 SV=5	Regular	1372.47	0	85059.1	60	9	101	14.48
15475	S10A6_HUMAN	P06703	Protein S100-A6 OS=Homo sapiens GN=S100A6 PE=1 SV=1	Regular	1394.16	0	10236.8	16	3	14	24.44
7861	GSTP1_HUMAN	P09211	Glutathione S-transferase P OS=Homo sapiens GN=GSTP1 PE=1 SV=2	Regular	1393.79	0	23584	34	6	16	45.71
5643	LEG1_HUMAN	P09382	Galectin-1 OS=Homo sapiens GN=LGALS1 PE=1 SV=2	Regular	1392.65	0	15057.9	38	8	14	52.59
10907	NDKB_HUMAN	P22392	Nucleoside diphosphate kinase B OS=Homo sapiens GN=NME2 PE=1 SV=1	Regular	1357.54	0	17412.1	26	4	15	34.87
17240	TBB4B_HUMAN	P68371	Tubulin beta-4B chain OS=Homo sapiens GN=TUBB4B PE=1 SV=1	Regular	1343.89	0	50287.4	57	8	32	25.84
171	1433G_HUMAN	P61981	14-3-3 protein gamma OS=Homo sapiens GN=YWHAG PE=1 SV=2	Regular	1279.21	0	28473.7	41	8	27	36.44
12933	POTEJ_HUMAN	P0CG39	POTE ankyrin domain family member J OS=Homo sapiens GN=POTEJ PE=3 SV=1	Regular	1260.1	0	118816	22	3	110	1.64
7705	H2B1A_HUMAN	Q96A08	Histone H2B type 1-A OS=Homo sapiens GN=HIST1H2BA PE=1 SV=3	Regular	1240.16	0	14167.5	18	3	16	21.26
68	1433B_HUMAN	P31946	14-3-3 protein beta/alpha OS=Homo sapiens GN=YWHAB PE=1 SV=3	Regular	1219.53	0	28196.5	37	8	25	39.02
930	ALDOA_HUMAN	P04075	Fructose-bisphosphate aldolase A OS=Homo sapiens GN=ALDOA PE=1 SV=2	Regular	1185.46	0	39876.3	53	11	34	37.91
8179	HS71L_HUMAN	P34931	Heat shock 70 kDa protein 1-like OS=Homo sapiens GN=HSPA1L PE=1 SV=2	Regular	1183.95	0	70774.3	49	12	54	24.65
8271	HS71A_HUMAN	P0DMV8	Heat shock 70 kDa protein 1A OS=Homo sapiens GN=HSPA1A PE=1 SV=1	Regular	1153.37	0	70337.5	36	8	54	20.44
5196	HS71B_HUMAN	P0DMV9	Heat shock 70 kDa protein 1B OS=Homo sapiens GN=HSPA1B PE=1 SV=1	Regular	1153.37	0	70337.5	36	8	54	20.44
12846	PGBM_HUMAN	P98160	Basement membrane-specific heparan sulfate proteoglycan core protein OS=Homo sapiens GN=HSPG2 PE=1 SV=4	Regular	1149.76	0	479552	464	82	264	28.17
4454	DESM_HUMAN	P17661	Desmin OS=Homo sapiens GN=DES PE=1 SV=3	Regular	1144.82	0	53592.9	31	7	53	17.23
17521	TPM2_HUMAN	P07951	Tropomyosin beta chain OS=Homo sapiens GN=TPM2 PE=1 SV=1	Regular	1138.5	0	32964.8	26	5	36	15.85
5282	HSP76_HUMAN	P17066	Heat shock 70 kDa protein 6 OS=Homo sapiens GN=HSPA6 PE=1 SV=2	Regular	1114.6	0	71484.5	24	3	59	5.13
9552	LDHA_HUMAN	P00338	L-lactate dehydrogenase A chain OS=Homo sapiens GN=LDHA PE=1 SV=2	Regular	1101.94	0	36973.9	36	7	38	18.37
10344	MOES_HUMAN	P26038	Moesin OS=Homo sapiens GN=MSN PE=1 SV=3	Regular	1076.89	0	67934.2	92	21	70	34.49
2091	CALR_HUMAN	P27797	Calreticulin OS=Homo sapiens GN=CALR PE=1 SV=1	Regular	1073.65	0	48312.7	36	6	52	32.61
6018	EF1A2_HUMAN	Q05639	Elongation factor 1-alpha 2 OS=Homo sapiens GN=EEF1A2 PE=1 SV=1	Regular	1067.11	0	50812.4	45	7	36	18.57
17239	TBB3_HUMAN	Q13509	Tubulin beta-3 chain OS=Homo sapiens GN=TUBB3 PE=1 SV=2	Regular	1063.89	0	50889	35	4	32	13.78
5283	HSP77_HUMAN	P48741	Putative heat shock 70 kDa protein 7 OS=Homo sapiens GN=HSPA7 PE=5 SV=2	Regular	1061.15	0	40472.6	18	2	30	6.54
8031	H90B3_HUMAN	Q58FF7	Putative heat shock protein HSP 90-beta-3 OS=Homo sapiens GN=HSP90AB3P PE=5 SV=1	Regular	1044.43	0	68667.1	33	8	62	13.9
16931	TBB4A_HUMAN	P04350	Tubulin beta-4A chain OS=Homo sapiens GN=TUBB4A PE=1 SV=2	Regular	1010.04	0	50042.1	38	6	32	20.95
1435	AXA2L_HUMAN	A6NMY6	Putative annexin A2-like protein OS=Homo sapiens GN=ANXA2P2 PE=5 SV=2	Regular	1009.26	0	38830.2	47	10	33	25.96
69	1433S_HUMAN	P31947	14-3-3 protein sigma OS=Homo sapiens GN=SFN PE=1 SV=1	Regular	980.706	0	27888.2	22	4	27	13.31
8095	H90B4_HUMAN	Q58FF6	Putative heat shock protein HSP 90-beta 4 OS=Homo sapiens GN=HSP90AB4P PE=5 SV=1	Regular	971.874	0	58891.8	28	7	58	16.63
170	1433F_HUMAN	Q04917	14-3-3 protein eta OS=Homo sapiens GN=YWHAH PE=1 SV=4	Regular	963.6	0	28389.9	22	4	29	13.41
119	1433T_HUMAN	P27348	14-3-3 protein theta OS=Homo sapiens GN=YWHAQ PE=1 SV=1	Regular	963.6	0	28049.4	22	4	28	13.47
18479	TSP2_HUMAN	P35442	Thrombospondin-2 OS=Homo sapiens GN=THBS2 PE=1 SV=2	Regular	886.776	0	133869	50	11	83	7
11113	NDKA_HUMAN	P15531	Nucleoside diphosphate kinase A OS=Homo sapiens GN=NME1 PE=1 SV=1	Regular	885.547	0	17319.8	16	3	16	25
17203	TBA3C_HUMAN	Q13748	Tubulin alpha-3C/D chain OS=Homo sapiens GN=TUBA3C PE=1 SV=3	Regular	862.697	0	50644	46	10	35	32.44
17078	TBA3E_HUMAN	Q6PEY2	Tubulin alpha-3E chain OS=Homo sapiens GN=TUBA3E PE=1 SV=2	Regular	858.573	0	50600	45	9	34	30.44
17039	TERA_HUMAN	P55072	Transitional endoplasmic reticulum ATPase OS=Homo sapiens GN=VCP PE=1 SV=4	Regular	836.961	0	90006.3	64	12	72	22.46
17111	TBB6_HUMAN	Q9BUF5	Tubulin beta-6 chain OS=Homo sapiens GN=TUBB6 PE=1 SV=1	Regular	835.095	0	50313.5	22	2	33	6.28
13386	PPIB_HUMAN	P23284	Peptidyl-prolyl cis-trans isomerase B OS=Homo sapiens GN=PPIB PE=1 SV=2	Regular	815.282	0	23799.6	36	7	24	30.09
17574	TPM1_HUMAN	P09493	Tropomyosin alpha-1 chain OS=Homo sapiens GN=TPM1 PE=1 SV=2	Regular	800.315	0	32765.6	15	3	36	9.51
10195	MMP1_HUMAN	P03956	Interstitial collagenase OS=Homo sapiens GN=MMP1 PE=1 SV=3	Regular	757.115	0	54178.1	45	11	37	27.29
17535	TKT_HUMAN	P29401	Transketolase OS=Homo sapiens GN=TKT PE=1 SV=3	Regular	752.31	0	68562.1	49	12	48	32.58
11033	NDK8_HUMAN	O60361	Putative nucleoside diphosphate kinase OS=Homo sapiens GN=NME2P1 PE=5 SV=1	Regular	739.342	0	15700.2	11	2	13	18.98
12829	PDIA3_HUMAN	P30101	Protein disulfide-isomerase A3 OS=Homo sapiens GN=PDIA3 PE=1 SV=4	Regular	725.961	0	57181.6	31	7	54	15.84
5307	IBP7_HUMAN	Q16270	Insulin-like growth factor-binding protein 7 OS=Homo sapiens GN=IGFBP7 PE=1 SV=1	Regular	708.442	0	30156.8	35	9	23	37.23
8180	HS905_HUMAN	Q58FG0	Putative heat shock protein HSP 90-alpha A5 OS=Homo sapiens GN=HSP90AA5P PE=2 SV=1	Regular	691.262	0	38966.2	22	5	37	18.86
12206	PDIA1_HUMAN	P07237	Protein disulfide-isomerase OS=Homo sapiens GN=P4HB PE=1 SV=3	Regular	655.975	0	57515.6	44	8	55	25.98
432	ACTN1_HUMAN	P12814	Alpha-actinin-1 OS=Homo sapiens GN=ACTN1 PE=1 SV=2	Regular	652.373	0	103628	84	16	85	21.3
11097	NFM_HUMAN	P07197	Neurofilament medium polypeptide OS=Homo sapiens GN=NEFM PE=1 SV=3	Regular	651.574	0	102529	22	11	126	10.81
7852	GRP78_HUMAN	P11021	78 kDa glucose-regulated protein OS=Homo sapiens GN=HSPA5 PE=1 SV=2	Regular	641.961	0	72447.1	67	15	60	21.71
616	ACTN4_HUMAN	O43707	Alpha-actinin-4 OS=Homo sapiens GN=ACTN4 PE=1 SV=2	Regular	641.047	0	105310	85	20	93	22.39
7806	H90B2_HUMAN	Q58FF8	Putative heat shock protein HSP 90-beta 2 OS=Homo sapiens GN=HSP90AB2P PE=1 SV=2	Regular	632.931	0	44520.1	20	3	49	8.14
11320	NFH_HUMAN	P12036	Neurofilament heavy polypeptide OS=Homo sapiens GN=NEFH PE=1 SV=4	Regular	630.049	0	112707	31	11	124	12.18
799	ANXA1_HUMAN	P04083	Annexin A1 OS=Homo sapiens GN=ANXA1 PE=1 SV=2	Regular	616.146	0	38942.4	39	8	32	26.3
6369	ENOB_HUMAN	P13929	Beta-enolase OS=Homo sapiens GN=ENO3 PE=1 SV=5	Regular	609.942	0	47329.1	17	3	37	12.67
14647	ROA2_HUMAN	P22626	Heterogeneous nuclear ribonucleoproteins A2/B1 OS=Homo sapiens GN=HNRNPA2B1 PE=1 SV=2	Regular	608.239	0	37486.8	28	6	32	14.73
17155	TBA4A_HUMAN	P68366	Tubulin alpha-4A chain OS=Homo sapiens GN=TUBA4A PE=1 SV=1	Regular	584.175	0	50665.8	39	9	35	27.68
542	AINX_HUMAN	Q16352	Alpha-internexin OS=Homo sapiens GN=INA PE=1 SV=2	Regular	602.606	0	55561.8	10	3	56	4.01
11470	NFL_HUMAN	P07196	Neurofilament light polypeptide OS=Homo sapiens GN=NEFL PE=1 SV=3	Regular	596.99	0	61573.7	10	2	76	3.68
6483	EPCR_HUMAN	Q9UNN8	Endothelial protein C receptor OS=Homo sapiens GN=PROCR PE=1 SV=1	Regular	575.679	0	27013.6	27	5	17	23.95
6205	ENOG_HUMAN	P09104	Gamma-enolase OS=Homo sapiens GN=ENO2 PE=1 SV=3	Regular	564.75	0	47610.8	14	5	38	16.13
12774	PERI_HUMAN	P41219	Peripherin OS=Homo sapiens GN=PRPH PE=1 SV=2	Regular	545.697	0	53765	22	6	61	9.15
16985	THIO_HUMAN	P10599	Thioredoxin OS=Homo sapiens GN=TXN PE=1 SV=3	Regular	476.8	0	12022.7	10	2	9	20.95
14052	RA1L2_HUMAN	Q32P51	Heterogeneous nuclear ribonucleoprotein A1-like 2 OS=Homo sapiens GN=HNRNPA1L2 PE=2 SV=2	Regular	436.036	0	34396.5	24	5	30	21.25
12944	PGK1_HUMAN	P00558	Phosphoglycerate kinase 1 OS=Homo sapiens GN=PGK1 PE=1 SV=3	Regular	432.345	0	45014	31	8	38	16.07
10934	MYL6_HUMAN	P60660	Myosin light polypeptide 6 OS=Homo sapiens GN=MYL6 PE=1 SV=2	Regular	414.246	0	17101.2	14	3	15	15.23
420	ACBP_HUMAN	P07108	Acyl-CoA-binding protein OS=Homo sapiens GN=DBI PE=1 SV=2	Regular	385.064	0	10044.4	5	1	8	22.99
17300	TGM2_HUMAN	P21980	Protein-glutamine gamma-glutamyltransferase 2 OS=Homo sapiens GN=TGM2 PE=1 SV=2	Regular	371.426	0	78469.5	30	9	55	15.72
5668	KPYR_HUMAN	P30613	Pyruvate kinase PKLR OS=Homo sapiens GN=PKLR PE=1 SV=2	Regular	368.868	0	62229.5	16	4	52	5.92
14790	ROA1_HUMAN	P09651	Heterogeneous nuclear ribonucleoprotein A1 OS=Homo sapiens GN=HNRNPA1 PE=1 SV=5	Regular	368.405	0	38860.8	19	3	32	9.14
800	ANXA5_HUMAN	P08758	Annexin A5 OS=Homo sapiens GN=ANXA5 PE=1 SV=2	Regular	365.847	0	35993.9	21	6	33	20.31
17113	TBB8_HUMAN	Q3ZCM7	Tubulin beta-8 chain OS=Homo sapiens GN=TUBB8 PE=1 SV=2	Regular	365.57	0	50289.4	17	2	32	4.95
17112	TBB8L_HUMAN	A6NNZ2	Tubulin beta-8 chain-like protein LOC260334 OS=Homo sapiens PE=1 SV=1	Regular	365.57	0	50200	17	2	29	4.95
18629	TXND5_HUMAN	Q8NBS9	Thioredoxin domain-containing protein 5 OS=Homo sapiens GN=TXNDC5 PE=1 SV=2	Regular	364.939	0	48313.2	23	4	37	8.8
6021	EF2_HUMAN	P13639	Elongation factor 2 OS=Homo sapiens GN=EEF2 PE=1 SV=4	Regular	362.984	0	96307.8	52	16	80	21.56
14196	RADI_HUMAN	P35241	Radixin OS=Homo sapiens GN=RDX PE=1 SV=1	Regular	351.787	0	68678.1	31	11	69	19.73
10733	MUC18_HUMAN	P43121	Cell surface glycoprotein MUC18 OS=Homo sapiens GN=MCAM PE=1 SV=2	Regular	350.571	0	72576.9	36	12	60	26.47
7412	GFAP_HUMAN	P14136	Glial fibrillary acidic protein OS=Homo sapiens GN=GFAP PE=1 SV=1	Regular	350.127	0	49937.3	17	6	54	13.89
5502	LMNA_HUMAN	P02545	Prelamin-A/C OS=Homo sapiens GN=LMNA PE=1 SV=1	Regular	344.234	0	74424.7	50	15	79	16.42
7202	FLNB_HUMAN	O75369	Filamin-B OS=Homo sapiens GN=FLNB PE=1 SV=2	Regular	342.019	0	280331	101	33	198	12.99
637	ALDOC_HUMAN	P09972	Fructose-bisphosphate aldolase C OS=Homo sapiens GN=ALDOC PE=1 SV=2	Regular	322.21	0	39855.1	12	5	35	14.01
2488	CADH5_HUMAN	P33151	Cadherin-5 OS=Homo sapiens GN=CDH5 PE=1 SV=5	Regular	321.812	0	87870.7	33	10	66	10.2
7014	FLNA_HUMAN	P21333	Filamin-A OS=Homo sapiens GN=FLNA PE=1 SV=4	Regular	318.79	0	283477	92	28	193	11.82
10303	MMP2_HUMAN	P08253	72 kDa type IV collagenase OS=Homo sapiens GN=MMP2 PE=1 SV=2	Regular	306.42	0	74965.9	37	9	57	17.88
5101	GDIB_HUMAN	P50395	Rab GDP dissociation inhibitor beta OS=Homo sapiens GN=GDI2 PE=1 SV=2	Regular	314.761	0	51119.6	17	5	44	18.88
12693	PGK2_HUMAN	P07205	Phosphoglycerate kinase 2 OS=Homo sapiens GN=PGK2 PE=1 SV=3	Regular	305.512	0	45195.4	16	5	37	11.03
553	ALBU_HUMAN	P02768	Serum albumin OS=Homo sapiens GN=ALB PE=1 SV=2	Regular	296.334	0	71362.7	22	3	61	4.76
17156	TBA8_HUMAN	Q9NY65	Tubulin alpha-8 chain OS=Homo sapiens GN=TUBA8 PE=1 SV=1	Regular	244.886	0	50778	22	6	35	14.03
6784	EZRI_HUMAN	P15311	Ezrin OS=Homo sapiens GN=EZR PE=1 SV=4	Regular	258.632	0	69527	35	13	80	12.63
9037	KRT84_HUMAN	Q9NSB2	Keratin_ type II cuticular Hb4 OS=Homo sapiens GN=KRT84 PE=2 SV=2	Regular	252.265	0	65983	11	2	48	2.5
8591	K2C8_HUMAN	P05787	Keratin_ type II cytoskeletal 8 OS=Homo sapiens GN=KRT8 PE=1 SV=7	Regular	252.265	0	53704.4	11	2	46	3.11
8590	K2C7_HUMAN	P08729	Keratin_ type II cytoskeletal 7 OS=Homo sapiens GN=KRT7 PE=1 SV=5	Regular	252.265	0	51442.8	11	2	43	3.2
378	ACTN2_HUMAN	P35609	Alpha-actinin-2 OS=Homo sapiens GN=ACTN2 PE=1 SV=1	Regular	252.227	0	104424	33	12	87	8.17
18316	UB2L3_HUMAN	P68036	Ubiquitin-conjugating enzyme E2 L3 OS=Homo sapiens GN=UBE2L3 PE=1 SV=1	Regular	251.169	0	18032.7	13	2	14	24.03
10880	MYH9_HUMAN	P35579	Myosin-9 OS=Homo sapiens GN=MYH9 PE=1 SV=4	Regular	234.418	0	227787	101	31	196	11.94
5913	ENPL_HUMAN	P14625	Endoplasmin OS=Homo sapiens GN=HSP90B1 PE=1 SV=1	Regular	224.966	0	92754.2	44	18	92	14.69
4852	DPH6_HUMAN	Q7L8W6	Diphthine--ammonia ligase OS=Homo sapiens GN=DPH6 PE=1 SV=3	Regular	206.803	0	30649	7	3	21	20.6
17582	TRAP1_HUMAN	Q12931	Heat shock protein 75 kDa_ mitochondrial OS=Homo sapiens GN=TRAP1 PE=1 SV=3	Regular	188.898	0.34	80395.3	22	8	79	5.82
12963	PL8L1_HUMAN	A1L4L8	PLAC8-like protein 1 OS=Homo sapiens GN=PLAC8L1 PE=2 SV=1	Regular	184.547	0.34	20683.6	6	1	13	12.43
8588	K2C5_HUMAN	P13647	Keratin_ type II cytoskeletal 5 OS=Homo sapiens GN=KRT5 PE=1 SV=3	Regular	178.291	0.34	62606.6	11	5	46	5.42
13567	PRDX4_HUMAN	Q13162	Peroxiredoxin-4 OS=Homo sapiens GN=PRDX4 PE=1 SV=1	Regular	173.229	0.34	30768	4	1	20	2.95
10575	MMRN1_HUMAN	Q13201	Multimerin-1 OS=Homo sapiens GN=MMRN1 PE=1 SV=3	Regular	167.34	0.34	139308	42	17	110	8.06
7359	GIPC3_HUMAN	Q8TF64	PDZ domain-containing protein GIPC3 OS=Homo sapiens GN=GIPC3 PE=1 SV=1	Regular	165.514	0.33	34323.8	17	4	33	8.01
18480	TSP3_HUMAN	P49746	Thrombospondin-3 OS=Homo sapiens GN=THBS3 PE=1 SV=1	Regular	162.26	0.33	106939	7	1	59	0.73
5100	GDIA_HUMAN	P31150	Rab GDP dissociation inhibitor alpha OS=Homo sapiens GN=GDI1 PE=1 SV=2	Regular	161.904	0.33	51210.1	16	6	37	8.5
2858	CH60_HUMAN	P10809	60 kDa heat shock protein_ mitochondrial OS=Homo sapiens GN=HSPD1 PE=1 SV=2	Regular	156.391	0.33	61225.9	44	12	57	14.31
11900	NTRK2_HUMAN	Q16620	BDNF/NT-3 growth factors receptor OS=Homo sapiens GN=NTRK2 PE=1 SV=1	Regular	153.946	0.33	93253.7	15	5	61	6.93
8867	K2C79_HUMAN	Q5XKE5	Keratin_ type II cytoskeletal 79 OS=Homo sapiens GN=KRT79 PE=1 SV=2	Regular	146.712	0.97	58120.8	17	8	46	5.79
18886	VWF_HUMAN	P04275	von Willebrand factor OS=Homo sapiens GN=VWF PE=1 SV=4	Regular	138.057	0.96	322609	65	21	197	6.79
8634	K2C6A_HUMAN	P02538	Keratin_ type II cytoskeletal 6A OS=Homo sapiens GN=KRT6A PE=1 SV=3	Regular	136.668	0.96	60330.2	6	2	50	3.9
8589	K2C6B_HUMAN	P04259	Keratin_ type II cytoskeletal 6B OS=Homo sapiens GN=KRT6B PE=1 SV=5	Regular	136.668	0.96	60352.2	12	4	50	3.9
9220	K2C3_HUMAN	P12035	Keratin_ type II cytoskeletal 3 OS=Homo sapiens GN=KRT3 PE=1 SV=3	Regular	127.056	1.25	64588.2	5	1	46	1.11
9036	KRT81_HUMAN	Q14533	Keratin_ type II cuticular Hb1 OS=Homo sapiens GN=KRT81 PE=1 SV=3	Regular	127.056	1.24	56867.3	7	2	46	1.39
8983	K2C75_HUMAN	O95678	Keratin_ type II cytoskeletal 75 OS=Homo sapiens GN=KRT75 PE=1 SV=2	Regular	127.056	1.24	59845.6	5	1	47	1.27
8961	KRT86_HUMAN	O43790	Keratin_ type II cuticular Hb6 OS=Homo sapiens GN=KRT86 PE=1 SV=1	Regular	127.056	1.23	55154.5	7	2	51	1.44
8960	KRT83_HUMAN	P78385	Keratin_ type II cuticular Hb3 OS=Homo sapiens GN=KRT83 PE=1 SV=2	Regular	127.056	1.23	55963.3	7	2	47	1.42
8636	K2C78_HUMAN	Q8N1N4	Keratin_ type II cytoskeletal 78 OS=Homo sapiens GN=KRT78 PE=2 SV=2	Regular	127.056	1.23	57664.3	5	1	49	1.35
8635	K2C6C_HUMAN	P48668	Keratin_ type II cytoskeletal 6C OS=Homo sapiens GN=KRT6C PE=1 SV=3	Regular	127.056	1.22	60310.2	7	2	50	1.24
8586	K22O_HUMAN	Q01546	Keratin_ type II cytoskeletal 2 oral OS=Homo sapiens GN=KRT76 PE=1 SV=2	Regular	127.056	1.22	66411.1	5	1	51	1.1
5558	KRT85_HUMAN	P78386	Keratin_ type II cuticular Hb5 OS=Homo sapiens GN=KRT85 PE=1 SV=1	Regular	127.056	1.22	57341.9	9	3	50	1.38
15092	S2544_HUMAN	Q96H78	Solute carrier family 25 member 44 OS=Homo sapiens GN=SLC25A44 PE=2 SV=1	Regular	125.516	1.21	35563.4	14	6	22	7.64
18813	VPK18_HUMAN	P63123	Endogenous retrovirus group K member 18 Pro protein OS=Homo sapiens GN=ERVK-18 PE=3 SV=1	Regular	124.602	1.2	17214.8	4	1	10	14.1
17109	TBB1_HUMAN	Q9H4B7	Tubulin beta-1 chain OS=Homo sapiens GN=TUBB1 PE=1 SV=1	Regular	116.865	1.49	50897.3	6	1	32	1.77
5197	HS902_HUMAN	Q14568	Heat shock protein HSP 90-alpha A2 OS=Homo sapiens GN=HSP90AA2P PE=1 SV=2	Regular	113.622	1.49	39478.9	10	2	64	3.5
642	ALLC_HUMAN	Q8N6M5	Probable allantoicase OS=Homo sapiens GN=ALLC PE=2 SV=3	Regular	111.244	1.78	46149.4	15	5	39	7.32
13699	PUR9_HUMAN	P31939	Bifunctional purine biosynthesis protein PURH OS=Homo sapiens GN=ATIC PE=1 SV=3	Regular	107.723	2.35	65129.2	12	8	56	7.6
1668	BMP3_HUMAN	P12645	Bone morphogenetic protein 3 OS=Homo sapiens GN=BMP3 PE=1 SV=2	Regular	107.276	2.34	54056.8	10	4	45	9.75
13972	PTN2_HUMAN	P17706	Tyrosine-protein phosphatase non-receptor type 2 OS=Homo sapiens GN=PTPN2 PE=1 SV=2	Regular	106.642	2.33	48872.6	6	5	42	14.7
3773	CP071_HUMAN	Q8IYS4	Uncharacterized protein C16orf71 OS=Homo sapiens GN=C16orf71 PE=2 SV=3	Regular	101.37	3.16	56195.1	14	5	40	4.23
13526	PRDX2_HUMAN	P32119	Peroxiredoxin-2 OS=Homo sapiens GN=PRDX2 PE=1 SV=5	Regular	99.7809	3.7	22063	9	2	19	21.72
5536	LIPA4_HUMAN	O75335	Liprin-alpha-4 OS=Homo sapiens GN=PPFIA4 PE=2 SV=3	Regular	94.4611	3.69	135031	31	11	130	3.54
14639	RNF32_HUMAN	Q9H0A6	RING finger protein 32 OS=Homo sapiens GN=RNF32 PE=1 SV=1	Regular	94.2476	3.68	42656.8	9	4	35	2.21

## Sheet: NEG_01_IA_final_protein
protein.key	protein.Entry	protein.Accession	protein.Description	protein.dataBaseType	protein.score	protein.falsePositiveRate	protein.avgMass	protein.MatchedProducts	protein.matchedPeptides	protein.digestPeps	protein.seqCover(%)
65	ACTG_HUMAN	P63261	Actin_ cytoplasmic 2 OS=Homo sapiens GN=ACTG1 PE=1 SV=1	Regular	20752.4	0	42135.1	238	25	37	69.07
64	ACTB_HUMAN	P60709	Actin_ cytoplasmic 1 OS=Homo sapiens GN=ACTB PE=1 SV=1	Regular	20752.4	0	42079	238	25	37	69.07
18517	TSP1_HUMAN	P07996	Thrombospondin-1 OS=Homo sapiens GN=THBS1 PE=1 SV=2	Regular	15338	0	133375	622	59	108	60.6
8027	H2A1J_HUMAN	Q99878	Histone H2A type 1-J OS=Homo sapiens GN=HIST1H2AJ PE=1 SV=3	Regular	13125.2	0	13936.3	50	4	9	50
8026	H2A1B_HUMAN	P04908	Histone H2A type 1-B/E OS=Homo sapiens GN=HIST1H2AB PE=1 SV=2	Regular	13125.2	0	14135.5	50	4	9	49.23
8002	H2A1_HUMAN	P0C0S8	Histone H2A type 1 OS=Homo sapiens GN=HIST1H2AG PE=1 SV=2	Regular	13125.2	0	14091.5	50	4	9	49.23
7899	H2AJ_HUMAN	Q9BTM1	Histone H2A.J OS=Homo sapiens GN=H2AFJ PE=1 SV=1	Regular	13125.2	0	14019.4	50	4	8	49.61
7897	H2A3_HUMAN	Q7L7L0	Histone H2A type 3 OS=Homo sapiens GN=HIST3H2A PE=1 SV=3	Regular	13125.2	0	14121.5	50	4	9	49.23
7703	H2A1H_HUMAN	Q96KK5	Histone H2A type 1-H OS=Homo sapiens GN=HIST1H2AH PE=1 SV=3	Regular	13125.2	0	13906.3	50	4	9	50
7668	H2A1D_HUMAN	P20671	Histone H2A type 1-D OS=Homo sapiens GN=HIST1H2AD PE=1 SV=2	Regular	13125.2	0	14107.5	50	4	9	49.23
7667	H2A1C_HUMAN	Q93077	Histone H2A type 1-C OS=Homo sapiens GN=HIST1H2AC PE=1 SV=3	Regular	13125.2	0	14105.5	52	4	9	49.23
7712	H4_HUMAN	P62805	Histone H4 OS=Homo sapiens GN=HIST1H4A PE=1 SV=2	Regular	12739.1	0	11367.4	58	7	11	58.25
18806	VIME_HUMAN	P08670	Vimentin OS=Homo sapiens GN=VIM PE=1 SV=4	Regular	11805.2	0	53708.8	218	30	49	60.94
434	ACTS_HUMAN	P68133	Actin_ alpha skeletal muscle OS=Homo sapiens GN=ACTA1 PE=1 SV=1	Regular	11798.9	0	42393.3	116	17	37	41.11
40	ACTC_HUMAN	P68032	Actin_ alpha cardiac muscle 1 OS=Homo sapiens GN=ACTC1 PE=1 SV=1	Regular	11798.9	0	42361.2	124	17	37	41.11
497	ACTH_HUMAN	P63267	Actin_ gamma-enteric smooth muscle OS=Homo sapiens GN=ACTG2 PE=1 SV=1	Regular	11782.2	0	42276.2	111	15	36	38.3
470	ACTA_HUMAN	P62736	Actin_ aortic smooth muscle OS=Homo sapiens GN=ACTA2 PE=1 SV=1	Regular	11782.2	0	42408.3	111	15	37	38.2
8003	H2A2A_HUMAN	Q6FI13	Histone H2A type 2-A OS=Homo sapiens GN=HIST2H2AA3 PE=1 SV=3	Regular	11470.4	0	14095.5	35	3	9	26.92
7803	H2A2C_HUMAN	Q16777	Histone H2A type 2-C OS=Homo sapiens GN=HIST2H2AC PE=1 SV=4	Regular	11470.4	0	13988.4	35	3	8	27.13
5055	G3P_HUMAN	P04406	Glyceraldehyde-3-phosphate dehydrogenase OS=Homo sapiens GN=GAPDH PE=1 SV=3	Regular	9381.24	0	36224.4	112	14	26	47.16
13385	PPIA_HUMAN	P62937	Peptidyl-prolyl cis-trans isomerase A OS=Homo sapiens GN=PPIA PE=1 SV=2	Regular	8298.3	0	18240.6	73	10	16	61.21
13575	PROF1_HUMAN	P07737	Profilin-1 OS=Homo sapiens GN=PFN1 PE=1 SV=2	Regular	8026.11	0	15225.3	51	6	16	51.43
13074	POTEE_HUMAN	Q6S8J3	POTE ankyrin domain family member E OS=Homo sapiens GN=POTEE PE=2 SV=3	Regular	7911.54	0	122961	95	12	114	14.98
13602	POTEF_HUMAN	A5A3E0	POTE ankyrin domain family member F OS=Homo sapiens GN=POTEF PE=1 SV=2	Regular	6586.43	0	123099	69	10	114	12.37
17929	TPIS_HUMAN	P60174	Triosephosphate isomerase OS=Homo sapiens GN=TPI1 PE=1 SV=3	Regular	6215.99	0	31076.2	75	13	26	64.69
5912	ENOA_HUMAN	P06733	Alpha-enolase OS=Homo sapiens GN=ENO1 PE=1 SV=2	Regular	5857.07	0	47511.2	126	20	39	58.06
329	ACTBM_HUMAN	Q9BYX7	Putative beta-actin-like protein 3 OS=Homo sapiens GN=POTEKP PE=5 SV=1	Regular	5386.33	0	42358.5	43	5	36	13.6
3803	CTGF_HUMAN	P29279	Connective tissue growth factor OS=Homo sapiens GN=CTGF PE=1 SV=2	Regular	5276.01	0	40315.6	111	16	37	50.14
14748	RLA2_HUMAN	P05387	60S acidic ribosomal protein P2 OS=Homo sapiens GN=RPLP2 PE=1 SV=1	Regular	5228.39	0	11665	44	6	9	70.43
278	1433Z_HUMAN	P63104	14-3-3 protein zeta/delta OS=Homo sapiens GN=YWHAZ PE=1 SV=1	Regular	5220.69	0	27916.2	89	15	30	68.98
375	ACTBL_HUMAN	Q562R1	Beta-actin-like protein 2 OS=Homo sapiens GN=ACTBL2 PE=1 SV=2	Regular	5199.97	0	42345.5	43	6	38	14.1
8006	H2B1L_HUMAN	Q99880	Histone H2B type 1-L OS=Homo sapiens GN=HIST1H2BL PE=1 SV=3	Regular	5146.27	0	13952.2	55	6	15	41.27
8005	H2B1H_HUMAN	Q93079	Histone H2B type 1-H OS=Homo sapiens GN=HIST1H2BH PE=1 SV=3	Regular	5146.27	0	13892.1	55	6	15	41.27
7869	H2B1N_HUMAN	Q99877	Histone H2B type 1-N OS=Homo sapiens GN=HIST1H2BN PE=1 SV=3	Regular	5146.27	0	13922.2	55	6	15	41.27
7868	H2B1C_HUMAN	P62807	Histone H2B type 1-C/E/F/G/I OS=Homo sapiens GN=HIST1H2BC PE=1 SV=4	Regular	5146.27	0	13906.2	55	6	15	41.27
7711	H2BFS_HUMAN	P57053	Histone H2B type F-S OS=Homo sapiens GN=H2BFS PE=1 SV=2	Regular	5146.27	0	13944.2	55	6	15	41.27
7710	H2B2F_HUMAN	Q5QNW6	Histone H2B type 2-F OS=Homo sapiens GN=HIST2H2BF PE=1 SV=3	Regular	5146.27	0	13920.2	55	6	15	41.27
7708	H2B1M_HUMAN	Q99879	Histone H2B type 1-M OS=Homo sapiens GN=HIST1H2BM PE=1 SV=3	Regular	5146.27	0	13989.3	55	6	15	41.27
7707	H2B1K_HUMAN	O60814	Histone H2B type 1-K OS=Homo sapiens GN=HIST1H2BK PE=1 SV=3	Regular	5146.27	0	13890.2	55	6	15	41.27
7706	H2B1D_HUMAN	P58876	Histone H2B type 1-D OS=Homo sapiens GN=HIST1H2BD PE=1 SV=2	Regular	5146.27	0	13936.2	55	6	15	41.27
18557	UBB_HUMAN	P0CG47	Polyubiquitin-B OS=Homo sapiens GN=UBB PE=1 SV=1	Regular	4872.84	0	25818.7	25	3	27	14.85
18491	UBC_HUMAN	P0CG48	Polyubiquitin-C OS=Homo sapiens GN=UBC PE=1 SV=3	Regular	4872.84	0	77038.7	25	3	81	4.96
14909	RS27A_HUMAN	P62979	Ubiquitin-40S ribosomal protein S27a OS=Homo sapiens GN=RPS27A PE=1 SV=2	Regular	4872.84	0	18307.1	25	3	15	21.79
14599	RL40_HUMAN	P62987	Ubiquitin-60S ribosomal protein L40 OS=Homo sapiens GN=UBA52 PE=1 SV=2	Regular	4872.84	0	15013.5	25	3	13	26.56
8004	H2B1B_HUMAN	P33778	Histone H2B type 1-B OS=Homo sapiens GN=HIST1H2BB PE=1 SV=2	Regular	4860.5	0	13950.2	51	5	15	33.33
7902	H2B1J_HUMAN	P06899	Histone H2B type 1-J OS=Homo sapiens GN=HIST1H2BJ PE=1 SV=3	Regular	4860.5	0	13904.2	51	5	15	33.33
7871	H2B2E_HUMAN	Q16778	Histone H2B type 2-E OS=Homo sapiens GN=HIST2H2BE PE=1 SV=3	Regular	4860.5	0	13920.2	51	5	15	33.33
7709	H2B1O_HUMAN	P23527	Histone H2B type 1-O OS=Homo sapiens GN=HIST1H2BO PE=1 SV=3	Regular	4860.5	0	13906.2	51	5	15	33.33
6089	EF1A1_HUMAN	P68104	Elongation factor 1-alpha 1 OS=Homo sapiens GN=EEF1A1 PE=1 SV=1	Regular	4604.45	0	50483.1	111	14	36	48.92
6019	EF1A3_HUMAN	Q5VTE0	Putative elongation factor 1-alpha-like 3 OS=Homo sapiens GN=EEF1A1P5 PE=5 SV=1	Regular	4604.45	0	50527.3	114	15	36	53.46
118	1433E_HUMAN	P62258	14-3-3 protein epsilon OS=Homo sapiens GN=YWHAE PE=1 SV=1	Regular	4557.75	0	29345	63	10	31	40.78
5577	LDHB_HUMAN	P07195	L-lactate dehydrogenase B chain OS=Homo sapiens GN=LDHB PE=1 SV=2	Regular	4448.8	0	36923.7	71	11	29	38.02
999	ANXA2_HUMAN	P07355	Annexin A2 OS=Homo sapiens GN=ANXA2 PE=1 SV=2	Regular	4376.89	0	38832.2	89	12	34	33.92
12389	PAI1_HUMAN	P05121	Plasminogen activator inhibitor 1 OS=Homo sapiens GN=SERPINE1 PE=1 SV=1	Regular	4351	0	45117.1	141	21	34	66.92
7918	H2B3B_HUMAN	Q8N257	Histone H2B type 3-B OS=Homo sapiens GN=HIST3H2BB PE=1 SV=3	Regular	4323.49	0	13908.1	44	4	15	27.78
14579	RLA1_HUMAN	P05386	60S acidic ribosomal protein P1 OS=Homo sapiens GN=RPLP1 PE=1 SV=1	Regular	4263.55	0	11628	20	2	8	51.75
14956	RS28_HUMAN	P62857	40S ribosomal protein S28 OS=Homo sapiens GN=RPS28 PE=1 SV=1	Regular	4019.65	0	7898.07	17	2	6	33.33
6707	FBLN3_HUMAN	Q12805	EGF-containing fibulin-like extracellular matrix protein 1 OS=Homo sapiens GN=EFEMP1 PE=1 SV=2	Regular	3835.3	0	56921.7	108	14	32	38.74
7852	GRP78_HUMAN	P11021	78 kDa glucose-regulated protein OS=Homo sapiens GN=HSPA5 PE=1 SV=2	Regular	3709.03	0	72447.1	155	23	60	39.14
7867	H2AX_HUMAN	P16104	Histone H2AX OS=Homo sapiens GN=H2AFX PE=1 SV=2	Regular	3452.94	0	15144.6	28	3	12	31.47
5421	HSP7C_HUMAN	P11142	Heat shock cognate 71 kDa protein OS=Homo sapiens GN=HSPA8 PE=1 SV=1	Regular	3420.17	0	71126.3	133	23	55	40.71
6369	ENOB_HUMAN	P13929	Beta-enolase OS=Homo sapiens GN=ENO3 PE=1 SV=5	Regular	3306.01	0	47329.1	42	6	37	14.29
2152	CALM_HUMAN	P62158	Calmodulin OS=Homo sapiens GN=CALM1 PE=1 SV=2	Regular	3267.93	0	16837.7	29	5	23	34.23
17076	TBA1A_HUMAN	Q71U36	Tubulin alpha-1A chain OS=Homo sapiens GN=TUBA1A PE=1 SV=1	Regular	3193.17	0	50820	78	14	35	40.58
17011	TBA1C_HUMAN	Q9BQE3	Tubulin alpha-1C chain OS=Homo sapiens GN=TUBA1C PE=1 SV=1	Regular	3099.01	0	50579.7	73	14	35	35.41
17522	TPM4_HUMAN	P67936	Tropomyosin alpha-4 chain OS=Homo sapiens GN=TPM4 PE=1 SV=3	Regular	3098.11	0	28635.9	64	12	34	43.15
17077	TBA1B_HUMAN	P68363	Tubulin alpha-1B chain OS=Homo sapiens GN=TUBA1B PE=1 SV=1	Regular	3029.42	0	50836	73	13	35	37.69
5428	HS90B_HUMAN	P08238	Heat shock protein HSP 90-beta OS=Homo sapiens GN=HSP90AB1 PE=1 SV=4	Regular	3000.4	0	83606.5	123	19	75	31.22
4	TRYP_PIG	P00761	Trypsin OS=Sus scrofa PE=1 SV=1	Regular	2996.38	0	25093.8	41	4	14	25.11
68	1433B_HUMAN	P31946	14-3-3 protein beta/alpha OS=Homo sapiens GN=YWHAB PE=1 SV=3	Regular	2979.58	0	28196.5	54	9	25	39.84
7704	H2A2B_HUMAN	Q8IUE6	Histone H2A type 2-B OS=Homo sapiens GN=HIST2H2AB PE=1 SV=3	Regular	2901.53	0	13995.3	22	2	9	29.23
5315	HSPB1_HUMAN	P04792	Heat shock protein beta-1 OS=Homo sapiens GN=HSPB1 PE=1 SV=2	Regular	2794.03	0	22839.6	55	10	15	71.22
17839	TPM3_HUMAN	P06753	Tropomyosin alpha-3 chain OS=Homo sapiens GN=TPM3 PE=1 SV=2	Regular	2750.71	0	33007.1	63	12	36	36.84
171	1433G_HUMAN	P61981	14-3-3 protein gamma OS=Homo sapiens GN=YWHAG PE=1 SV=2	Regular	2668.41	0	28473.7	48	8	27	38.46
4454	DESM_HUMAN	P17661	Desmin OS=Homo sapiens GN=DES PE=1 SV=3	Regular	2548.29	0	53592.9	50	8	53	20.21
6205	ENOG_HUMAN	P09104	Gamma-enolase OS=Homo sapiens GN=ENO2 PE=1 SV=3	Regular	2390.08	0	47610.8	28	4	38	9.45
5280	HSP72_HUMAN	P54652	Heat shock-related 70 kDa protein 2 OS=Homo sapiens GN=HSPA2 PE=1 SV=1	Regular	2318.85	0	70306.2	76	14	57	20.03
3546	COF1_HUMAN	P23528	Cofilin-1 OS=Homo sapiens GN=CFL1 PE=1 SV=3	Regular	2298.19	0	18730.6	52	10	21	59.04
119	1433T_HUMAN	P27348	14-3-3 protein theta OS=Homo sapiens GN=YWHAQ PE=1 SV=1	Regular	2289.26	0	28049.4	36	7	28	30.2
1435	AXA2L_HUMAN	A6NMY6	Putative annexin A2-like protein OS=Homo sapiens GN=ANXA2P2 PE=5 SV=2	Regular	2289.25	0	38830.2	60	9	33	25.37
16932	TBB5_HUMAN	P07437	Tubulin beta chain OS=Homo sapiens GN=TUBB PE=1 SV=2	Regular	2286.85	0	50127.2	81	14	32	43.92
13375	POTEI_HUMAN	P0CG38	POTE ankyrin domain family member I OS=Homo sapiens GN=POTEI PE=3 SV=1	Regular	2279.04	0	122936	60	13	112	15.53
12933	POTEJ_HUMAN	P0CG39	POTE ankyrin domain family member J OS=Homo sapiens GN=POTEJ PE=3 SV=1	Regular	2238.17	0	118816	56	14	110	19.65
170	1433F_HUMAN	Q04917	14-3-3 protein eta OS=Homo sapiens GN=YWHAH PE=1 SV=4	Regular	2212.35	0	28389.9	37	9	29	39.43
7705	H2B1A_HUMAN	Q96A08	Histone H2B type 1-A OS=Homo sapiens GN=HIST1H2BA PE=1 SV=3	Regular	2101.87	0	14167.5	26	3	16	21.26
9158	KPYM_HUMAN	P14618	Pyruvate kinase PKM OS=Homo sapiens GN=PKM PE=1 SV=4	Regular	2094.05	0	58507.3	110	18	49	42.94
17521	TPM2_HUMAN	P07951	Tropomyosin beta chain OS=Homo sapiens GN=TPM2 PE=1 SV=1	Regular	2091.16	0	32964.8	45	9	36	23.94
69	1433S_HUMAN	P31947	14-3-3 protein sigma OS=Homo sapiens GN=SFN PE=1 SV=1	Regular	2053.73	0	27888.2	26	4	27	13.31
18572	UCHL1_HUMAN	P09936	Ubiquitin carboxyl-terminal hydrolase isozyme L1 OS=Homo sapiens GN=UCHL1 PE=1 SV=2	Regular	1947.64	0	25166.6	37	8	20	49.78
17574	TPM1_HUMAN	P09493	Tropomyosin alpha-1 chain OS=Homo sapiens GN=TPM1 PE=1 SV=2	Regular	1928.39	0	32765.6	40	9	36	29.93
12829	PDIA3_HUMAN	P30101	Protein disulfide-isomerase A3 OS=Homo sapiens GN=PDIA3 PE=1 SV=4	Regular	1880.64	0	57181.6	102	18	54	46.14
13303	PRDX1_HUMAN	Q06830	Peroxiredoxin-1 OS=Homo sapiens GN=PRDX1 PE=1 SV=1	Regular	1828.59	0	22338.5	50	11	20	57.29
8179	HS71L_HUMAN	P34931	Heat shock 70 kDa protein 1-like OS=Homo sapiens GN=HSPA1L PE=1 SV=2	Regular	1826.09	0	70774.3	61	12	54	27.93
17110	TBB2A_HUMAN	Q13885	Tubulin beta-2A chain OS=Homo sapiens GN=TUBB2A PE=1 SV=1	Regular	1802.33	0	50306.3	56	9	32	33.03
17081	TBB2B_HUMAN	Q9BVA1	Tubulin beta-2B chain OS=Homo sapiens GN=TUBB2B PE=1 SV=1	Regular	1802.33	0	50409.4	56	9	32	33.03
10907	NDKB_HUMAN	P22392	Nucleoside diphosphate kinase B OS=Homo sapiens GN=NME2 PE=1 SV=1	Regular	1800.75	0	17412.1	37	8	15	46.71
8001	H2A1A_HUMAN	Q96QV6	Histone H2A type 1-A OS=Homo sapiens GN=HIST1H2AA PE=1 SV=3	Regular	1798.17	0	14233.5	13	2	9	12.21
7900	H2AV_HUMAN	Q71UI9	Histone H2A.V OS=Homo sapiens GN=H2AFV PE=1 SV=3	Regular	1798.17	0	13508.7	13	2	9	12.5
7804	H2AZ_HUMAN	P0C0S5	Histone H2A.Z OS=Homo sapiens GN=H2AFZ PE=1 SV=2	Regular	1798.17	0	13552.8	13	2	9	12.5
8274	HS90A_HUMAN	P07900	Heat shock protein HSP 90-alpha OS=Homo sapiens GN=HSP90AA1 PE=1 SV=5	Regular	1739.78	0	85059.1	81	15	101	24.04
9552	LDHA_HUMAN	P00338	L-lactate dehydrogenase A chain OS=Homo sapiens GN=LDHA PE=1 SV=2	Regular	1623.95	0	36973.9	73	15	38	56.63
432	ACTN1_HUMAN	P12814	Alpha-actinin-1 OS=Homo sapiens GN=ACTN1 PE=1 SV=2	Regular	1617.76	0	103628	145	25	85	35.76
8271	HS71A_HUMAN	P0DMV8	Heat shock 70 kDa protein 1A OS=Homo sapiens GN=HSPA1A PE=1 SV=1	Regular	1561.09	0	70337.5	72	19	54	46.96
5196	HS71B_HUMAN	P0DMV9	Heat shock 70 kDa protein 1B OS=Homo sapiens GN=HSPA1B PE=1 SV=1	Regular	1561.09	0	70337.5	75	19	54	46.96
17039	TERA_HUMAN	P55072	Transitional endoplasmic reticulum ATPase OS=Homo sapiens GN=VCP PE=1 SV=4	Regular	1552.64	0	90006.3	116	23	72	44.67
930	ALDOA_HUMAN	P04075	Fructose-bisphosphate aldolase A OS=Homo sapiens GN=ALDOA PE=1 SV=2	Regular	1546.16	0	39876.3	64	11	34	41.48
3479	CLIC1_HUMAN	O00299	Chloride intracellular channel protein 1 OS=Homo sapiens GN=CLIC1 PE=1 SV=4	Regular	1541.07	0	27264.9	29	7	22	47.72
17203	TBA3C_HUMAN	Q13748	Tubulin alpha-3C/D chain OS=Homo sapiens GN=TUBA3C PE=1 SV=3	Regular	1511.2	0	50644	63	13	35	37.33
5643	LEG1_HUMAN	P09382	Galectin-1 OS=Homo sapiens GN=LGALS1 PE=1 SV=2	Regular	1486.81	0	15057.9	31	6	14	64.44
7078	FINC_HUMAN	P02751	Fibronectin OS=Homo sapiens GN=FN1 PE=1 SV=4	Regular	1421.51	0	266218	270	50	150	30.09
7211	FKB1A_HUMAN	P62942	Peptidyl-prolyl cis-trans isomerase FKBP1A OS=Homo sapiens GN=FKBP1A PE=1 SV=2	Regular	1395.09	0	12007.8	20	3	7	25.93
12666	PGS1_HUMAN	P21810	Biglycan OS=Homo sapiens GN=BGN PE=1 SV=2	Regular	1393.86	0	42053.3	40	6	28	20.38
7861	GSTP1_HUMAN	P09211	Glutathione S-transferase P OS=Homo sapiens GN=GSTP1 PE=1 SV=2	Regular	1374.92	0	23584	50	9	16	50.48
17239	TBB3_HUMAN	Q13509	Tubulin beta-3 chain OS=Homo sapiens GN=TUBB3 PE=1 SV=2	Regular	1361.1	0	50889	38	8	32	22.44
616	ACTN4_HUMAN	O43707	Alpha-actinin-4 OS=Homo sapiens GN=ACTN4 PE=1 SV=2	Regular	1348.97	0	105310	116	27	93	34.14
17240	TBB4B_HUMAN	P68371	Tubulin beta-4B chain OS=Homo sapiens GN=TUBB4B PE=1 SV=1	Regular	1346.59	0	50287.4	57	11	32	35.51
15871	SPRC_HUMAN	P09486	SPARC OS=Homo sapiens GN=SPARC PE=1 SV=1	Regular	1343.04	0	35487.6	51	9	23	40.26
16985	THIO_HUMAN	P10599	Thioredoxin OS=Homo sapiens GN=TXN PE=1 SV=3	Regular	1339.15	0	12022.7	13	3	9	20.95
15749	SH3L3_HUMAN	Q9H299	SH3 domain-binding glutamic acid-rich-like protein 3 OS=Homo sapiens GN=SH3BGRL3 PE=1 SV=1	Regular	1297.75	0	10494.8	11	2	8	26.88
5307	IBP7_HUMAN	Q16270	Insulin-like growth factor-binding protein 7 OS=Homo sapiens GN=IGFBP7 PE=1 SV=1	Regular	1295.31	0	30156.8	33	9	23	42.2
13386	PPIB_HUMAN	P23284	Peptidyl-prolyl cis-trans isomerase B OS=Homo sapiens GN=PPIB PE=1 SV=2	Regular	1280.66	0	23799.6	22	5	24	25.46
5282	HSP76_HUMAN	P17066	Heat shock 70 kDa protein 6 OS=Homo sapiens GN=HSPA6 PE=1 SV=2	Regular	1221.89	0	71484.5	41	13	59	22.4
10934	MYL6_HUMAN	P60660	Myosin light polypeptide 6 OS=Homo sapiens GN=MYL6 PE=1 SV=2	Regular	1198.77	0	17101.2	24	5	15	34.44
16931	TBB4A_HUMAN	P04350	Tubulin beta-4A chain OS=Homo sapiens GN=TUBB4A PE=1 SV=2	Regular	1139.67	0	50042.1	50	11	32	34.01
6018	EF1A2_HUMAN	Q05639	Elongation factor 1-alpha 2 OS=Homo sapiens GN=EEF1A2 PE=1 SV=1	Regular	1108.41	0	50812.4	42	5	36	15.55
10344	MOES_HUMAN	P26038	Moesin OS=Homo sapiens GN=MSN PE=1 SV=3	Regular	1107.47	0	67934.2	89	19	70	30.68
14198	RAN_HUMAN	P62826	GTP-binding nuclear protein Ran OS=Homo sapiens GN=RAN PE=1 SV=3	Regular	1089.95	0	24594.2	24	5	20	27.31
11211	NPM_HUMAN	P06748	Nucleophosmin OS=Homo sapiens GN=NPM1 PE=1 SV=2	Regular	1078.57	0	32746.2	32	6	26	29.25
5283	HSP77_HUMAN	P48741	Putative heat shock 70 kDa protein 7 OS=Homo sapiens GN=HSPA7 PE=5 SV=2	Regular	1076.38	0	40472.6	32	8	30	27.52
18629	TXND5_HUMAN	Q8NBS9	Thioredoxin domain-containing protein 5 OS=Homo sapiens GN=TXNDC5 PE=1 SV=2	Regular	1073.79	0	48313.2	55	10	37	26.39
542	AINX_HUMAN	Q16352	Alpha-internexin OS=Homo sapiens GN=INA PE=1 SV=2	Regular	1063.97	0	55561.8	20	8	56	16.23
11113	NDKA_HUMAN	P15531	Nucleoside diphosphate kinase A OS=Homo sapiens GN=NME1 PE=1 SV=1	Regular	1061.15	0	17319.8	21	4	16	30.26
8031	H90B3_HUMAN	Q58FF7	Putative heat shock protein HSP 90-beta-3 OS=Homo sapiens GN=HSP90AB3P PE=5 SV=1	Regular	1056.54	0	68667.1	39	7	62	10.39
2091	CALR_HUMAN	P27797	Calreticulin OS=Homo sapiens GN=CALR PE=1 SV=1	Regular	1048.05	0	48312.7	51	9	52	34.77
12944	PGK1_HUMAN	P00558	Phosphoglycerate kinase 1 OS=Homo sapiens GN=PGK1 PE=1 SV=3	Regular	1046.86	0	45014	50	9	38	35.25
11470	NFL_HUMAN	P07196	Neurofilament light polypeptide OS=Homo sapiens GN=NEFL PE=1 SV=3	Regular	1045.3	0	61573.7	8	1	76	1.66
11320	NFH_HUMAN	P12036	Neurofilament heavy polypeptide OS=Homo sapiens GN=NEFH PE=1 SV=4	Regular	1045.3	0	112707	8	1	124	0.88
11097	NFM_HUMAN	P07197	Neurofilament medium polypeptide OS=Homo sapiens GN=NEFM PE=1 SV=3	Regular	1045.3	0	102529	8	1	126	0.98
7806	H90B2_HUMAN	Q58FF8	Putative heat shock protein HSP 90-beta 2 OS=Homo sapiens GN=HSP90AB2P PE=1 SV=2	Regular	1042.82	0	44520.1	42	6	49	15.75
17535	TKT_HUMAN	P29401	Transketolase OS=Homo sapiens GN=TKT PE=1 SV=3	Regular	1040.04	0	68562.1	76	15	48	28.09
17155	TBA4A_HUMAN	P68366	Tubulin alpha-4A chain OS=Homo sapiens GN=TUBA4A PE=1 SV=1	Regular	1007.46	0	50665.8	43	7	35	22.77
799	ANXA1_HUMAN	P04083	Annexin A1 OS=Homo sapiens GN=ANXA1 PE=1 SV=2	Regular	986.845	0	38942.4	58	11	32	39.88
10195	MMP1_HUMAN	P03956	Interstitial collagenase OS=Homo sapiens GN=MMP1 PE=1 SV=3	Regular	965.155	0	54178.1	66	11	37	27.29
14747	RLA0_HUMAN	P05388	60S acidic ribosomal protein P0 OS=Homo sapiens GN=RPLP0 PE=1 SV=1	Regular	931.408	0	34444.7	39	6	27	17.35
14680	RLA0L_HUMAN	Q8NHW5	60S acidic ribosomal protein P0-like OS=Homo sapiens GN=RPLP0P6 PE=5 SV=1	Regular	931.408	0	34535.6	39	6	27	17.35
800	ANXA5_HUMAN	P08758	Annexin A5 OS=Homo sapiens GN=ANXA5 PE=1 SV=2	Regular	911.529	0	35993.9	28	5	33	14.06
17078	TBA3E_HUMAN	Q6PEY2	Tubulin alpha-3E chain OS=Homo sapiens GN=TUBA3E PE=1 SV=2	Regular	911.33	0	50600	46	10	34	27.56
11033	NDK8_HUMAN	O60361	Putative nucleoside diphosphate kinase OS=Homo sapiens GN=NME2P1 PE=5 SV=1	Regular	869.05	0	15700.2	21	5	13	26.28
8095	H90B4_HUMAN	Q58FF6	Putative heat shock protein HSP 90-beta 4 OS=Homo sapiens GN=HSP90AB4P PE=5 SV=1	Regular	838.183	0	58891.8	24	4	58	6.34
15241	S10AB_HUMAN	P31949	Protein S100-A11 OS=Homo sapiens GN=S100A11 PE=1 SV=2	Regular	807.742	0	11854.5	16	2	10	15.24
12830	PDIA6_HUMAN	Q15084	Protein disulfide-isomerase A6 OS=Homo sapiens GN=PDIA6 PE=1 SV=1	Regular	788.024	0	48520.6	34	8	44	18.86
3028	CH10_HUMAN	P61604	10 kDa heat shock protein_ mitochondrial OS=Homo sapiens GN=HSPE1 PE=1 SV=2	Regular	736.788	0	10931.7	11	3	15	32.35
17156	TBA8_HUMAN	Q9NY65	Tubulin alpha-8 chain OS=Homo sapiens GN=TUBA8 PE=1 SV=1	Regular	735.574	0	50778	28	5	35	15.14
17351	TAGL2_HUMAN	P37802	Transgelin-2 OS=Homo sapiens GN=TAGLN2 PE=1 SV=3	Regular	724.701	0	22562.6	21	5	26	24.12
2224	CAPZB_HUMAN	P47756	F-actin-capping protein subunit beta OS=Homo sapiens GN=CAPZB PE=1 SV=4	Regular	703.734	0	31635.7	15	5	31	16.97
6021	EF2_HUMAN	P13639	Elongation factor 2 OS=Homo sapiens GN=EEF2 PE=1 SV=4	Regular	683.701	0	96307.8	88	17	80	22.14
18479	TSP2_HUMAN	P35442	Thrombospondin-2 OS=Homo sapiens GN=THBS2 PE=1 SV=2	Regular	681.891	0	133869	35	7	83	5.12
5	ADH1_YEAST	P00330	Alcohol dehydrogenase 1 OS=Saccharomyces cerevisiae (strain ATCC 204508 / S288c) GN=ADH1 PE=1 SV=5	Regular	656.575	0	37305.4	25	8	26	13.79
8028	H31_HUMAN	P68431	Histone H3.1 OS=Homo sapiens GN=HIST1H3A PE=1 SV=2	Regular	654.09	0	15518.2	11	3	14	14.71
7920	H32_HUMAN	Q71DI3	Histone H3.2 OS=Homo sapiens GN=HIST2H3A PE=1 SV=3	Regular	654.09	0	15445.1	11	3	14	14.71
7904	H33_HUMAN	P84243	Histone H3.3 OS=Homo sapiens GN=H3F3A PE=1 SV=2	Regular	654.09	0	15385	11	3	14	14.71
7903	H31T_HUMAN	Q16695	Histone H3.1t OS=Homo sapiens GN=HIST3H3 PE=1 SV=3	Regular	654.09	0	15622.3	13	3	14	14.71
17111	TBB6_HUMAN	Q9BUF5	Tubulin beta-6 chain OS=Homo sapiens GN=TUBB6 PE=1 SV=1	Regular	642.476	0	50313.5	23	7	33	14.8
17354	TALDO_HUMAN	P37837	Transaldolase OS=Homo sapiens GN=TALDO1 PE=1 SV=2	Regular	613.79	0	37711.3	22	5	37	12.76
14647	ROA2_HUMAN	P22626	Heterogeneous nuclear ribonucleoproteins A2/B1 OS=Homo sapiens GN=HNRNPA2B1 PE=1 SV=2	Regular	587.501	0	37486.8	25	5	32	18.13
10880	MYH9_HUMAN	P35579	Myosin-9 OS=Homo sapiens GN=MYH9 PE=1 SV=4	Regular	554.26	0	227787	162	40	196	23.01
378	ACTN2_HUMAN	P35609	Alpha-actinin-2 OS=Homo sapiens GN=ACTN2 PE=1 SV=1	Regular	536.658	0	104424	48	13	87	12.19
7202	FLNB_HUMAN	O75369	Filamin-B OS=Homo sapiens GN=FLNB PE=1 SV=2	Regular	530.024	0	280331	146	35	198	20.6
3665	COF2_HUMAN	Q9Y281	Cofilin-2 OS=Homo sapiens GN=CFL2 PE=1 SV=1	Regular	513.301	0	18850.7	23	6	20	40.36
2501	CAP1_HUMAN	Q01518	Adenylyl cyclase-associated protein 1 OS=Homo sapiens GN=CAP1 PE=1 SV=5	Regular	501.669	0	52357.8	19	4	49	14.32
17359	TBAL3_HUMAN	A6NHL2	Tubulin alpha chain-like 3 OS=Homo sapiens GN=TUBAL3 PE=1 SV=2	Regular	500.33	0	50707.2	13	2	39	4.48
5769	LDH6A_HUMAN	Q6ZMR3	L-lactate dehydrogenase A-like 6A OS=Homo sapiens GN=LDHAL6A PE=2 SV=1	Regular	499.972	0	36849.6	22	4	28	14.76
12774	PERI_HUMAN	P41219	Peripherin OS=Homo sapiens GN=PRPH PE=1 SV=2	Regular	490.387	0	53765	26	6	61	8.94
13201	PLST_HUMAN	P13797	Plastin-3 OS=Homo sapiens GN=PLS3 PE=1 SV=4	Regular	484.967	0	71324.4	44	13	58	17.14
7412	GFAP_HUMAN	P14136	Glial fibrillary acidic protein OS=Homo sapiens GN=GFAP PE=1 SV=1	Regular	470.85	0	49937.3	22	7	54	11.57
5913	ENPL_HUMAN	P14625	Endoplasmin OS=Homo sapiens GN=HSP90B1 PE=1 SV=1	Regular	466.227	0	92754.2	38	12	92	13.95
17582	TRAP1_HUMAN	Q12931	Heat shock protein 75 kDa_ mitochondrial OS=Homo sapiens GN=TRAP1 PE=1 SV=3	Regular	462.694	0	80395.3	16	4	79	5.26
12206	PDIA1_HUMAN	P07237	Protein disulfide-isomerase OS=Homo sapiens GN=P4HB PE=1 SV=3	Regular	462.446	0	57515.6	47	12	55	30.91
1475	BASP1_HUMAN	P80723	Brain acid soluble protein 1 OS=Homo sapiens GN=BASP1 PE=1 SV=2	Regular	454.652	0	22693.4	23	5	30	41.85
7014	FLNA_HUMAN	P21333	Filamin-A OS=Homo sapiens GN=FLNA PE=1 SV=4	Regular	438.127	0	283477	137	39	193	16.62
6483	EPCR_HUMAN	Q9UNN8	Endothelial protein C receptor OS=Homo sapiens GN=PROCR PE=1 SV=1	Regular	437.296	0	27013.6	23	6	17	28.15
12846	PGBM_HUMAN	P98160	Basement membrane-specific heparan sulfate proteoglycan core protein OS=Homo sapiens GN=HSPG2 PE=1 SV=4	Regular	424.274	0	479552	246	60	264	19.06
12589	PAL4D_HUMAN	F5H284	Peptidyl-prolyl cis-trans isomerase A-like 4D OS=Homo sapiens GN=PPIAL4D PE=3 SV=1	Regular	406.875	0	18394.9	10	2	16	7.93
12391	PAL4A_HUMAN	Q9Y536	Peptidyl-prolyl cis-trans isomerase A-like 4A OS=Homo sapiens GN=PPIAL4A PE=2 SV=1	Regular	406.875	0	18409.9	11	3	15	7.93
12375	PAL4E_HUMAN	A0A075B759	Peptidyl-prolyl cis-trans isomerase A-like 4E OS=Homo sapiens GN=PPIAL4E PE=3 SV=1	Regular	406.875	0	18425	11	3	16	7.93
12174	PAL4F_HUMAN	P0DN26	Peptidyl-prolyl cis-trans isomerase A-like 4F OS=Homo sapiens GN=PPIAL4F PE=3 SV=1	Regular	406.875	0	18425	11	3	16	7.93
12173	PAL4C_HUMAN	A0A0B4J2A2	Peptidyl-prolyl cis-trans isomerase A-like 4C OS=Homo sapiens GN=PPIAL4C PE=2 SV=1	Regular	406.875	0	18383.9	11	3	14	7.93
12054	PAL4G_HUMAN	P0DN37	Peptidyl-prolyl cis-trans isomerase A-like 4G OS=Homo sapiens GN=PPIAL4G PE=3 SV=1	Regular	406.875	0	18393.9	12	3	14	7.93
8180	HS905_HUMAN	Q58FG0	Putative heat shock protein HSP 90-alpha A5 OS=Homo sapiens GN=HSP90AA5P PE=2 SV=1	Regular	394.835	0	38966.2	10	2	37	3.89
7230	FSCN1_HUMAN	Q16658	Fascin OS=Homo sapiens GN=FSCN1 PE=1 SV=3	Regular	372.052	0	55157.3	20	6	44	5.68
8355	IF4A2_HUMAN	Q14240	Eukaryotic initiation factor 4A-II OS=Homo sapiens GN=EIF4A2 PE=1 SV=2	Regular	369.392	0	46630.5	26	9	51	12.29
8203	IF4A1_HUMAN	P60842	Eukaryotic initiation factor 4A-I OS=Homo sapiens GN=EIF4A1 PE=1 SV=1	Regular	361.589	0	46382.2	27	11	47	10.1
1307	ARP3_HUMAN	P61158	Actin-related protein 3 OS=Homo sapiens GN=ACTR3 PE=1 SV=3	Regular	340.492	0	47827.5	25	4	40	18.42
824	AL1A1_HUMAN	P00352	Retinal dehydrogenase 1 OS=Homo sapiens GN=ALDH1A1 PE=1 SV=2	Regular	339.635	0	55489.2	27	8	39	23.35
5668	KPYR_HUMAN	P30613	Pyruvate kinase PKLR OS=Homo sapiens GN=PKLR PE=1 SV=2	Regular	336.246	0	62229.5	10	3	52	4.7
17300	TGM2_HUMAN	P21980	Protein-glutamine gamma-glutamyltransferase 2 OS=Homo sapiens GN=TGM2 PE=1 SV=2	Regular	334.538	0	78469.5	35	9	55	10.33
12693	PGK2_HUMAN	P07205	Phosphoglycerate kinase 2 OS=Homo sapiens GN=PGK2 PE=1 SV=3	Regular	325.409	0	45195.4	15	3	37	5.52
8029	H3C_HUMAN	Q6NXT2	Histone H3.3C OS=Homo sapiens GN=H3F3C PE=1 SV=3	Regular	310.108	0	15327.8	8	2	13	9.63
9037	KRT84_HUMAN	Q9NSB2	Keratin_ type II cuticular Hb4 OS=Homo sapiens GN=KRT84 PE=2 SV=2	Regular	306.526	0	65983	23	7	48	5.5
14196	RADI_HUMAN	P35241	Radixin OS=Homo sapiens GN=RDX PE=1 SV=1	Regular	302.624	0	68678.1	31	9	69	10.29
8591	K2C8_HUMAN	P05787	Keratin_ type II cytoskeletal 8 OS=Homo sapiens GN=KRT8 PE=1 SV=7	Regular	293.178	0	53704.4	20	4	46	4.55
8590	K2C7_HUMAN	P08729	Keratin_ type II cytoskeletal 7 OS=Homo sapiens GN=KRT7 PE=1 SV=5	Regular	293.178	0	51442.8	18	3	43	4.69
5101	GDIB_HUMAN	P50395	Rab GDP dissociation inhibitor beta OS=Homo sapiens GN=GDI2 PE=1 SV=2	Regular	287.782	0.3	51119.6	30	6	44	15.51
9342	LDHC_HUMAN	P07864	L-lactate dehydrogenase C chain OS=Homo sapiens GN=LDHC PE=1 SV=4	Regular	275.855	0.3	36653.5	10	1	32	3.61
11060	MYL6B_HUMAN	P14649	Myosin light chain 6B OS=Homo sapiens GN=MYL6B PE=1 SV=1	Regular	274.906	0.3	22878.1	5	1	20	6.25
4264	CYR61_HUMAN	O00622	Protein CYR61 OS=Homo sapiens GN=CYR61 PE=1 SV=1	Regular	271.195	0.3	44193.7	16	4	36	17.32
5197	HS902_HUMAN	Q14568	Heat shock protein HSP 90-alpha A2 OS=Homo sapiens GN=HSP90AA2P PE=1 SV=2	Regular	269.86	0.3	39478.9	15	2	64	6.12
433	ACTN3_HUMAN	Q08043	Alpha-actinin-3 OS=Homo sapiens GN=ACTN3 PE=1 SV=2	Regular	269.089	0.3	103983	37	9	89	8.77
6784	EZRI_HUMAN	P15311	Ezrin OS=Homo sapiens GN=EZR PE=1 SV=4	Regular	255.892	0.3	69527	34	10	80	12.63
2481	CACO1_HUMAN	Q9P1Z2	Calcium-binding and coiled-coil domain-containing protein 1 OS=Homo sapiens GN=CALCOCO1 PE=1 SV=2	Regular	245.631	0.3	77792.6	13	9	78	12.59
13567	PRDX4_HUMAN	Q13162	Peroxiredoxin-4 OS=Homo sapiens GN=PRDX4 PE=1 SV=1	Regular	238.929	0.29	30768	5	1	20	2.58
18340	UBA1_HUMAN	P22314	Ubiquitin-like modifier-activating enzyme 1 OS=Homo sapiens GN=UBA1 PE=1 SV=3	Regular	230.859	0.29	118933	35	13	72	17.86
13526	PRDX2_HUMAN	P32119	Peroxiredoxin-2 OS=Homo sapiens GN=PRDX2 PE=1 SV=5	Regular	220.155	0.29	22063	6	1	19	5.56
5502	LMNA_HUMAN	P02545	Prelamin-A/C OS=Homo sapiens GN=LMNA PE=1 SV=1	Regular	214.527	0.29	74424.7	32	13	79	12.05
4756	DEST_HUMAN	P60981	Destrin OS=Homo sapiens GN=DSTN PE=1 SV=3	Regular	213.708	0.29	18962	5	2	21	4.24
18879	VRTN_HUMAN	Q9H8Y1	Vertnin OS=Homo sapiens GN=VRTN PE=1 SV=1	Regular	204.819	0.57	78944.5	17	4	56	3.56
17112	TBB8L_HUMAN	A6NNZ2	Tubulin beta-8 chain-like protein LOC260334 OS=Homo sapiens PE=1 SV=1	Regular	203.593	0.57	50200	9	4	29	11.71
15706	SERPH_HUMAN	P50454	Serpin H1 OS=Homo sapiens GN=SERPINH1 PE=1 SV=2	Regular	200.427	1.13	46554.7	21	6	36	13.64
637	ALDOC_HUMAN	P09972	Fructose-bisphosphate aldolase C OS=Homo sapiens GN=ALDOC PE=1 SV=2	Regular	198.981	1.13	39855.1	15	4	35	17.86
17113	TBB8_HUMAN	Q3ZCM7	Tubulin beta-8 chain OS=Homo sapiens GN=TUBB8 PE=1 SV=2	Regular	196.226	1.12	50289.4	7	3	32	7.88
16709	SYWC_HUMAN	P23381	Tryptophan--tRNA ligase_ cytoplasmic OS=Homo sapiens GN=WARS PE=1 SV=2	Regular	193.162	1.11	53507.7	12	4	50	7.22
10303	MMP2_HUMAN	P08253	72 kDa type IV collagenase OS=Homo sapiens GN=MMP2 PE=1 SV=2	Regular	192.98	1.11	74965.9	22	6	57	6.06
9220	K2C3_HUMAN	P12035	Keratin_ type II cytoskeletal 3 OS=Homo sapiens GN=KRT3 PE=1 SV=3	Regular	186.583	1.38	64588.2	23	8	46	4.46
1791	BGH3_HUMAN	Q15582	Transforming growth factor-beta-induced protein ig-h3 OS=Homo sapiens GN=TGFBI PE=1 SV=1	Regular	181.344	1.37	75308.3	17	5	55	11.27
13880	PSMD9_HUMAN	O00233	26S proteasome non-ATPase regulatory subunit 9 OS=Homo sapiens GN=PSMD9 PE=1 SV=3	Regular	175.304	1.63	24852.9	15	6	22	25.56
10575	MMRN1_HUMAN	Q13201	Multimerin-1 OS=Homo sapiens GN=MMRN1 PE=1 SV=3	Regular	162.903	1.89	139308	59	19	110	11.64
6731	F133B_HUMAN	Q5BKY9	Protein FAM133B OS=Homo sapiens GN=FAM133B PE=1 SV=1	Regular	162.318	1.88	28385.1	6	2	21	9.31
8588	K2C5_HUMAN	P13647	Keratin_ type II cytoskeletal 5 OS=Homo sapiens GN=KRT5 PE=1 SV=3	Regular	162.12	1.88	62606.6	23	8	46	4.92
8867	K2C79_HUMAN	Q5XKE5	Keratin_ type II cytoskeletal 79 OS=Homo sapiens GN=KRT79 PE=1 SV=2	Regular	158.463	1.87	58120.8	22	10	46	5.05
18480	TSP3_HUMAN	P49746	Thrombospondin-3 OS=Homo sapiens GN=THBS3 PE=1 SV=1	Regular	157.756	1.87	106939	6	1	59	0.73
14511	RILP_HUMAN	Q96NA2	Rab-interacting lysosomal protein OS=Homo sapiens GN=RILP PE=1 SV=1	Regular	152.304	2.12	44371.5	9	3	33	9.98
17109	TBB1_HUMAN	Q9H4B7	Tubulin beta-1 chain OS=Homo sapiens GN=TUBB1 PE=1 SV=1	Regular	152.216	2.11	50897.3	5	2	32	2.22
8589	K2C6B_HUMAN	P04259	Keratin_ type II cytoskeletal 6B OS=Homo sapiens GN=KRT6B PE=1 SV=5	Regular	151.594	2.1	60352.2	33	9	50	8.16
8960	KRT83_HUMAN	P78385	Keratin_ type II cuticular Hb3 OS=Homo sapiens GN=KRT83 PE=1 SV=2	Regular	149.592	2.09	55963.3	16	5	47	4.67
8635	K2C6C_HUMAN	P48668	Keratin_ type II cytoskeletal 6C OS=Homo sapiens GN=KRT6C PE=1 SV=3	Regular	146.154	2.08	60310.2	25	7	50	5.14
8634	K2C6A_HUMAN	P02538	Keratin_ type II cytoskeletal 6A OS=Homo sapiens GN=KRT6A PE=1 SV=3	Regular	146.154	2.07	60330.2	25	7	50	5.14
8586	K22O_HUMAN	Q01546	Keratin_ type II cytoskeletal 2 oral OS=Homo sapiens GN=KRT76 PE=1 SV=2	Regular	141.195	2.56	66411.1	18	7	51	2.19
8961	KRT86_HUMAN	O43790	Keratin_ type II cuticular Hb6 OS=Homo sapiens GN=KRT86 PE=1 SV=1	Regular	140.596	2.56	55154.5	9	3	51	8.02
5558	KRT85_HUMAN	P78386	Keratin_ type II cuticular Hb5 OS=Homo sapiens GN=KRT85 PE=1 SV=1	Regular	140.193	2.55	57341.9	22	7	50	8.68
8983	K2C75_HUMAN	O95678	Keratin_ type II cytoskeletal 75 OS=Homo sapiens GN=KRT75 PE=1 SV=2	Regular	138.604	2.78	59845.6	15	4	47	2.54
13237	PLSL_HUMAN	P13796	Plastin-2 OS=Homo sapiens GN=LCP1 PE=1 SV=6	Regular	136.73	3.27	70858.8	15	6	57	8.61
17386	TLN1_HUMAN	Q9Y490	Talin-1 OS=Homo sapiens GN=TLN1 PE=1 SV=3	Regular	132.938	3.26	271935	54	17	226	6.89
2488	CADH5_HUMAN	P33151	Cadherin-5 OS=Homo sapiens GN=CDH5 PE=1 SV=5	Regular	132.01	3.24	87870.7	29	8	66	7.02
9036	KRT81_HUMAN	Q14533	Keratin_ type II cuticular Hb1 OS=Homo sapiens GN=KRT81 PE=1 SV=3	Regular	130.424	3.23	56867.3	7	2	46	4.55
5100	GDIA_HUMAN	P31150	Rab GDP dissociation inhibitor alpha OS=Homo sapiens GN=GDI1 PE=1 SV=2	Regular	128.096	3.46	51210.1	12	4	37	10.51
1453	ATPB_HUMAN	P06576	ATP synthase subunit beta_ mitochondrial OS=Homo sapiens GN=ATP5B PE=1 SV=3	Regular	125.664	3.68	56560	16	6	41	7.18
8497	IMB1_HUMAN	Q14974	Importin subunit beta-1 OS=Homo sapiens GN=KPNB1 PE=1 SV=2	Regular	124.634	3.66	98482	19	7	65	6.51
4060	CTGEF_HUMAN	A4D2H0	cTAGE family member 15 OS=Homo sapiens GN=CTAGE15 PE=2 SV=1	Regular	121.728	3.65	88267.1	24	8	79	4.63
4236	CTGE6_HUMAN	Q86UF2	cTAGE family member 6 OS=Homo sapiens GN=CTAGE6 PE=2 SV=2	Regular	120.266	3.64	88299.1	21	6	79	4.63
2993	CL066_HUMAN	Q96MD2	UPF0536 protein C12orf66 OS=Homo sapiens GN=C12orf66 PE=2 SV=4	Regular	121.53	3.63	50529	15	6	42	11.01
8636	K2C78_HUMAN	Q8N1N4	Keratin_ type II cytoskeletal 78 OS=Homo sapiens GN=KRT78 PE=2 SV=2	Regular	119.734	3.61	57664.3	5	1	49	1.35
2564	CD022_HUMAN	Q6V702	Uncharacterized protein C4orf22 OS=Homo sapiens GN=C4orf22 PE=2 SV=4	Regular	119.273	3.6	26869.1	6	2	23	8.58
10481	MTNA_HUMAN	Q9BV20	Methylthioribose-1-phosphate isomerase OS=Homo sapiens GN=MRI1 PE=1 SV=1	Regular	113.529	3.82	39492	9	3	39	8.94
18543	U5S1_HUMAN	Q15029	116 kDa U5 small nuclear ribonucleoprotein component OS=Homo sapiens GN=EFTUD2 PE=1 SV=1	Regular	111.664	3.8	110405	5	1	77	1.03
19905	ZN219_HUMAN	Q9P2Y4	Zinc finger protein 219 OS=Homo sapiens GN=ZNF219 PE=1 SV=2	Regular	110.891	3.79	77960.9	3	1	50	3.6
19057	WDHD1_HUMAN	O75717	WD repeat and HMG-box DNA-binding protein 1 OS=Homo sapiens GN=WDHD1 PE=1 SV=1	Regular	108.773	3.78	127450	19	9	89	4.87
4405	DCBD2_HUMAN	Q96PD2	Discoidin_ CUB and LCCL domain-containing protein 2 OS=Homo sapiens GN=DCBLD2 PE=1 SV=1	Regular	106.719	4	85947.2	23	8	50	4.65
8689	ILF3_HUMAN	Q12906	Interleukin enhancer-binding factor 3 OS=Homo sapiens GN=ILF3 PE=1 SV=3	Regular	99.8468	3.99	95737.7	24	11	62	2.35
2	ENO1_YEAST	P00924	Enolase 1 OS=Saccharomyces cerevisiae (strain ATCC 204508 / S288c) GN=ENO1 PE=1 SV=3	Regular	102.422	3.98	46873.2	5	4	36	1.37
9754	LRFN3_HUMAN	Q9BTN0	Leucine-rich repeat and fibronectin type-III domain-containing protein 3 OS=Homo sapiens GN=LRFN3 PE=2 SV=1	Regular	96.5702	3.97	67286.8	21	7	39	9.08
9423	LMNB1_HUMAN	P20700	Lamin-B1 OS=Homo sapiens GN=LMNB1 PE=1 SV=2	Regular	95.9082	3.96	66693.6	17	8	72	4.95
276	ACLY_HUMAN	P53396	ATP-citrate synthase OS=Homo sapiens GN=ACLY PE=1 SV=3	Regular	95.5375	3.94	121752	29	9	98	6.36
13657	PTX3_HUMAN	P26022	Pentraxin-related protein PTX3 OS=Homo sapiens GN=PTX3 PE=1 SV=3	Regular	95.1367	3.94	42546	8	3	26	11.02
6436	ELP1_HUMAN	O95163	Elongator complex protein 1 OS=Homo sapiens GN=IKBKAP PE=1 SV=3	Regular	94.7548	3.92	151908	28	10	101	4.35
9512	LMNB2_HUMAN	Q03252	Lamin-B2 OS=Homo sapiens GN=LMNB2 PE=1 SV=4	Regular	94.0749	3.91	70062.6	16	6	72	3.23
18657	UGDH_HUMAN	O60701	UDP-glucose 6-dehydrogenase OS=Homo sapiens GN=UGDH PE=1 SV=1	Regular	93.6044	3.89	55708.5	5	5	54	5.47
2134	CA229_HUMAN	Q6ZS94	Putative uncharacterized protein C1orf229 OS=Homo sapiens GN=C1orf229 PE=2 SV=1	Regular	92.9238	3.88	24698.6	5	2	17	14.35
10866	MYOME_HUMAN	Q5VU43	Myomegalin OS=Homo sapiens GN=PDE4DIP PE=1 SV=1	Regular	92.6692	3.87	266506	37	19	247	3.11

## Sheet: NEG_02_IA_final_protein
protein.key	protein.Entry	protein.Accession	protein.Description	protein.dataBaseType	protein.score	protein.falsePositiveRate	protein.avgMass	protein.MatchedProducts	protein.matchedPeptides	protein.digestPeps	protein.seqCover(%)
65	ACTG_HUMAN	P63261	Actin_ cytoplasmic 2 OS=Homo sapiens GN=ACTG1 PE=1 SV=1	Regular	19526.2	0	42135.1	245	26	37	78.4
64	ACTB_HUMAN	P60709	Actin_ cytoplasmic 1 OS=Homo sapiens GN=ACTB PE=1 SV=1	Regular	19526.2	0	42079	245	26	37	78.4
18517	TSP1_HUMAN	P07996	Thrombospondin-1 OS=Homo sapiens GN=THBS1 PE=1 SV=2	Regular	17061.9	0	133375	680	66	108	68.38
5055	G3P_HUMAN	P04406	Glyceraldehyde-3-phosphate dehydrogenase OS=Homo sapiens GN=GAPDH PE=1 SV=3	Regular	13036.2	0	36224.4	134	16	26	65.67
8027	H2A1J_HUMAN	Q99878	Histone H2A type 1-J OS=Homo sapiens GN=HIST1H2AJ PE=1 SV=3	Regular	12818.4	0	13936.3	43	4	9	50
8026	H2A1B_HUMAN	P04908	Histone H2A type 1-B/E OS=Homo sapiens GN=HIST1H2AB PE=1 SV=2	Regular	12818.4	0	14135.5	43	4	9	49.23
8002	H2A1_HUMAN	P0C0S8	Histone H2A type 1 OS=Homo sapiens GN=HIST1H2AG PE=1 SV=2	Regular	12818.4	0	14091.5	43	4	9	49.23
7899	H2AJ_HUMAN	Q9BTM1	Histone H2A.J OS=Homo sapiens GN=H2AFJ PE=1 SV=1	Regular	12818.4	0	14019.4	43	4	8	49.61
7897	H2A3_HUMAN	Q7L7L0	Histone H2A type 3 OS=Homo sapiens GN=HIST3H2A PE=1 SV=3	Regular	12818.4	0	14121.5	43	4	9	49.23
7703	H2A1H_HUMAN	Q96KK5	Histone H2A type 1-H OS=Homo sapiens GN=HIST1H2AH PE=1 SV=3	Regular	12818.4	0	13906.3	43	4	9	50
7668	H2A1D_HUMAN	P20671	Histone H2A type 1-D OS=Homo sapiens GN=HIST1H2AD PE=1 SV=2	Regular	12818.4	0	14107.5	43	4	9	49.23
7667	H2A1C_HUMAN	Q93077	Histone H2A type 1-C OS=Homo sapiens GN=HIST1H2AC PE=1 SV=3	Regular	12818.4	0	14105.5	44	4	9	49.23
8003	H2A2A_HUMAN	Q6FI13	Histone H2A type 2-A OS=Homo sapiens GN=HIST2H2AA3 PE=1 SV=3	Regular	12638.9	0	14095.5	39	3	9	26.92
7803	H2A2C_HUMAN	Q16777	Histone H2A type 2-C OS=Homo sapiens GN=HIST2H2AC PE=1 SV=4	Regular	12638.9	0	13988.4	39	3	8	27.13
7712	H4_HUMAN	P62805	Histone H4 OS=Homo sapiens GN=HIST1H4A PE=1 SV=2	Regular	11961.1	0	11367.4	57	7	11	61.17
13385	PPIA_HUMAN	P62937	Peptidyl-prolyl cis-trans isomerase A OS=Homo sapiens GN=PPIA PE=1 SV=2	Regular	10736.3	0	18240.6	80	11	16	75.76
18806	VIME_HUMAN	P08670	Vimentin OS=Homo sapiens GN=VIM PE=1 SV=4	Regular	10519.5	0	53708.8	242	34	49	67.17
13575	PROF1_HUMAN	P07737	Profilin-1 OS=Homo sapiens GN=PFN1 PE=1 SV=2	Regular	9397.75	0	15225.3	55	5	16	50
40	ACTC_HUMAN	P68032	Actin_ alpha cardiac muscle 1 OS=Homo sapiens GN=ACTC1 PE=1 SV=1	Regular	8870.9	0	42361.2	137	18	37	44.83
470	ACTA_HUMAN	P62736	Actin_ aortic smooth muscle OS=Homo sapiens GN=ACTA2 PE=1 SV=1	Regular	8854.19	0	42408.3	125	17	37	41.91
434	ACTS_HUMAN	P68133	Actin_ alpha skeletal muscle OS=Homo sapiens GN=ACTA1 PE=1 SV=1	Regular	8841.17	0	42393.3	124	17	37	38.73
497	ACTH_HUMAN	P63267	Actin_ gamma-enteric smooth muscle OS=Homo sapiens GN=ACTG2 PE=1 SV=1	Regular	8824.46	0	42276.2	122	16	36	35.9
13074	POTEE_HUMAN	Q6S8J3	POTE ankyrin domain family member E OS=Homo sapiens GN=POTEE PE=2 SV=3	Regular	7058.25	0	122961	98	11	114	11.63
17929	TPIS_HUMAN	P60174	Triosephosphate isomerase OS=Homo sapiens GN=TPI1 PE=1 SV=3	Regular	6851.42	0	31076.2	101	18	26	75.87
6089	EF1A1_HUMAN	P68104	Elongation factor 1-alpha 1 OS=Homo sapiens GN=EEF1A1 PE=1 SV=1		6294.4	0	50483.1	134	14	36	46.97
6019	EF1A3_HUMAN	Q5VTE0	Putative elongation factor 1-alpha-like 3 OS=Homo sapiens GN=EEF1A1P5 PE=5 SV=1	Regular	6294.4	0	50527.3	134	14	36	46.97
18557	UBB_HUMAN	P0CG47	Polyubiquitin-B OS=Homo sapiens GN=UBB PE=1 SV=1	Regular	6182.95	0	25818.7	32	5	27	21.4
18491	UBC_HUMAN	P0CG48	Polyubiquitin-C OS=Homo sapiens GN=UBC PE=1 SV=3	Regular	6182.95	0	77038.7	32	5	81	7.15
14909	RS27A_HUMAN	P62979	Ubiquitin-40S ribosomal protein S27a OS=Homo sapiens GN=RPS27A PE=1 SV=2	Regular	6182.95	0	18307.1	32	5	15	31.41
14599	RL40_HUMAN	P62987	Ubiquitin-60S ribosomal protein L40 OS=Homo sapiens GN=UBA52 PE=1 SV=2	Regular	6182.95	0	15013.5	35	5	13	38.28
5912	ENOA_HUMAN	P06733	Alpha-enolase OS=Homo sapiens GN=ENO1 PE=1 SV=2	Regular	5451.85	0	47511.2	153	22	39	60.6
278	1433Z_HUMAN	P63104	14-3-3 protein zeta/delta OS=Homo sapiens GN=YWHAZ PE=1 SV=1	Regular	5048.23	0	27916.2	89	12	30	52.24
13602	POTEF_HUMAN	A5A3E0	POTE ankyrin domain family member F OS=Homo sapiens GN=POTEF PE=1 SV=2	Regular	5023.45	0	123099	73	10	114	9.49
3546	COF1_HUMAN	P23528	Cofilin-1 OS=Homo sapiens GN=CFL1 PE=1 SV=3	Regular	4947.28	0	18730.6	80	10	21	64.46
12389	PAI1_HUMAN	P05121	Plasminogen activator inhibitor 1 OS=Homo sapiens GN=SERPINE1 PE=1 SV=1	Regular	4653.43	0	45117.1	149	18	34	49.5
8006	H2B1L_HUMAN	Q99880	Histone H2B type 1-L OS=Homo sapiens GN=HIST1H2BL PE=1 SV=3	Regular	4457.79	0	13952.2	46	6	15	41.27
8005	H2B1H_HUMAN	Q93079	Histone H2B type 1-H OS=Homo sapiens GN=HIST1H2BH PE=1 SV=3	Regular	4457.79	0	13892.1	46	6	15	41.27
7869	H2B1N_HUMAN	Q99877	Histone H2B type 1-N OS=Homo sapiens GN=HIST1H2BN PE=1 SV=3	Regular	4457.79	0	13922.2	46	6	15	41.27
7868	H2B1C_HUMAN	P62807	Histone H2B type 1-C/E/F/G/I OS=Homo sapiens GN=HIST1H2BC PE=1 SV=4	Regular	4457.79	0	13906.2	46	6	15	41.27
7711	H2BFS_HUMAN	P57053	Histone H2B type F-S OS=Homo sapiens GN=H2BFS PE=1 SV=2	Regular	4457.79	0	13944.2	46	6	15	41.27
7710	H2B2F_HUMAN	Q5QNW6	Histone H2B type 2-F OS=Homo sapiens GN=HIST2H2BF PE=1 SV=3	Regular	4457.79	0	13920.2	46	6	15	41.27
7708	H2B1M_HUMAN	Q99879	Histone H2B type 1-M OS=Homo sapiens GN=HIST1H2BM PE=1 SV=3	Regular	4457.79	0	13989.3	46	6	15	41.27
7707	H2B1K_HUMAN	O60814	Histone H2B type 1-K OS=Homo sapiens GN=HIST1H2BK PE=1 SV=3	Regular	4457.79	0	13890.2	46	6	15	41.27
7706	H2B1D_HUMAN	P58876	Histone H2B type 1-D OS=Homo sapiens GN=HIST1H2BD PE=1 SV=2	Regular	4457.79	0	13936.2	46	6	15	41.27
6707	FBLN3_HUMAN	Q12805	EGF-containing fibulin-like extracellular matrix protein 1 OS=Homo sapiens GN=EFEMP1 PE=1 SV=2	Regular	4412.07	0	56921.7	126	17	32	47.26
999	ANXA2_HUMAN	P07355	Annexin A2 OS=Homo sapiens GN=ANXA2 PE=1 SV=2	Regular	4337.35	0	38832.2	105	15	34	41
5421	HSP7C_HUMAN	P11142	Heat shock cognate 71 kDa protein OS=Homo sapiens GN=HSPA8 PE=1 SV=1	Regular	4130.16	0	71126.3	130	21	55	41.33
2152	CALM_HUMAN	P62158	Calmodulin OS=Homo sapiens GN=CALM1 PE=1 SV=2	Regular	3925.28	0	16837.7	32	4	23	28.19
118	1433E_HUMAN	P62258	14-3-3 protein epsilon OS=Homo sapiens GN=YWHAE PE=1 SV=1	Regular	3913.61	0	29345	64	10	31	45.1
14748	RLA2_HUMAN	P05387	60S acidic ribosomal protein P2 OS=Homo sapiens GN=RPLP2 PE=1 SV=1	Regular	3856.52	0	11665	46	5	9	69.57
5643	LEG1_HUMAN	P09382	Galectin-1 OS=Homo sapiens GN=LGALS1 PE=1 SV=2	Regular	3781.23	0	15057.9	46	7	14	52.59
8004	H2B1B_HUMAN	P33778	Histone H2B type 1-B OS=Homo sapiens GN=HIST1H2BB PE=1 SV=2	Regular	3696.02	0	13950.2	35	4	15	33.33
7902	H2B1J_HUMAN	P06899	Histone H2B type 1-J OS=Homo sapiens GN=HIST1H2BJ PE=1 SV=3	Regular	3696.02	0	13904.2	35	4	15	33.33
7871	H2B2E_HUMAN	Q16778	Histone H2B type 2-E OS=Homo sapiens GN=HIST2H2BE PE=1 SV=3	Regular	3696.02	0	13920.2	35	4	15	33.33
7709	H2B1O_HUMAN	P23527	Histone H2B type 1-O OS=Homo sapiens GN=HIST1H2BO PE=1 SV=3	Regular	3696.02	0	13906.2	35	4	15	33.33
375	ACTBL_HUMAN	Q562R1	Beta-actin-like protein 2 OS=Homo sapiens GN=ACTBL2 PE=1 SV=2	Regular	3605.57	0	42345.5	57	10	38	28.72
17077	TBA1B_HUMAN	P68363	Tubulin alpha-1B chain OS=Homo sapiens GN=TUBA1B PE=1 SV=1	Regular	3551.34	0	50836	66	10	35	26.83
17076	TBA1A_HUMAN	Q71U36	Tubulin alpha-1A chain OS=Homo sapiens GN=TUBA1A PE=1 SV=1	Regular	3498.91	0	50820	62	10	35	26.83
5577	LDHB_HUMAN	P07195	L-lactate dehydrogenase B chain OS=Homo sapiens GN=LDHB PE=1 SV=2	Regular	3443.01	0	36923.7	62	10	29	35.63
17011	TBA1C_HUMAN	Q9BQE3	Tubulin alpha-1C chain OS=Homo sapiens GN=TUBA1C PE=1 SV=1	Regular	3437.71	0	50579.7	57	9	35	23.16
68	1433B_HUMAN	P31946	14-3-3 protein beta/alpha OS=Homo sapiens GN=YWHAB PE=1 SV=3	Regular	3435.23	0	28196.5	62	10	25	44.31
329	ACTBM_HUMAN	Q9BYX7	Putative beta-actin-like protein 3 OS=Homo sapiens GN=POTEKP PE=5 SV=1	Regular	3383.12	0	42358.5	47	5	36	12.8
7918	H2B3B_HUMAN	Q8N257	Histone H2B type 3-B OS=Homo sapiens GN=HIST3H2BB PE=1 SV=3	Regular	3349.63	0	13908.1	30	3	15	27.78
5428	HS90B_HUMAN	P08238	Heat shock protein HSP 90-beta OS=Homo sapiens GN=HSP90AB1 PE=1 SV=4	Regular	3317.55	0	83606.5	126	21	75	33.43
4	TRYP_PIG	P00761	Trypsin OS=Sus scrofa PE=1 SV=1	Regular	3308.14	0	25093.8	52	5	14	29.44
15871	SPRC_HUMAN	P09486	SPARC OS=Homo sapiens GN=SPARC PE=1 SV=1	Regular	3254.46	0	35487.6	67	11	23	44.88
5315	HSPB1_HUMAN	P04792	Heat shock protein beta-1 OS=Homo sapiens GN=HSPB1 PE=1 SV=2	Regular	3166.55	0	22839.6	46	8	15	68.78
3803	CTGF_HUMAN	P29279	Connective tissue growth factor OS=Homo sapiens GN=CTGF PE=1 SV=2	Regular	3106.69	0	40315.6	90	13	37	44.99
7852	GRP78_HUMAN	P11021	78 kDa glucose-regulated protein OS=Homo sapiens GN=HSPA5 PE=1 SV=2	Regular	3085.66	0	72447.1	152	26	60	44.04
119	1433T_HUMAN	P27348	14-3-3 protein theta OS=Homo sapiens GN=YWHAQ PE=1 SV=1	Regular	2950.67	0	28049.4	48	10	28	47.35
171	1433G_HUMAN	P61981	14-3-3 protein gamma OS=Homo sapiens GN=YWHAG PE=1 SV=2	Regular	2813.72	0	28473.7	49	10	27	42.51
5280	HSP72_HUMAN	P54652	Heat shock-related 70 kDa protein 2 OS=Homo sapiens GN=HSPA2 PE=1 SV=1	Regular	2798.28	0	70306.2	66	13	57	22.69
17522	TPM4_HUMAN	P67936	Tropomyosin alpha-4 chain OS=Homo sapiens GN=TPM4 PE=1 SV=3	Regular	2725.95	0	28635.9	61	10	34	37.5
7867	H2AX_HUMAN	P16104	Histone H2AX OS=Homo sapiens GN=H2AFX PE=1 SV=2	Regular	2663.37	0	15144.6	20	3	12	31.47
1435	AXA2L_HUMAN	A6NMY6	Putative annexin A2-like protein OS=Homo sapiens GN=ANXA2P2 PE=5 SV=2	Regular	2659.83	0	38830.2	68	11	33	29.2
7861	GSTP1_HUMAN	P09211	Glutathione S-transferase P OS=Homo sapiens GN=GSTP1 PE=1 SV=2	Regular	2656.2	0	23584	55	8	16	58.57
170	1433F_HUMAN	Q04917	14-3-3 protein eta OS=Homo sapiens GN=YWHAH PE=1 SV=4	Regular	2573.94	0	28389.9	35	7	29	28.46
8001	H2A1A_HUMAN	Q96QV6	Histone H2A type 1-A OS=Homo sapiens GN=HIST1H2AA PE=1 SV=3	Regular	2483.88	0	14233.5	16	2	9	12.21
7900	H2AV_HUMAN	Q71UI9	Histone H2A.V OS=Homo sapiens GN=H2AFV PE=1 SV=3	Regular	2483.88	0	13508.7	16	2	9	12.5
7804	H2AZ_HUMAN	P0C0S5	Histone H2A.Z OS=Homo sapiens GN=H2AFZ PE=1 SV=2	Regular	2483.88	0	13552.8	16	2	9	12.5
16932	TBB5_HUMAN	P07437	Tubulin beta chain OS=Homo sapiens GN=TUBB PE=1 SV=2	Regular	2477.17	0	50127.2	100	17	32	51.13
69	1433S_HUMAN	P31947	14-3-3 protein sigma OS=Homo sapiens GN=SFN PE=1 SV=1	Regular	2419.22	0	27888.2	30	5	27	15.32
2091	CALR_HUMAN	P27797	Calreticulin OS=Homo sapiens GN=CALR PE=1 SV=1	Regular	2401.2	0	48312.7	72	15	52	56.35
8179	HS71L_HUMAN	P34931	Heat shock 70 kDa protein 1-like OS=Homo sapiens GN=HSPA1L PE=1 SV=2	Regular	2400.54	0	70774.3	45	8	54	12.32
10907	NDKB_HUMAN	P22392	Nucleoside diphosphate kinase B OS=Homo sapiens GN=NME2 PE=1 SV=1	Regular	2342.9	0	17412.1	29	4	15	34.87
7704	H2A2B_HUMAN	Q8IUE6	Histone H2A type 2-B OS=Homo sapiens GN=HIST2H2AB PE=1 SV=3	Regular	2341.14	0	13995.3	13	2	9	29.23
13375	POTEI_HUMAN	P0CG38	POTE ankyrin domain family member I OS=Homo sapiens GN=POTEI PE=3 SV=1	Regular	2183.7	0	122936	51	9	112	9.21
12391	PAL4A_HUMAN	Q9Y536	Peptidyl-prolyl cis-trans isomerase A-like 4A OS=Homo sapiens GN=PPIAL4A PE=2 SV=1	Regular	2099.64	0	18409.9	27	6	15	24.39
18629	TXND5_HUMAN	Q8NBS9	Thioredoxin domain-containing protein 5 OS=Homo sapiens GN=TXNDC5 PE=1 SV=2	Regular	2097.22	0	48313.2	71	10	37	27.08
930	ALDOA_HUMAN	P04075	Fructose-bisphosphate aldolase A OS=Homo sapiens GN=ALDOA PE=1 SV=2	Regular	2096.4	0	39876.3	73	13	34	50.82
12933	POTEJ_HUMAN	P0CG39	POTE ankyrin domain family member J OS=Homo sapiens GN=POTEJ PE=3 SV=1	Regular	1946.13	0	118816	45	8	110	8.48
9158	KPYM_HUMAN	P14618	Pyruvate kinase PKM OS=Homo sapiens GN=PKM PE=1 SV=4	Regular	1900.65	0	58507.3	94	16	49	42
8271	HS71A_HUMAN	P0DMV8	Heat shock 70 kDa protein 1A OS=Homo sapiens GN=HSPA1A PE=1 SV=1	Regular	1885.52	0	70337.5	41	10	54	19.19
5196	HS71B_HUMAN	P0DMV9	Heat shock 70 kDa protein 1B OS=Homo sapiens GN=HSPA1B PE=1 SV=1	Regular	1885.52	0	70337.5	41	10	54	19.19
4454	DESM_HUMAN	P17661	Desmin OS=Homo sapiens GN=DES PE=1 SV=3	Regular	1865.55	0	53592.9	38	9	53	20
10344	MOES_HUMAN	P26038	Moesin OS=Homo sapiens GN=MSN PE=1 SV=3	Regular	1858.89	0	67934.2	107	19	70	31.54
5283	HSP77_HUMAN	P48741	Putative heat shock 70 kDa protein 7 OS=Homo sapiens GN=HSPA7 PE=5 SV=2	Regular	1839.18	0	40472.6	28	4	30	18.26
5282	HSP76_HUMAN	P17066	Heat shock 70 kDa protein 6 OS=Homo sapiens GN=HSPA6 PE=1 SV=2	Regular	1827.59	0	71484.5	30	4	59	6.22
17839	TPM3_HUMAN	P06753	Tropomyosin alpha-3 chain OS=Homo sapiens GN=TPM3 PE=1 SV=2	Regular	1817.16	0	33007.1	47	8	36	25.96
6369	ENOB_HUMAN	P13929	Beta-enolase OS=Homo sapiens GN=ENO3 PE=1 SV=5	Regular	1791.23	0	47329.1	34	4	37	15.44
6018	EF1A2_HUMAN	Q05639	Elongation factor 1-alpha 2 OS=Homo sapiens GN=EEF1A2 PE=1 SV=1	Regular	1751.15	0	50812.4	43	6	36	15.12
8274	HS90A_HUMAN	P07900	Heat shock protein HSP 90-alpha OS=Homo sapiens GN=HSP90AA1 PE=1 SV=5	Regular	1730.81	0	85059.1	85	17	101	20.9
17521	TPM2_HUMAN	P07951	Tropomyosin beta chain OS=Homo sapiens GN=TPM2 PE=1 SV=1	Regular	1689.33	0	32964.8	40	7	36	23.24
12666	PGS1_HUMAN	P21810	Biglycan OS=Homo sapiens GN=BGN PE=1 SV=2	Regular	1687.35	0	42053.3	39	7	28	27.45
17110	TBB2A_HUMAN	Q13885	Tubulin beta-2A chain OS=Homo sapiens GN=TUBB2A PE=1 SV=1	Regular	1621.31	0	50306.3	65	11	32	31.01
17081	TBB2B_HUMAN	Q9BVA1	Tubulin beta-2B chain OS=Homo sapiens GN=TUBB2B PE=1 SV=1	Regular	1621.31	0	50409.4	65	11	32	31.01
17535	TKT_HUMAN	P29401	Transketolase OS=Homo sapiens GN=TKT PE=1 SV=3	Regular	1555.39	0	68562.1	85	15	48	39.33
10934	MYL6_HUMAN	P60660	Myosin light polypeptide 6 OS=Homo sapiens GN=MYL6 PE=1 SV=2	Regular	1524.43	0	17101.2	37	8	15	60.26
10195	MMP1_HUMAN	P03956	Interstitial collagenase OS=Homo sapiens GN=MMP1 PE=1 SV=3	Regular	1523.5	0	54178.1	88	16	37	37.31
432	ACTN1_HUMAN	P12814	Alpha-actinin-1 OS=Homo sapiens GN=ACTN1 PE=1 SV=2	Regular	1518.95	0	103628	130	26	85	32.17
9552	LDHA_HUMAN	P00338	L-lactate dehydrogenase A chain OS=Homo sapiens GN=LDHA PE=1 SV=2	Regular	1509.57	0	36973.9	54	12	38	38.55
17240	TBB4B_HUMAN	P68371	Tubulin beta-4B chain OS=Homo sapiens GN=TUBB4B PE=1 SV=1	Regular	1493.62	0	50287.4	67	13	32	35.73
17239	TBB3_HUMAN	Q13509	Tubulin beta-3 chain OS=Homo sapiens GN=TUBB3 PE=1 SV=2	Regular	1490.32	0	50889	41	10	32	20.67
7078	FINC_HUMAN	P02751	Fibronectin OS=Homo sapiens GN=FN1 PE=1 SV=4	Regular	1485.21	0	266218	272	51	150	37.3
17039	TERA_HUMAN	P55072	Transitional endoplasmic reticulum ATPase OS=Homo sapiens GN=VCP PE=1 SV=4	Regular	1325.07	0	90006.3	95	17	72	34.12
11113	NDKA_HUMAN	P15531	Nucleoside diphosphate kinase A OS=Homo sapiens GN=NME1 PE=1 SV=1	Regular	1316.73	0	17319.8	21	3	16	25
14579	RLA1_HUMAN	P05386	60S acidic ribosomal protein P1 OS=Homo sapiens GN=RPLP1 PE=1 SV=1	Regular	1311.86	0	11628	16	1	8	37.72
13386	PPIB_HUMAN	P23284	Peptidyl-prolyl cis-trans isomerase B OS=Homo sapiens GN=PPIB PE=1 SV=2	Regular	1257.22	0	23799.6	29	5	24	25
16931	TBB4A_HUMAN	P04350	Tubulin beta-4A chain OS=Homo sapiens GN=TUBB4A PE=1 SV=2	Regular	1231.39	0	50042.1	52	10	32	30.41
17574	TPM1_HUMAN	P09493	Tropomyosin alpha-1 chain OS=Homo sapiens GN=TPM1 PE=1 SV=2	Regular	1215.26	0	32765.6	29	5	36	16.55
11033	NDK8_HUMAN	O60361	Putative nucleoside diphosphate kinase OS=Homo sapiens GN=NME2P1 PE=5 SV=1	Regular	1195.58	0	15700.2	15	2	13	18.98
7705	H2B1A_HUMAN	Q96A08	Histone H2B type 1-A OS=Homo sapiens GN=HIST1H2BA PE=1 SV=3	Regular	1169.27	0	14167.5	23	3	16	21.26
17203	TBA3C_HUMAN	Q13748	Tubulin alpha-3C/D chain OS=Homo sapiens GN=TUBA3C PE=1 SV=3	Regular	1164.3	0	50644	45	9	35	23.56
12206	PDIA1_HUMAN	P07237	Protein disulfide-isomerase OS=Homo sapiens GN=P4HB PE=1 SV=3	Regular	1151.68	0	57515.6	64	16	55	39.37
12829	PDIA3_HUMAN	P30101	Protein disulfide-isomerase A3 OS=Homo sapiens GN=PDIA3 PE=1 SV=4	Regular	1144.66	0	57181.6	64	14	54	37.03
6021	EF2_HUMAN	P13639	Elongation factor 2 OS=Homo sapiens GN=EEF2 PE=1 SV=4	Regular	1098.26	0	96307.8	92	16	80	27.27
616	ACTN4_HUMAN	O43707	Alpha-actinin-4 OS=Homo sapiens GN=ACTN4 PE=1 SV=2	Regular	1096.91	0	105310	139	28	93	39.52
5	ADH1_YEAST	P00330	Alcohol dehydrogenase 1 OS=Saccharomyces cerevisiae (strain ATCC 204508 / S288c) GN=ADH1 PE=1 SV=5	Regular	1091.12	0	37305.4	27	4	26	12.07
12793	PGAM1_HUMAN	P18669	Phosphoglycerate mutase 1 OS=Homo sapiens GN=PGAM1 PE=1 SV=2	Regular	989.564	0	28918	34	8	22	33.46
3665	COF2_HUMAN	Q9Y281	Cofilin-2 OS=Homo sapiens GN=CFL2 PE=1 SV=1	Regular	977.924	0	18850.7	24	3	20	21.08
7806	H90B2_HUMAN	Q58FF8	Putative heat shock protein HSP 90-beta 2 OS=Homo sapiens GN=HSP90AB2P PE=1 SV=2	Regular	971.082	0	44520.1	30	8	49	16.01
17078	TBA3E_HUMAN	Q6PEY2	Tubulin alpha-3E chain OS=Homo sapiens GN=TUBA3E PE=1 SV=2	Regular	953.309	0	50600	35	7	34	20
6205	ENOG_HUMAN	P09104	Gamma-enolase OS=Homo sapiens GN=ENO2 PE=1 SV=3	Regular	937.572	0	47610.8	15	2	38	10.6
17155	TBA4A_HUMAN	P68366	Tubulin alpha-4A chain OS=Homo sapiens GN=TUBA4A PE=1 SV=1	Regular	910.624	0	50665.8	37	7	35	16.96
18479	TSP2_HUMAN	P35442	Thrombospondin-2 OS=Homo sapiens GN=THBS2 PE=1 SV=2	Regular	889.252	0	133869	59	9	83	9.04
8031	H90B3_HUMAN	Q58FF7	Putative heat shock protein HSP 90-beta-3 OS=Homo sapiens GN=HSP90AB3P PE=5 SV=1	Regular	875.714	0	68667.1	36	7	62	10.55
13303	PRDX1_HUMAN	Q06830	Peroxiredoxin-1 OS=Homo sapiens GN=PRDX1 PE=1 SV=1	Regular	875.55	0	22338.5	31	6	20	33.67
12944	PGK1_HUMAN	P00558	Phosphoglycerate kinase 1 OS=Homo sapiens GN=PGK1 PE=1 SV=3	Regular	850.746	0	45014	57	12	38	42.21
14956	RS28_HUMAN	P62857	40S ribosomal protein S28 OS=Homo sapiens GN=RPS28 PE=1 SV=1	Regular	837.948	0	7898.07	11	2	6	33.33
11211	NPM_HUMAN	P06748	Nucleophosmin OS=Homo sapiens GN=NPM1 PE=1 SV=2	Regular	788.825	0	32746.2	36	7	26	29.25
14647	ROA2_HUMAN	P22626	Heterogeneous nuclear ribonucleoproteins A2/B1 OS=Homo sapiens GN=HNRNPA2B1 PE=1 SV=2	Regular	733.149	0	37486.8	33	8	32	25.5
2224	CAPZB_HUMAN	P47756	F-actin-capping protein subunit beta OS=Homo sapiens GN=CAPZB PE=1 SV=4	Regular	694.214	0	31635.7	13	2	31	9.03
7412	GFAP_HUMAN	P14136	Glial fibrillary acidic protein OS=Homo sapiens GN=GFAP PE=1 SV=1	Regular	693.357	0	49937.3	23	7	54	9.26
8095	H90B4_HUMAN	Q58FF6	Putative heat shock protein HSP 90-beta 4 OS=Homo sapiens GN=HSP90AB4P PE=5 SV=1	Regular	691.165	0	58891.8	22	4	58	6.34
10880	MYH9_HUMAN	P35579	Myosin-9 OS=Homo sapiens GN=MYH9 PE=1 SV=4	Regular	686.26	0	227787	200	50	196	30
9037	KRT84_HUMAN	Q9NSB2	Keratin_ type II cuticular Hb4 OS=Homo sapiens GN=KRT84 PE=2 SV=2	Regular	676.639	0	65983	19	7	48	11.67
13201	PLST_HUMAN	P13797	Plastin-3 OS=Homo sapiens GN=PLS3 PE=1 SV=4	Regular	668.069	0	71324.4	29	12	58	18.73
12688	PGAM4_HUMAN	Q8N0Y7	Probable phosphoglycerate mutase 4 OS=Homo sapiens GN=PGAM4 PE=3 SV=1	Regular	659.413	0	28948	20	5	21	20.08
799	ANXA1_HUMAN	P04083	Annexin A1 OS=Homo sapiens GN=ANXA1 PE=1 SV=2	Regular	654.489	0	38942.4	43	9	32	31.79
18572	UCHL1_HUMAN	P09936	Ubiquitin carboxyl-terminal hydrolase isozyme L1 OS=Homo sapiens GN=UCHL1 PE=1 SV=2	Regular	650.188	0	25166.6	24	5	20	23.32
12774	PERI_HUMAN	P41219	Peripherin OS=Homo sapiens GN=PRPH PE=1 SV=2	Regular	647.968	0	53765	22	6	61	10.85
12830	PDIA6_HUMAN	Q15084	Protein disulfide-isomerase A6 OS=Homo sapiens GN=PDIA6 PE=1 SV=1	Regular	629.516	0	48520.6	30	6	44	15.23
11060	MYL6B_HUMAN	P14649	Myosin light chain 6B OS=Homo sapiens GN=MYL6B PE=1 SV=1	Regular	615.017	0	22878.1	13	2	20	11.54
8591	K2C8_HUMAN	P05787	Keratin_ type II cytoskeletal 8 OS=Homo sapiens GN=KRT8 PE=1 SV=7	Regular	613.576	0	53704.4	11	2	46	3.11
8590	K2C7_HUMAN	P08729	Keratin_ type II cytoskeletal 7 OS=Homo sapiens GN=KRT7 PE=1 SV=5	Regular	613.576	0	51442.8	11	2	43	3.2
5101	GDIB_HUMAN	P50395	Rab GDP dissociation inhibitor beta OS=Homo sapiens GN=GDI2 PE=1 SV=2	Regular	608.903	0	51119.6	53	11	44	34.16
13526	PRDX2_HUMAN	P32119	Peroxiredoxin-2 OS=Homo sapiens GN=PRDX2 PE=1 SV=5	Regular	572.795	0	22063	16	6	19	33.33
12842	PGAM2_HUMAN	P15259	Phosphoglycerate mutase 2 OS=Homo sapiens GN=PGAM2 PE=1 SV=3	Regular	563.59	0	28937.3	11	2	23	9.49
17111	TBB6_HUMAN	Q9BUF5	Tubulin beta-6 chain OS=Homo sapiens GN=TUBB6 PE=1 SV=1	Regular	563.305	0	50313.5	27	5	33	12.78
2501	CAP1_HUMAN	Q01518	Adenylyl cyclase-associated protein 1 OS=Homo sapiens GN=CAP1 PE=1 SV=5	Regular	557.481	0	52357.8	20	5	49	16.21
7014	FLNA_HUMAN	P21333	Filamin-A OS=Homo sapiens GN=FLNA PE=1 SV=4	Regular	550.205	0	283477	156	40	193	22.06
12589	PAL4D_HUMAN	F5H284	Peptidyl-prolyl cis-trans isomerase A-like 4D OS=Homo sapiens GN=PPIAL4D PE=3 SV=1	Regular	543.39	0	18394.9	19	5	16	11.59
12375	PAL4E_HUMAN	A0A075B759	Peptidyl-prolyl cis-trans isomerase A-like 4E OS=Homo sapiens GN=PPIAL4E PE=3 SV=1	Regular	543.39	0	18425	19	5	16	11.59
12174	PAL4F_HUMAN	P0DN26	Peptidyl-prolyl cis-trans isomerase A-like 4F OS=Homo sapiens GN=PPIAL4F PE=3 SV=1	Regular	543.39	0	18425	19	5	16	11.59
12173	PAL4C_HUMAN	A0A0B4J2A2	Peptidyl-prolyl cis-trans isomerase A-like 4C OS=Homo sapiens GN=PPIAL4C PE=2 SV=1	Regular	543.39	0	18383.9	19	5	14	11.59
12054	PAL4G_HUMAN	P0DN37	Peptidyl-prolyl cis-trans isomerase A-like 4G OS=Homo sapiens GN=PPIAL4G PE=3 SV=1	Regular	543.39	0	18393.9	19	5	14	11.59
3451	CLUS_HUMAN	P10909	Clusterin OS=Homo sapiens GN=CLU PE=1 SV=1	Regular	533.179	0	53065	15	5	40	14.03
3479	CLIC1_HUMAN	O00299	Chloride intracellular channel protein 1 OS=Homo sapiens GN=CLIC1 PE=1 SV=4	Regular	482.122	0	27264.9	15	5	22	12.86
5307	IBP7_HUMAN	Q16270	Insulin-like growth factor-binding protein 7 OS=Homo sapiens GN=IGFBP7 PE=1 SV=1	Regular	469.507	0	30156.8	23	5	23	23.4
13432	PRDX6_HUMAN	P30041	Peroxiredoxin-6 OS=Homo sapiens GN=PRDX6 PE=1 SV=3	Regular	462.204	0	25149.1	24	8	29	40.63
5502	LMNA_HUMAN	P02545	Prelamin-A/C OS=Homo sapiens GN=LMNA PE=1 SV=1	Regular	451.745	0	74424.7	41	14	79	20.03
5769	LDH6A_HUMAN	Q6ZMR3	L-lactate dehydrogenase A-like 6A OS=Homo sapiens GN=LDHAL6A PE=2 SV=1	Regular	445.142	0	36849.6	16	4	28	8.13
800	ANXA5_HUMAN	P08758	Annexin A5 OS=Homo sapiens GN=ANXA5 PE=1 SV=2	Regular	438.797	0	35993.9	31	10	33	30.63
7202	FLNB_HUMAN	O75369	Filamin-B OS=Homo sapiens GN=FLNB PE=1 SV=2	Regular	430.78	0	280331	152	43	198	21.68
15706	SERPH_HUMAN	P50454	Serpin H1 OS=Homo sapiens GN=SERPINH1 PE=1 SV=2	Regular	425.683	0	46554.7	30	8	36	26.56
5913	ENPL_HUMAN	P14625	Endoplasmin OS=Homo sapiens GN=HSP90B1 PE=1 SV=1	Regular	398.359	0	92754.2	43	14	92	15.82
12846	PGBM_HUMAN	P98160	Basement membrane-specific heparan sulfate proteoglycan core protein OS=Homo sapiens GN=HSPG2 PE=1 SV=4	Regular	400.267	0	479552	236	56	264	16.74
13066	PNPH_HUMAN	P00491	Purine nucleoside phosphorylase OS=Homo sapiens GN=PNP PE=1 SV=2	Regular	396.162	0	32346.1	21	5	25	23.88
8180	HS905_HUMAN	Q58FG0	Putative heat shock protein HSP 90-alpha A5 OS=Homo sapiens GN=HSP90AA5P PE=2 SV=1	Regular	379.636	0	38966.2	6	2	37	3.89
9933	MARCS_HUMAN	P29966	Myristoylated alanine-rich C-kinase substrate OS=Homo sapiens GN=MARCKS PE=1 SV=4	Regular	379.2	0	31725.8	38	8	20	40.06
17582	TRAP1_HUMAN	Q12931	Heat shock protein 75 kDa_ mitochondrial OS=Homo sapiens GN=TRAP1 PE=1 SV=3	Regular	359.55	0	80395.3	26	6	79	10.37
14196	RADI_HUMAN	P35241	Radixin OS=Homo sapiens GN=RDX PE=1 SV=1	Regular	343.894	0	68678.1	33	11	69	11.84
11097	NFM_HUMAN	P07197	Neurofilament medium polypeptide OS=Homo sapiens GN=NEFM PE=1 SV=3	Regular	342.151	0	102529	30	13	126	4.48
9342	LDHC_HUMAN	P07864	L-lactate dehydrogenase C chain OS=Homo sapiens GN=LDHC PE=1 SV=4	Regular	339.454	0	36653.5	11	2	32	5.42
6784	EZRI_HUMAN	P15311	Ezrin OS=Homo sapiens GN=EZR PE=1 SV=4	Regular	326.994	0	69527	37	10	80	9.9
5197	HS902_HUMAN	Q14568	Heat shock protein HSP 90-alpha A2 OS=Homo sapiens GN=HSP90AA2P PE=1 SV=2	Regular	324.453	0	39478.9	16	4	64	7
14472	RL10A_HUMAN	P62906	60S ribosomal protein L10a OS=Homo sapiens GN=RPL10A PE=1 SV=2	Regular	323.514	0	25002.4	16	3	22	17.51
378	ACTN2_HUMAN	P35609	Alpha-actinin-2 OS=Homo sapiens GN=ACTN2 PE=1 SV=1	Regular	316.766	0	104424	36	11	87	8.28
11320	NFH_HUMAN	P12036	Neurofilament heavy polypeptide OS=Homo sapiens GN=NEFH PE=1 SV=4	Regular	312.226	0	112707	19	9	124	1.75
14207	RBP2_HUMAN	P49792	E3 SUMO-protein ligase RanBP2 OS=Homo sapiens GN=RANBP2 PE=1 SV=2	Regular	296.349	0	362591	54	24	304	4.62
542	AINX_HUMAN	Q16352	Alpha-internexin OS=Homo sapiens GN=INA PE=1 SV=2	Regular	295.408	0	55561.8	15	5	56	10.62
637	ALDOC_HUMAN	P09972	Fructose-bisphosphate aldolase C OS=Homo sapiens GN=ALDOC PE=1 SV=2	Regular	293.034	0	39855.1	12	3	35	7.69
12693	PGK2_HUMAN	P07205	Phosphoglycerate kinase 2 OS=Homo sapiens GN=PGK2 PE=1 SV=3	Regular	286.699	0	45195.4	21	4	37	7.91
17156	TBA8_HUMAN	Q9NY65	Tubulin alpha-8 chain OS=Homo sapiens GN=TUBA8 PE=1 SV=1	Regular	286.404	0	50778	20	4	35	7.35
11470	NFL_HUMAN	P07196	Neurofilament light polypeptide OS=Homo sapiens GN=NEFL PE=1 SV=3	Regular	282.029	0	61573.7	11	2	76	1.66
5558	KRT85_HUMAN	P78386	Keratin_ type II cuticular Hb5 OS=Homo sapiens GN=KRT85 PE=1 SV=1	Regular	268.546	0	57341.9	11	5	50	6.71
5668	KPYR_HUMAN	P30613	Pyruvate kinase PKLR OS=Homo sapiens GN=PKLR PE=1 SV=2	Regular	263.015	0	62229.5	18	3	52	1.92
15418	SET_HUMAN	Q01105	Protein SET OS=Homo sapiens GN=SET PE=1 SV=3	Regular	244.871	0.31	33488.9	16	4	19	13.1
8960	KRT83_HUMAN	P78385	Keratin_ type II cuticular Hb3 OS=Homo sapiens GN=KRT83 PE=1 SV=2	Regular	243.112	0.31	55963.3	16	6	47	14.2
13719	PTBP1_HUMAN	P26599	Polypyrimidine tract-binding protein 1 OS=Homo sapiens GN=PTBP1 PE=1 SV=1	Regular	242.27	0.31	57392.5	19	6	39	13.75
8636	K2C78_HUMAN	Q8N1N4	Keratin_ type II cytoskeletal 78 OS=Homo sapiens GN=KRT78 PE=2 SV=2	Regular	239.013	0.31	57664.3	10	3	49	5.19
5100	GDIA_HUMAN	P31150	Rab GDP dissociation inhibitor alpha OS=Homo sapiens GN=GDI1 PE=1 SV=2	Regular	236.231	0.31	51210.1	21	6	37	10.29
19181	YD018_HUMAN	Q9H8V8	Putative uncharacterized protein FLJ13197 OS=Homo sapiens PE=5 SV=1	Regular	233.458	0.31	14872.1	8	4	13	13.33
8634	K2C6A_HUMAN	P02538	Keratin_ type II cytoskeletal 6A OS=Homo sapiens GN=KRT6A PE=1 SV=3	Regular	220.852	0.31	60330.2	12	5	50	4.79
8589	K2C6B_HUMAN	P04259	Keratin_ type II cytoskeletal 6B OS=Homo sapiens GN=KRT6B PE=1 SV=5	Regular	220.852	0.31	60352.2	15	6	50	4.79
8635	K2C6C_HUMAN	P48668	Keratin_ type II cytoskeletal 6C OS=Homo sapiens GN=KRT6C PE=1 SV=3	Regular	217.012	0.61	60310.2	12	4	50	4.79
17113	TBB8_HUMAN	Q3ZCM7	Tubulin beta-8 chain OS=Homo sapiens GN=TUBB8 PE=1 SV=2	Regular	213.167	0.6	50289.4	19	3	32	7.21
17112	TBB8L_HUMAN	A6NNZ2	Tubulin beta-8 chain-like protein LOC260334 OS=Homo sapiens PE=1 SV=1	Regular	213.167	0.6	50200	19	3	29	7.21
15598	SETLP_HUMAN	P0DME0	Protein SETSIP OS=Homo sapiens GN=SETSIP PE=1 SV=1	Regular	211.034	0.6	34882.4	12	3	22	8.94
17359	TBAL3_HUMAN	A6NHL2	Tubulin alpha chain-like 3 OS=Homo sapiens GN=TUBAL3 PE=1 SV=2	Regular	207.438	0.6	50707.2	12	2	39	3.59
433	ACTN3_HUMAN	Q08043	Alpha-actinin-3 OS=Homo sapiens GN=ACTN3 PE=1 SV=2	Regular	205.136	0.6	103983	23	7	89	5.55
8983	K2C75_HUMAN	O95678	Keratin_ type II cytoskeletal 75 OS=Homo sapiens GN=KRT75 PE=1 SV=2	Regular	204.101	0.59	59845.6	9	3	47	6.17
9512	LMNB2_HUMAN	Q03252	Lamin-B2 OS=Homo sapiens GN=LMNB2 PE=1 SV=4	Regular	194.293	0.59	70062.6	26	7	72	10.97
9220	K2C3_HUMAN	P12035	Keratin_ type II cytoskeletal 3 OS=Homo sapiens GN=KRT3 PE=1 SV=3	Regular	196.187	0.58	64588.2	5	1	46	1.11
9036	KRT81_HUMAN	Q14533	Keratin_ type II cuticular Hb1 OS=Homo sapiens GN=KRT81 PE=1 SV=3	Regular	196.187	0.58	56867.3	16	5	46	5.74
8961	KRT86_HUMAN	O43790	Keratin_ type II cuticular Hb6 OS=Homo sapiens GN=KRT86 PE=1 SV=1	Regular	196.187	0.58	55154.5	16	5	51	5.97
8867	K2C79_HUMAN	Q5XKE5	Keratin_ type II cytoskeletal 79 OS=Homo sapiens GN=KRT79 PE=1 SV=2	Regular	196.187	0.58	58120.8	5	1	46	1.31
8588	K2C5_HUMAN	P13647	Keratin_ type II cytoskeletal 5 OS=Homo sapiens GN=KRT5 PE=1 SV=3	Regular	196.187	0.57	62606.6	5	1	46	1.19
8586	K22O_HUMAN	Q01546	Keratin_ type II cytoskeletal 2 oral OS=Homo sapiens GN=KRT76 PE=1 SV=2	Regular	196.187	0.57	66411.1	5	1	51	1.1
8187	HYOU1_HUMAN	Q9Y4L1	Hypoxia up-regulated protein 1 OS=Homo sapiens GN=HYOU1 PE=1 SV=1	Regular	183.711	0.57	111564	15	10	94	5.31
10866	MYOME_HUMAN	Q5VU43	Myomegalin OS=Homo sapiens GN=PDE4DIP PE=1 SV=1	Regular	173.653	0.57	266506	26	12	247	2.64
5832	DYH12_HUMAN	Q6ZR08	Dynein heavy chain 12_ axonemal OS=Homo sapiens GN=DNAH12 PE=2 SV=2	Regular	171.63	0.57	360022	45	23	275	3.1
2951	CE042_HUMAN	Q9H799	Protein JBTS17 OS=Homo sapiens GN=C5orf42 PE=1 SV=4	Regular	166.439	0.56	365510	47	24	259	1.81
4756	DEST_HUMAN	P60981	Destrin OS=Homo sapiens GN=DSTN PE=1 SV=3	Regular	164.616	0.56	18962	4	1	21	4.24
1314	AT12A_HUMAN	P54707	Potassium-transporting ATPase alpha chain 2 OS=Homo sapiens GN=ATP12A PE=1 SV=3	Regular	163.019	0.56	116366	16	7	82	6.54
8273	HS904_HUMAN	Q58FG1	Putative heat shock protein HSP 90-alpha A4 OS=Homo sapiens GN=HSP90AA4P PE=5 SV=1	Regular	148.027	0.56	47826	12	5	37	6.22
2488	CADH5_HUMAN	P33151	Cadherin-5 OS=Homo sapiens GN=CDH5 PE=1 SV=5	Regular	146.069	0.83	87870.7	29	9	66	9.18
7425	GDN_HUMAN	P07093	Glia-derived nexin OS=Homo sapiens GN=SERPINE2 PE=1 SV=1	Regular	145.566	0.83	44230.4	8	5	31	5.53
6772	FAS_HUMAN	P49327	Fatty acid synthase OS=Homo sapiens GN=FASN PE=1 SV=3	Regular	143.11	0.83	276050	69	22	196	9.2
5068	G3PT_HUMAN	O14556	Glyceraldehyde-3-phosphate dehydrogenase_ testis-specific OS=Homo sapiens GN=GAPDHS PE=1 SV=2	Regular	141.6	0.82	44843.4	6	1	32	1.72
18304	TT21A_HUMAN	Q8NDW8	Tetratricopeptide repeat protein 21A OS=Homo sapiens GN=TTC21A PE=2 SV=3	Regular	140.723	0.82	152598	20	9	128	8.64
17109	TBB1_HUMAN	Q9H4B7	Tubulin beta-1 chain OS=Homo sapiens GN=TUBB1 PE=1 SV=1	Regular	138.285	0.82	50897.3	11	2	32	3.99
19241	YK026_HUMAN	Q6AWC8	Putative uncharacterized protein LOC100129027 OS=Homo sapiens PE=5 SV=1	Regular	137.998	0.82	16974.6	7	2	17	12.24
17386	TLN1_HUMAN	Q9Y490	Talin-1 OS=Homo sapiens GN=TLN1 PE=1 SV=3	Regular	134.224	0.82	271935	54	19	226	7.79
7737	GOG8F_HUMAN	Q08AF8	Putative golgin subfamily A member 8F/8G OS=Homo sapiens GN=GOLGA8F PE=5 SV=1	Regular	133.561	0.81	48747.2	5	1	44	1.16
7621	GOG8D_HUMAN	Q0D2H9	Putative golgin subfamily A member 8D OS=Homo sapiens GN=GOLGA8DP PE=5 SV=1	Regular	133.561	0.81	48765.3	5	1	44	1.16
7382	GOG8C_HUMAN	A6NN73	Golgin subfamily A member 8C OS=Homo sapiens GN=GOLGA8CP PE=3 SV=2	Regular	133.561	0.81	67584.6	5	1	61	0.84
10575	MMRN1_HUMAN	Q13201	Multimerin-1 OS=Homo sapiens GN=MMRN1 PE=1 SV=3	Regular	127.151	0.8	139308	50	17	110	9.61
517	ADT1_HUMAN	P12235	ADP/ATP translocase 1 OS=Homo sapiens GN=SLC25A4 PE=1 SV=4	Regular	121.079	1.06	33292.7	12	4	31	8.39
483	ADT3_HUMAN	P12236	ADP/ATP translocase 3 OS=Homo sapiens GN=SLC25A6 PE=1 SV=4	Regular	121.079	1.06	33094.4	16	5	32	8.39
18347	UBE3C_HUMAN	Q15386	Ubiquitin-protein ligase E3C OS=Homo sapiens GN=UBE3C PE=1 SV=3	Regular	119.448	1.06	125006	24	6	80	4.25
18543	U5S1_HUMAN	Q15029	116 kDa U5 small nuclear ribonucleoprotein component OS=Homo sapiens GN=EFTUD2 PE=1 SV=1	Regular	117.805	1.06	110405	19	10	77	2.67
18749	VAC14_HUMAN	Q08AM6	Protein VAC14 homolog OS=Homo sapiens GN=VAC14 PE=1 SV=1	Regular	114.904	1.05	88999.3	26	9	63	1.53
18917	XRCC6_HUMAN	P12956	X-ray repair cross-complementing protein 6 OS=Homo sapiens GN=XRCC6 PE=1 SV=2	Regular	110.384	1.05	70128.3	16	4	63	9.2
11469	NFIA_HUMAN	Q12857	Nuclear factor 1 A-type OS=Homo sapiens GN=NFIA PE=1 SV=2	Regular	109.819	1.04	56343.4	13	8	37	12.57
14420	RHG35_HUMAN	Q9NRY4	Rho GTPase-activating protein 35 OS=Homo sapiens GN=ARHGAP35 PE=1 SV=3	Regular	108.695	1.3	172054	18	6	131	2.13
12743	PDIA4_HUMAN	P13667	Protein disulfide-isomerase A4 OS=Homo sapiens GN=PDIA4 PE=1 SV=2	Regular	105.576	1.55	73274.7	27	8	77	8.06
10402	MKX_HUMAN	Q8IYA7	Homeobox protein Mohawk OS=Homo sapiens GN=MKX PE=2 SV=2	Regular	105.533	1.55	39445.3	10	5	37	10.8
10928	MYH10_HUMAN	P35580	Myosin-10 OS=Homo sapiens GN=MYH10 PE=1 SV=3	Regular	103.737	1.54	229969	49	18	195	5.72
13237	PLSL_HUMAN	P13796	Plastin-2 OS=Homo sapiens GN=LCP1 PE=1 SV=6	Regular	102.249	1.54	70858.8	12	6	57	3.51
9578	LOX15_HUMAN	P16050	Arachidonate 15-lipoxygenase OS=Homo sapiens GN=ALOX15 PE=1 SV=3	Regular	102.17	1.53	75545.9	7	4	66	6.65
12819	PCDH9_HUMAN	Q9HC56	Protocadherin-9 OS=Homo sapiens GN=PCDH9 PE=1 SV=2	Regular	98.5209	1.78	136806	18	11	94	5.09
16918	TANC2_HUMAN	Q9HCD6	Protein TANC2 OS=Homo sapiens GN=TANC2 PE=1 SV=3	Regular	97.2087	1.78	221133	10	5	142	1.46
9519	LOXL4_HUMAN	Q96JB6	Lysyl oxidase homolog 4 OS=Homo sapiens GN=LOXL4 PE=1 SV=1	Regular	97.0891	1.77	86479.6	11	6	52	6.88
5787	LDH6B_HUMAN	Q9BYZ2	L-lactate dehydrogenase A-like 6B OS=Homo sapiens GN=LDHAL6B PE=1 SV=3	Regular	97.0469	1.77	42399.2	10	4	33	6.04
19145	XPP3_HUMAN	Q9NQH7	Probable Xaa-Pro aminopeptidase 3 OS=Homo sapiens GN=XPNPEP3 PE=1 SV=1	Regular	93.5287	2.26	57661	3	1	44	1.38
11053	MYH11_HUMAN	P35749	Myosin-11 OS=Homo sapiens GN=MYH11 PE=1 SV=3	Regular	91.4212	2.74	228195	48	17	195	6.49
10742	MYH14_HUMAN	Q7Z406	Myosin-14 OS=Homo sapiens GN=MYH14 PE=1 SV=2	Regular	89.0108	3.2	228840	45	20	199	3.16
4657	DOK3_HUMAN	Q7L591	Docking protein 3 OS=Homo sapiens GN=DOK3 PE=1 SV=2	Regular	88.5497	3.19	54029.7	5	5	40	4.03
17550	TM39A_HUMAN	Q9NV64	Transmembrane protein 39A OS=Homo sapiens GN=TMEM39A PE=2 SV=1	Regular	86.8341	3.41	56465.6	11	2	30	4.92
11275	NOL6_HUMAN	Q9H6R4	Nucleolar protein 6 OS=Homo sapiens GN=NOL6 PE=1 SV=2	Regular	84.2016	3.4	128449	19	8	84	2.88

## Sheet: NEG_03_IA_final_protein
protein.key	protein.Entry	protein.Accession	protein.Description	protein.dataBaseType	protein.score	protein.falsePositiveRate	protein.avgMass	protein.MatchedProducts	protein.matchedPeptides	protein.digestPeps	protein.seqCover(%)
65	ACTG_HUMAN	P63261	Actin_ cytoplasmic 2 OS=Homo sapiens GN=ACTG1 PE=1 SV=1	Regular	20232.1	0	42135.1	248	27	37	75.47
64	ACTB_HUMAN	P60709	Actin_ cytoplasmic 1 OS=Homo sapiens GN=ACTB PE=1 SV=1	Regular	20232.1	0	42079	248	27	37	75.47
18517	TSP1_HUMAN	P07996	Thrombospondin-1 OS=Homo sapiens GN=THBS1 PE=1 SV=2	Regular	14461.2	0	133375	626	61	108	63.76
8027	H2A1J_HUMAN	Q99878	Histone H2A type 1-J OS=Homo sapiens GN=HIST1H2AJ PE=1 SV=3	Regular	11458.6	0	13936.3	43	4	9	54.69
8026	H2A1B_HUMAN	P04908	Histone H2A type 1-B/E OS=Homo sapiens GN=HIST1H2AB PE=1 SV=2	Regular	11458.6	0	14135.5	38	3	9	26.92
8003	H2A2A_HUMAN	Q6FI13	Histone H2A type 2-A OS=Homo sapiens GN=HIST2H2AA3 PE=1 SV=3	Regular	11458.6	0	14095.5	38	3	9	26.92
8002	H2A1_HUMAN	P0C0S8	Histone H2A type 1 OS=Homo sapiens GN=HIST1H2AG PE=1 SV=2	Regular	11458.6	0	14091.5	43	4	9	53.85
7899	H2AJ_HUMAN	Q9BTM1	Histone H2A.J OS=Homo sapiens GN=H2AFJ PE=1 SV=1	Regular	11458.6	0	14019.4	43	4	8	54.26
7897	H2A3_HUMAN	Q7L7L0	Histone H2A type 3 OS=Homo sapiens GN=HIST3H2A PE=1 SV=3	Regular	11458.6	0	14121.5	38	3	9	26.92
7803	H2A2C_HUMAN	Q16777	Histone H2A type 2-C OS=Homo sapiens GN=HIST2H2AC PE=1 SV=4	Regular	11458.6	0	13988.4	38	3	8	27.13
7703	H2A1H_HUMAN	Q96KK5	Histone H2A type 1-H OS=Homo sapiens GN=HIST1H2AH PE=1 SV=3	Regular	11458.6	0	13906.3	43	4	9	54.69
7668	H2A1D_HUMAN	P20671	Histone H2A type 1-D OS=Homo sapiens GN=HIST1H2AD PE=1 SV=2	Regular	11458.6	0	14107.5	38	3	9	26.92
7667	H2A1C_HUMAN	Q93077	Histone H2A type 1-C OS=Homo sapiens GN=HIST1H2AC PE=1 SV=3	Regular	11458.6	0	14105.5	44	4	9	53.85
5055	G3P_HUMAN	P04406	Glyceraldehyde-3-phosphate dehydrogenase OS=Homo sapiens GN=GAPDH PE=1 SV=3	Regular	10857.4	0	36224.4	147	16	26	47.46
13575	PROF1_HUMAN	P07737	Profilin-1 OS=Homo sapiens GN=PFN1 PE=1 SV=2	Regular	10280.1	0	15225.3	61	6	16	55.71
13385	PPIA_HUMAN	P62937	Peptidyl-prolyl cis-trans isomerase A OS=Homo sapiens GN=PPIA PE=1 SV=2	Regular	9864.56	0	18240.6	90	12	16	76.36
18806	VIME_HUMAN	P08670	Vimentin OS=Homo sapiens GN=VIM PE=1 SV=4	Regular	9730.75	0	53708.8	230	29	49	61.8
13074	POTEE_HUMAN	Q6S8J3	POTE ankyrin domain family member E OS=Homo sapiens GN=POTEE PE=2 SV=3	Regular	8582.21	0	122961	95	11	114	13.86
7712	H4_HUMAN	P62805	Histone H4 OS=Homo sapiens GN=HIST1H4A PE=1 SV=2	Regular	8243.7	0	11367.4	50	7	11	60.19
497	ACTH_HUMAN	P63267	Actin_ gamma-enteric smooth muscle OS=Homo sapiens GN=ACTG2 PE=1 SV=1	Regular	8124.47	0	42276.2	117	15	36	36.17
470	ACTA_HUMAN	P62736	Actin_ aortic smooth muscle OS=Homo sapiens GN=ACTA2 PE=1 SV=1	Regular	8124.47	0	42408.3	117	15	37	36.07
40	ACTC_HUMAN	P68032	Actin_ alpha cardiac muscle 1 OS=Homo sapiens GN=ACTC1 PE=1 SV=1	Regular	8124.47	0	42361.2	125	16	37	38.99
434	ACTS_HUMAN	P68133	Actin_ alpha skeletal muscle OS=Homo sapiens GN=ACTA1 PE=1 SV=1	Regular	8099.53	0	42393.3	117	15	37	33.16
6089	EF1A1_HUMAN	P68104	Elongation factor 1-alpha 1 OS=Homo sapiens GN=EEF1A1 PE=1 SV=1	Regular	7139.52	0	50483.1	140	17	36	52.16
6019	EF1A3_HUMAN	Q5VTE0	Putative elongation factor 1-alpha-like 3 OS=Homo sapiens GN=EEF1A1P5 PE=5 SV=1	Regular	7139.52	0	50527.3	143	18	36	56.71
17929	TPIS_HUMAN	P60174	Triosephosphate isomerase OS=Homo sapiens GN=TPI1 PE=1 SV=3	Regular	6258.85	0	31076.2	74	11	26	57.69
13602	POTEF_HUMAN	A5A3E0	POTE ankyrin domain family member F OS=Homo sapiens GN=POTEF PE=1 SV=2	Regular	5464.12	0	123099	77	13	114	15.26
14748	RLA2_HUMAN	P05387	60S acidic ribosomal protein P2 OS=Homo sapiens GN=RPLP2 PE=1 SV=1	Regular	5178.97	0	11665	39	5	9	76.52
5912	ENOA_HUMAN	P06733	Alpha-enolase OS=Homo sapiens GN=ENO1 PE=1 SV=2	Regular	4954.39	0	47511.2	148	21	39	63.59
999	ANXA2_HUMAN	P07355	Annexin A2 OS=Homo sapiens GN=ANXA2 PE=1 SV=2	Regular	4757.76	0	38832.2	115	17	34	47.79
5428	HS90B_HUMAN	P08238	Heat shock protein HSP 90-beta OS=Homo sapiens GN=HSP90AB1 PE=1 SV=4	Regular	4524.51	0	83606.5	158	24	75	39.23
3546	COF1_HUMAN	P23528	Cofilin-1 OS=Homo sapiens GN=CFL1 PE=1 SV=3	Regular	4387.6	0	18730.6	72	10	21	61.45
18557	UBB_HUMAN	P0CG47	Polyubiquitin-B OS=Homo sapiens GN=UBB PE=1 SV=1	Regular	4317.49	0	25818.7	28	4	27	16.16
18491	UBC_HUMAN	P0CG48	Polyubiquitin-C OS=Homo sapiens GN=UBC PE=1 SV=3	Regular	4317.49	0	77038.7	28	4	81	5.4
14909	RS27A_HUMAN	P62979	Ubiquitin-40S ribosomal protein S27a OS=Homo sapiens GN=RPS27A PE=1 SV=2	Regular	4317.49	0	18307.1	28	4	15	23.72
14599	RL40_HUMAN	P62987	Ubiquitin-60S ribosomal protein L40 OS=Homo sapiens GN=UBA52 PE=1 SV=2	Regular	4317.49	0	15013.5	32	4	13	28.91
12389	PAI1_HUMAN	P05121	Plasminogen activator inhibitor 1 OS=Homo sapiens GN=SERPINE1 PE=1 SV=1	Regular	4307.37	0	45117.1	142	20	34	48.26
7211	FKB1A_HUMAN	P62942	Peptidyl-prolyl cis-trans isomerase FKBP1A OS=Homo sapiens GN=FKBP1A PE=1 SV=2	Regular	4197.9	0	12007.8	20	2	7	25
329	ACTBM_HUMAN	Q9BYX7	Putative beta-actin-like protein 3 OS=Homo sapiens GN=POTEKP PE=5 SV=1	Regular	4088.31	0	42358.5	43	6	36	23.2
375	ACTBL_HUMAN	Q562R1	Beta-actin-like protein 2 OS=Homo sapiens GN=ACTBL2 PE=1 SV=2	Regular	4033.51	0	42345.5	54	9	38	18.09
3803	CTGF_HUMAN	P29279	Connective tissue growth factor OS=Homo sapiens GN=CTGF PE=1 SV=2	Regular	3947.14	0	40315.6	102	16	37	52.15
278	1433Z_HUMAN	P63104	14-3-3 protein zeta/delta OS=Homo sapiens GN=YWHAZ PE=1 SV=1	Regular	3932.57	0	27916.2	77	11	30	53.06
4	TRYP_PIG	P00761	Trypsin OS=Sus scrofa PE=1 SV=1	Regular	3853.62	0	25093.8	52	6	14	31.17
8006	H2B1L_HUMAN	Q99880	Histone H2B type 1-L OS=Homo sapiens GN=HIST1H2BL PE=1 SV=3	Regular	3571.86	0	13952.2	42	6	15	41.27
8005	H2B1H_HUMAN	Q93079	Histone H2B type 1-H OS=Homo sapiens GN=HIST1H2BH PE=1 SV=3	Regular	3571.86	0	13892.1	42	6	15	41.27
7869	H2B1N_HUMAN	Q99877	Histone H2B type 1-N OS=Homo sapiens GN=HIST1H2BN PE=1 SV=3	Regular	3571.86	0	13922.2	42	6	15	41.27
7868	H2B1C_HUMAN	P62807	Histone H2B type 1-C/E/F/G/I OS=Homo sapiens GN=HIST1H2BC PE=1 SV=4	Regular	3571.86	0	13906.2	42	6	15	41.27
7711	H2BFS_HUMAN	P57053	Histone H2B type F-S OS=Homo sapiens GN=H2BFS PE=1 SV=2	Regular	3571.86	0	13944.2	42	6	15	41.27
7710	H2B2F_HUMAN	Q5QNW6	Histone H2B type 2-F OS=Homo sapiens GN=HIST2H2BF PE=1 SV=3	Regular	3571.86	0	13920.2	42	6	15	41.27
7708	H2B1M_HUMAN	Q99879	Histone H2B type 1-M OS=Homo sapiens GN=HIST1H2BM PE=1 SV=3	Regular	3571.86	0	13989.3	42	6	15	41.27
7707	H2B1K_HUMAN	O60814	Histone H2B type 1-K OS=Homo sapiens GN=HIST1H2BK PE=1 SV=3	Regular	3571.86	0	13890.2	42	6	15	41.27
7706	H2B1D_HUMAN	P58876	Histone H2B type 1-D OS=Homo sapiens GN=HIST1H2BD PE=1 SV=2	Regular	3571.86	0	13936.2	42	6	15	41.27
6707	FBLN3_HUMAN	Q12805	EGF-containing fibulin-like extracellular matrix protein 1 OS=Homo sapiens GN=EFEMP1 PE=1 SV=2	Regular	3298.43	0	56921.7	115	19	32	46.04
10907	NDKB_HUMAN	P22392	Nucleoside diphosphate kinase B OS=Homo sapiens GN=NME2 PE=1 SV=1	Regular	3235.36	0	17412.1	32	5	15	41.45
8004	H2B1B_HUMAN	P33778	Histone H2B type 1-B OS=Homo sapiens GN=HIST1H2BB PE=1 SV=2	Regular	3117.06	0	13950.2	32	4	15	33.33
7902	H2B1J_HUMAN	P06899	Histone H2B type 1-J OS=Homo sapiens GN=HIST1H2BJ PE=1 SV=3	Regular	3117.06	0	13904.2	32	4	15	33.33
7871	H2B2E_HUMAN	Q16778	Histone H2B type 2-E OS=Homo sapiens GN=HIST2H2BE PE=1 SV=3	Regular	3117.06	0	13920.2	32	4	15	33.33
7709	H2B1O_HUMAN	P23527	Histone H2B type 1-O OS=Homo sapiens GN=HIST1H2BO PE=1 SV=3	Regular	3117.06	0	13906.2	32	4	15	33.33
118	1433E_HUMAN	P62258	14-3-3 protein epsilon OS=Homo sapiens GN=YWHAE PE=1 SV=1	Regular	3091.83	0	29345	56	9	31	42.35
2152	CALM_HUMAN	P62158	Calmodulin OS=Homo sapiens GN=CALM1 PE=1 SV=2	Regular	3056.14	0	16837.7	41	7	23	42.95
9158	KPYM_HUMAN	P14618	Pyruvate kinase PKM OS=Homo sapiens GN=PKM PE=1 SV=4	Regular	2970.61	0	58507.3	115	20	49	53.86
5315	HSPB1_HUMAN	P04792	Heat shock protein beta-1 OS=Homo sapiens GN=HSPB1 PE=1 SV=2	Regular	2942.06	0	22839.6	50	8	15	63.9
5577	LDHB_HUMAN	P07195	L-lactate dehydrogenase B chain OS=Homo sapiens GN=LDHB PE=1 SV=2	Regular	2941.81	0	36923.7	72	11	29	33.53
7918	H2B3B_HUMAN	Q8N257	Histone H2B type 3-B OS=Homo sapiens GN=HIST3H2BB PE=1 SV=3	Regular	2881.94	0	13908.1	29	3	15	27.78
7852	GRP78_HUMAN	P11021	78 kDa glucose-regulated protein OS=Homo sapiens GN=HSPA5 PE=1 SV=2	Regular	2833.36	0	72447.1	147	23	60	43.27
1435	AXA2L_HUMAN	A6NMY6	Putative annexin A2-like protein OS=Homo sapiens GN=ANXA2P2 PE=5 SV=2	Regular	2752.71	0	38830.2	62	10	33	24.48
16932	TBB5_HUMAN	P07437	Tubulin beta chain OS=Homo sapiens GN=TUBB PE=1 SV=2	Regular	2605.1	0	50127.2	86	15	32	42.57
5421	HSP7C_HUMAN	P11142	Heat shock cognate 71 kDa protein OS=Homo sapiens GN=HSPA8 PE=1 SV=1	Regular	2521.75	0	71126.3	125	19	55	37.46
10663	ML12B_HUMAN	O14950	Myosin regulatory light chain 12B OS=Homo sapiens GN=MYL12B PE=1 SV=2	Regular	2416.89	0	19836.2	30	5	22	29.65
10635	ML12A_HUMAN	P19105	Myosin regulatory light chain 12A OS=Homo sapiens GN=MYL12A PE=1 SV=2	Regular	2416.89	0	19851.2	30	5	22	29.82
7861	GSTP1_HUMAN	P09211	Glutathione S-transferase P OS=Homo sapiens GN=GSTP1 PE=1 SV=2	Regular	2339.32	0	23584	44	6	16	42.38
8274	HS90A_HUMAN	P07900	Heat shock protein HSP 90-alpha OS=Homo sapiens GN=HSP90AA1 PE=1 SV=5	Regular	2271.84	0	85059.1	100	16	101	23.91
13375	POTEI_HUMAN	P0CG38	POTE ankyrin domain family member I OS=Homo sapiens GN=POTEI PE=3 SV=1	Regular	2246.31	0	122936	54	9	112	10.23
68	1433B_HUMAN	P31946	14-3-3 protein beta/alpha OS=Homo sapiens GN=YWHAB PE=1 SV=3	Regular	2208.34	0	28196.5	44	8	25	39.43
15871	SPRC_HUMAN	P09486	SPARC OS=Homo sapiens GN=SPARC PE=1 SV=1	Regular	2193.8	0	35487.6	64	10	23	40.26
12933	POTEJ_HUMAN	P0CG39	POTE ankyrin domain family member J OS=Homo sapiens GN=POTEJ PE=3 SV=1	Regular	2189.69	0	118816	50	9	110	11.46
5643	LEG1_HUMAN	P09382	Galectin-1 OS=Homo sapiens GN=LGALS1 PE=1 SV=2	Regular	2167.53	0	15057.9	40	7	14	51.11
171	1433G_HUMAN	P61981	14-3-3 protein gamma OS=Homo sapiens GN=YWHAG PE=1 SV=2	Regular	2072.34	0	28473.7	40	6	27	31.17
119	1433T_HUMAN	P27348	14-3-3 protein theta OS=Homo sapiens GN=YWHAQ PE=1 SV=1	Regular	2069.78	0	28049.4	37	7	28	32.24
10344	MOES_HUMAN	P26038	Moesin OS=Homo sapiens GN=MSN PE=1 SV=3	Regular	2069.2	0	67934.2	111	23	70	38.47
17039	TERA_HUMAN	P55072	Transitional endoplasmic reticulum ATPase OS=Homo sapiens GN=VCP PE=1 SV=4	Regular	2037.67	0	90006.3	104	22	72	37.47
8001	H2A1A_HUMAN	Q96QV6	Histone H2A type 1-A OS=Homo sapiens GN=HIST1H2AA PE=1 SV=3	Regular	2014.12	0	14233.5	15	2	9	12.21
7900	H2AV_HUMAN	Q71UI9	Histone H2A.V OS=Homo sapiens GN=H2AFV PE=1 SV=3	Regular	2014.12	0	13508.7	15	2	9	12.5
7867	H2AX_HUMAN	P16104	Histone H2AX OS=Homo sapiens GN=H2AFX PE=1 SV=2	Regular	2014.12	0	15144.6	15	2	12	11.19
7804	H2AZ_HUMAN	P0C0S5	Histone H2A.Z OS=Homo sapiens GN=H2AFZ PE=1 SV=2	Regular	2014.12	0	13552.8	15	2	9	12.5
930	ALDOA_HUMAN	P04075	Fructose-bisphosphate aldolase A OS=Homo sapiens GN=ALDOA PE=1 SV=2	Regular	1972.7	0	39876.3	76	12	34	44.78
12829	PDIA3_HUMAN	P30101	Protein disulfide-isomerase A3 OS=Homo sapiens GN=PDIA3 PE=1 SV=4	Regular	1878.28	0	57181.6	80	18	54	40
17110	TBB2A_HUMAN	Q13885	Tubulin beta-2A chain OS=Homo sapiens GN=TUBB2A PE=1 SV=1	Regular	1867.9	0	50306.3	61	9	32	24.72
17081	TBB2B_HUMAN	Q9BVA1	Tubulin beta-2B chain OS=Homo sapiens GN=TUBB2B PE=1 SV=1	Regular	1867.9	0	50409.4	61	9	32	24.72
17077	TBA1B_HUMAN	P68363	Tubulin alpha-1B chain OS=Homo sapiens GN=TUBA1B PE=1 SV=1	Regular	1808.53	0	50836	67	14	35	44.79
17240	TBB4B_HUMAN	P68371	Tubulin beta-4B chain OS=Homo sapiens GN=TUBB4B PE=1 SV=1	Regular	1793.56	0	50287.4	72	14	32	41.57
17076	TBA1A_HUMAN	Q71U36	Tubulin alpha-1A chain OS=Homo sapiens GN=TUBA1A PE=1 SV=1	Regular	1784.05	0	50820	66	14	35	44.79
11113	NDKA_HUMAN	P15531	Nucleoside diphosphate kinase A OS=Homo sapiens GN=NME1 PE=1 SV=1	Regular	1770.38	0	17319.8	29	5	16	53.29
6369	ENOB_HUMAN	P13929	Beta-enolase OS=Homo sapiens GN=ENO3 PE=1 SV=5	Regular	1740.83	0	47329.1	35	4	37	14.06
7806	H90B2_HUMAN	Q58FF8	Putative heat shock protein HSP 90-beta 2 OS=Homo sapiens GN=HSP90AB2P PE=1 SV=2	Regular	1716.05	0	44520.1	52	7	49	17.59
4454	DESM_HUMAN	P17661	Desmin OS=Homo sapiens GN=DES PE=1 SV=3	Regular	1715.9	0	53592.9	43	10	53	20.85
170	1433F_HUMAN	Q04917	14-3-3 protein eta OS=Homo sapiens GN=YWHAH PE=1 SV=4	Regular	1692.07	0	28389.9	27	5	29	20.73
17522	TPM4_HUMAN	P67936	Tropomyosin alpha-4 chain OS=Homo sapiens GN=TPM4 PE=1 SV=3	Regular	1669.34	0	28635.9	51	10	34	43.15
18572	UCHL1_HUMAN	P09936	Ubiquitin carboxyl-terminal hydrolase isozyme L1 OS=Homo sapiens GN=UCHL1 PE=1 SV=2	Regular	1654.76	0	25166.6	32	5	20	29.6
12666	PGS1_HUMAN	P21810	Biglycan OS=Homo sapiens GN=BGN PE=1 SV=2	Regular	1650.93	0	42053.3	49	9	28	37.77
17011	TBA1C_HUMAN	Q9BQE3	Tubulin alpha-1C chain OS=Homo sapiens GN=TUBA1C PE=1 SV=1	Regular	1644.18	0	50579.7	54	12	35	35.86
69	1433S_HUMAN	P31947	14-3-3 protein sigma OS=Homo sapiens GN=SFN PE=1 SV=1	Regular	1619.67	0	27888.2	22	3	27	10.08
15241	S10AB_HUMAN	P31949	Protein S100-A11 OS=Homo sapiens GN=S100A11 PE=1 SV=2	Regular	1592.05	0	11854.5	19	3	10	23.81
17239	TBB3_HUMAN	Q13509	Tubulin beta-3 chain OS=Homo sapiens GN=TUBB3 PE=1 SV=2	Regular	1556.69	0	50889	41	7	32	17.33
5280	HSP72_HUMAN	P54652	Heat shock-related 70 kDa protein 2 OS=Homo sapiens GN=HSPA2 PE=1 SV=1	Regular	1532.83	0	70306.2	68	12	57	22.85
7704	H2A2B_HUMAN	Q8IUE6	Histone H2A type 2-B OS=Homo sapiens GN=HIST2H2AB PE=1 SV=3	Regular	1484.99	0	13995.3	12	2	9	33.85
11033	NDK8_HUMAN	O60361	Putative nucleoside diphosphate kinase OS=Homo sapiens GN=NME2P1 PE=5 SV=1	Regular	1458.36	0	15700.2	18	3	13	26.28
10195	MMP1_HUMAN	P03956	Interstitial collagenase OS=Homo sapiens GN=MMP1 PE=1 SV=3	Regular	1441.44	0	54178.1	71	13	37	32.41
17839	TPM3_HUMAN	P06753	Tropomyosin alpha-3 chain OS=Homo sapiens GN=TPM3 PE=1 SV=2	Regular	1429.45	0	33007.1	40	7	36	21.4
16931	TBB4A_HUMAN	P04350	Tubulin beta-4A chain OS=Homo sapiens GN=TUBB4A PE=1 SV=2	Regular	1424.98	0	50042.1	53	11	32	34.46
3665	COF2_HUMAN	Q9Y281	Cofilin-2 OS=Homo sapiens GN=CFL2 PE=1 SV=1	Regular	1423.15	0	18850.7	26	4	20	21.08
10934	MYL6_HUMAN	P60660	Myosin light polypeptide 6 OS=Homo sapiens GN=MYL6 PE=1 SV=2	Regular	1403.45	0	17101.2	35	7	15	50.99
9552	LDHA_HUMAN	P00338	L-lactate dehydrogenase A chain OS=Homo sapiens GN=LDHA PE=1 SV=2	Regular	1376.24	0	36973.9	62	12	38	40.36
17521	TPM2_HUMAN	P07951	Tropomyosin beta chain OS=Homo sapiens GN=TPM2 PE=1 SV=1	Regular	1345.31	0	32964.8	34	8	36	25
5	ADH1_YEAST	P00330	Alcohol dehydrogenase 1 OS=Saccharomyces cerevisiae (strain ATCC 204508 / S288c) GN=ADH1 PE=1 SV=5	Regular	1337.97	0	37305.4	49	10	26	33.62
8031	H90B3_HUMAN	Q58FF7	Putative heat shock protein HSP 90-beta-3 OS=Homo sapiens GN=HSP90AB3P PE=5 SV=1	Regular	1318.99	0	68667.1	59	10	62	15.75
2091	CALR_HUMAN	P27797	Calreticulin OS=Homo sapiens GN=CALR PE=1 SV=1	Regular	1318.36	0	48312.7	61	10	52	48.44
7078	FINC_HUMAN	P02751	Fibronectin OS=Homo sapiens GN=FN1 PE=1 SV=4	Regular	1304.05	0	266218	256	53	150	31.81
10859	MYL9_HUMAN	P24844	Myosin regulatory light polypeptide 9 OS=Homo sapiens GN=MYL9 PE=1 SV=4	Regular	1278.29	0	19884.3	14	3	22	17.44
13303	PRDX1_HUMAN	Q06830	Peroxiredoxin-1 OS=Homo sapiens GN=PRDX1 PE=1 SV=1	Regular	1241.33	0	22338.5	47	10	20	44.72
17351	TAGL2_HUMAN	P37802	Transgelin-2 OS=Homo sapiens GN=TAGLN2 PE=1 SV=3	Regular	1241.28	0	22562.6	35	8	26	45.23
17535	TKT_HUMAN	P29401	Transketolase OS=Homo sapiens GN=TKT PE=1 SV=3	Regular	1230.22	0	68562.1	63	10	48	26.97
14579	RLA1_HUMAN	P05386	60S acidic ribosomal protein P1 OS=Homo sapiens GN=RPLP1 PE=1 SV=1	Regular	1203.73	0	11628	21	2	8	60.53
11211	NPM_HUMAN	P06748	Nucleophosmin OS=Homo sapiens GN=NPM1 PE=1 SV=2	Regular	1174.91	0	32746.2	32	5	26	25.17
3479	CLIC1_HUMAN	O00299	Chloride intracellular channel protein 1 OS=Homo sapiens GN=CLIC1 PE=1 SV=4	Regular	1165.38	0	27264.9	25	5	22	21.58
432	ACTN1_HUMAN	P12814	Alpha-actinin-1 OS=Homo sapiens GN=ACTN1 PE=1 SV=2	Regular	1158.33	0	103628	139	28	85	34.98
799	ANXA1_HUMAN	P04083	Annexin A1 OS=Homo sapiens GN=ANXA1 PE=1 SV=2	Regular	1129.73	0	38942.4	41	11	32	42.2
6021	EF2_HUMAN	P13639	Elongation factor 2 OS=Homo sapiens GN=EEF2 PE=1 SV=4	Regular	1127.25	0	96307.8	112	19	80	29.37
616	ACTN4_HUMAN	O43707	Alpha-actinin-4 OS=Homo sapiens GN=ACTN4 PE=1 SV=2	Regular	1116.89	0	105310	151	30	93	33.59
6018	EF1A2_HUMAN	Q05639	Elongation factor 1-alpha 2 OS=Homo sapiens GN=EEF1A2 PE=1 SV=1	Regular	1075.65	0	50812.4	49	9	36	22.46
13386	PPIB_HUMAN	P23284	Peptidyl-prolyl cis-trans isomerase B OS=Homo sapiens GN=PPIB PE=1 SV=2	Regular	1065.05	0	23799.6	37	9	24	46.3
6483	EPCR_HUMAN	Q9UNN8	Endothelial protein C receptor OS=Homo sapiens GN=PROCR PE=1 SV=1	Regular	1053.31	0	27013.6	21	4	17	17.65
18629	TXND5_HUMAN	Q8NBS9	Thioredoxin domain-containing protein 5 OS=Homo sapiens GN=TXNDC5 PE=1 SV=2	Regular	1042.46	0	48313.2	56	11	37	27.08
2507	CAV1_HUMAN	Q03135	Caveolin-1 OS=Homo sapiens GN=CAV1 PE=1 SV=4	Regular	1038.21	0	20642.7	13	2	17	23.03
17574	TPM1_HUMAN	P09493	Tropomyosin alpha-1 chain OS=Homo sapiens GN=TPM1 PE=1 SV=2	Regular	1005.23	0	32765.6	26	5	36	15.14
12206	PDIA1_HUMAN	P07237	Protein disulfide-isomerase OS=Homo sapiens GN=P4HB PE=1 SV=3	Regular	993.183	0	57515.6	52	9	55	28.54
16985	THIO_HUMAN	P10599	Thioredoxin OS=Homo sapiens GN=TXN PE=1 SV=3	Regular	983.248	0	12022.7	8	1	9	12.38
8179	HS71L_HUMAN	P34931	Heat shock 70 kDa protein 1-like OS=Homo sapiens GN=HSPA1L PE=1 SV=2	Regular	974.29	0	70774.3	41	10	54	20.9
6205	ENOG_HUMAN	P09104	Gamma-enolase OS=Homo sapiens GN=ENO2 PE=1 SV=3	Regular	972.772	0	47610.8	22	5	38	17.74
12391	PAL4A_HUMAN	Q9Y536	Peptidyl-prolyl cis-trans isomerase A-like 4A OS=Homo sapiens GN=PPIAL4A PE=2 SV=1	Regular	953.463	0	18409.9	12	3	15	20.73
8095	H90B4_HUMAN	Q58FF6	Putative heat shock protein HSP 90-beta 4 OS=Homo sapiens GN=HSP90AB4P PE=5 SV=1	Regular	884.675	0	58891.8	30	5	58	12.87
18479	TSP2_HUMAN	P35442	Thrombospondin-2 OS=Homo sapiens GN=THBS2 PE=1 SV=2	Regular	881.336	0	133869	57	9	83	11.26
7705	H2B1A_HUMAN	Q96A08	Histone H2B type 1-A OS=Homo sapiens GN=HIST1H2BA PE=1 SV=3	Regular	854.096	0	14167.5	21	3	16	21.26
8028	H31_HUMAN	P68431	Histone H3.1 OS=Homo sapiens GN=HIST1H3A PE=1 SV=2	Regular	764.089	0	15518.2	13	3	14	14.71
7920	H32_HUMAN	Q71DI3	Histone H3.2 OS=Homo sapiens GN=HIST2H3A PE=1 SV=3	Regular	764.089	0	15445.1	13	3	14	14.71
7904	H33_HUMAN	P84243	Histone H3.3 OS=Homo sapiens GN=H3F3A PE=1 SV=2	Regular	764.089	0	15385	13	3	14	14.71
7903	H31T_HUMAN	Q16695	Histone H3.1t OS=Homo sapiens GN=HIST3H3 PE=1 SV=3	Regular	764.089	0	15622.3	17	3	14	14.71
17111	TBB6_HUMAN	Q9BUF5	Tubulin beta-6 chain OS=Homo sapiens GN=TUBB6 PE=1 SV=1	Regular	762.105	0	50313.5	34	6	33	13
17203	TBA3C_HUMAN	Q13748	Tubulin alpha-3C/D chain OS=Homo sapiens GN=TUBA3C PE=1 SV=3	Regular	743.024	0	50644	47	11	35	36.67
800	ANXA5_HUMAN	P08758	Annexin A5 OS=Homo sapiens GN=ANXA5 PE=1 SV=2	Regular	723.264	0	35993.9	38	9	33	34.38
14790	ROA1_HUMAN	P09651	Heterogeneous nuclear ribonucleoprotein A1 OS=Homo sapiens GN=HNRNPA1 PE=1 SV=5	Regular	697.381	0	38860.8	34	8	32	22.58
5197	HS902_HUMAN	Q14568	Heat shock protein HSP 90-alpha A2 OS=Homo sapiens GN=HSP90AA2P PE=1 SV=2	Regular	670.545	0	39478.9	27	4	64	9.62
5307	IBP7_HUMAN	Q16270	Insulin-like growth factor-binding protein 7 OS=Homo sapiens GN=IGFBP7 PE=1 SV=1	Regular	641.683	0	30156.8	25	8	23	37.94
5196	HS71B_HUMAN	P0DMV9	Heat shock 70 kDa protein 1B OS=Homo sapiens GN=HSPA1B PE=1 SV=1	Regular	638.398	0	70337.5	38	12	54	21.68
8271	HS71A_HUMAN	P0DMV8	Heat shock 70 kDa protein 1A OS=Homo sapiens GN=HSPA1A PE=1 SV=1	Regular	635.918	0	70337.5	38	11	54	21.68
14052	RA1L2_HUMAN	Q32P51	Heterogeneous nuclear ribonucleoprotein A1-like 2 OS=Homo sapiens GN=HNRNPA1L2 PE=2 SV=2	Regular	628.739	0	34396.5	31	7	30	12.5
17078	TBA3E_HUMAN	Q6PEY2	Tubulin alpha-3E chain OS=Homo sapiens GN=TUBA3E PE=1 SV=2	Regular	615.712	0	50600	40	9	34	34.67
12944	PGK1_HUMAN	P00558	Phosphoglycerate kinase 1 OS=Homo sapiens GN=PGK1 PE=1 SV=3	Regular	612.478	0	45014	44	12	38	40.53
7202	FLNB_HUMAN	O75369	Filamin-B OS=Homo sapiens GN=FLNB PE=1 SV=2	Regular	579.865	0	280331	130	37	198	23.52
5913	ENPL_HUMAN	P14625	Endoplasmin OS=Homo sapiens GN=HSP90B1 PE=1 SV=1	Regular	572.873	0	92754.2	52	16	92	19.3
5282	HSP76_HUMAN	P17066	Heat shock 70 kDa protein 6 OS=Homo sapiens GN=HSPA6 PE=1 SV=2	Regular	547.818	0	71484.5	24	4	59	6.22
12830	PDIA6_HUMAN	Q15084	Protein disulfide-isomerase A6 OS=Homo sapiens GN=PDIA6 PE=1 SV=1	Regular	533.927	0	48520.6	23	6	44	23.18
7230	FSCN1_HUMAN	Q16658	Fascin OS=Homo sapiens GN=FSCN1 PE=1 SV=3	Regular	530.77	0	55157.3	45	10	44	32.05
542	AINX_HUMAN	Q16352	Alpha-internexin OS=Homo sapiens GN=INA PE=1 SV=2	Regular	527.418	0	55561.8	17	6	56	12.02
12793	PGAM1_HUMAN	P18669	Phosphoglycerate mutase 1 OS=Homo sapiens GN=PGAM1 PE=1 SV=2	Regular	518.115	0	28918	23	7	22	29.53
14972	RSSA_HUMAN	P08865	40S ribosomal protein SA OS=Homo sapiens GN=RPSA PE=1 SV=4	Regular	508.387	0	32968.2	24	7	27	27.12
5283	HSP77_HUMAN	P48741	Putative heat shock 70 kDa protein 7 OS=Homo sapiens GN=HSPA7 PE=5 SV=2	Regular	499.697	0	40472.6	16	2	30	6.54
11097	NFM_HUMAN	P07197	Neurofilament medium polypeptide OS=Homo sapiens GN=NEFM PE=1 SV=3	Regular	498.969	0	102529	31	8	126	8.3
7412	GFAP_HUMAN	P14136	Glial fibrillary acidic protein OS=Homo sapiens GN=GFAP PE=1 SV=1	Regular	494.188	0	49937.3	20	5	54	4.17
17155	TBA4A_HUMAN	P68366	Tubulin alpha-4A chain OS=Homo sapiens GN=TUBA4A PE=1 SV=1	Regular	492.822	0	50665.8	40	9	35	23.44
11470	NFL_HUMAN	P07196	Neurofilament light polypeptide OS=Homo sapiens GN=NEFL PE=1 SV=3	Regular	481.133	0	61573.7	14	3	76	7
18316	UB2L3_HUMAN	P68036	Ubiquitin-conjugating enzyme E2 L3 OS=Homo sapiens GN=UBE2L3 PE=1 SV=1	Regular	478.694	0	18032.7	15	3	14	36.36
11060	MYL6B_HUMAN	P14649	Myosin light chain 6B OS=Homo sapiens GN=MYL6B PE=1 SV=1	Regular	473.646	0	22878.1	8	2	20	11.54
5101	GDIB_HUMAN	P50395	Rab GDP dissociation inhibitor beta OS=Homo sapiens GN=GDI2 PE=1 SV=2	Regular	472.443	0	51119.6	38	12	44	32.13
8591	K2C8_HUMAN	P05787	Keratin_ type II cytoskeletal 8 OS=Homo sapiens GN=KRT8 PE=1 SV=7	Regular	465.702	0	53704.4	22	6	46	9.52
10880	MYH9_HUMAN	P35579	Myosin-9 OS=Homo sapiens GN=MYH9 PE=1 SV=4	Regular	452.502	0	227787	202	44	196	25.36
7014	FLNA_HUMAN	P21333	Filamin-A OS=Homo sapiens GN=FLNA PE=1 SV=4	Regular	444.044	0	283477	107	36	193	16.77
11320	NFH_HUMAN	P12036	Neurofilament heavy polypeptide OS=Homo sapiens GN=NEFH PE=1 SV=4	Regular	426.96	0	112707	7	1	124	0.88
14647	ROA2_HUMAN	P22626	Heterogeneous nuclear ribonucleoproteins A2/B1 OS=Homo sapiens GN=HNRNPA2B1 PE=1 SV=2	Regular	412.24	0	37486.8	21	5	32	15.58
9037	KRT84_HUMAN	Q9NSB2	Keratin_ type II cuticular Hb4 OS=Homo sapiens GN=KRT84 PE=2 SV=2	Regular	409.512	0	65983	11	2	48	2.5
8590	K2C7_HUMAN	P08729	Keratin_ type II cytoskeletal 7 OS=Homo sapiens GN=KRT7 PE=1 SV=5	Regular	409.512	0	51442.8	11	2	43	3.2
9933	MARCS_HUMAN	P29966	Myristoylated alanine-rich C-kinase substrate OS=Homo sapiens GN=MARCKS PE=1 SV=4	Regular	405.051	0	31725.8	19	6	20	19.88
5668	KPYR_HUMAN	P30613	Pyruvate kinase PKLR OS=Homo sapiens GN=PKLR PE=1 SV=2	Regular	399.407	0	62229.5	14	6	52	8.19
13526	PRDX2_HUMAN	P32119	Peroxiredoxin-2 OS=Homo sapiens GN=PRDX2 PE=1 SV=5	Regular	397.516	0	22063	14	5	19	14.65
12693	PGK2_HUMAN	P07205	Phosphoglycerate kinase 2 OS=Homo sapiens GN=PGK2 PE=1 SV=3	Regular	394.075	0	45195.4	20	5	37	7.91
14196	RADI_HUMAN	P35241	Radixin OS=Homo sapiens GN=RDX PE=1 SV=1	Regular	393.774	0	68678.1	37	12	69	11.66
6784	EZRI_HUMAN	P15311	Ezrin OS=Homo sapiens GN=EZR PE=1 SV=4	Regular	364.41	0	69527	37	9	80	9.73
8180	HS905_HUMAN	Q58FG0	Putative heat shock protein HSP 90-alpha A5 OS=Homo sapiens GN=HSP90AA5P PE=2 SV=1	Regular	363.43	0	38966.2	8	1	37	3.59
13201	PLST_HUMAN	P13797	Plastin-3 OS=Homo sapiens GN=PLS3 PE=1 SV=4	Regular	358.72	0	71324.4	29	12	58	17.94
9342	LDHC_HUMAN	P07864	L-lactate dehydrogenase C chain OS=Homo sapiens GN=LDHC PE=1 SV=4	Regular	351.316	0	36653.5	10	1	32	3.61
5769	LDH6A_HUMAN	Q6ZMR3	L-lactate dehydrogenase A-like 6A OS=Homo sapiens GN=LDHAL6A PE=2 SV=1	Regular	351.316	0	36849.6	10	1	28	3.61
12846	PGBM_HUMAN	P98160	Basement membrane-specific heparan sulfate proteoglycan core protein OS=Homo sapiens GN=HSPG2 PE=1 SV=4	Regular	343.597	0	479552	224	55	264	15.83
52	6PGD_HUMAN	P52209	6-phosphogluconate dehydrogenase_ decarboxylating OS=Homo sapiens GN=PGD PE=1 SV=3	Regular	342.937	0	53653.3	22	5	43	13.66
15706	SERPH_HUMAN	P50454	Serpin H1 OS=Homo sapiens GN=SERPINH1 PE=1 SV=2	Regular	336.516	0	46554.7	27	6	36	19.14
12774	PERI_HUMAN	P41219	Peripherin OS=Homo sapiens GN=PRPH PE=1 SV=2	Regular	324.431	0	53765	23	6	61	8.72
17582	TRAP1_HUMAN	Q12931	Heat shock protein 75 kDa_ mitochondrial OS=Homo sapiens GN=TRAP1 PE=1 SV=3	Regular	323.718	0	80395.3	10	1	79	1.99
378	ACTN2_HUMAN	P35609	Alpha-actinin-2 OS=Homo sapiens GN=ACTN2 PE=1 SV=1	Regular	318.704	0	104424	49	15	87	10.4
5502	LMNA_HUMAN	P02545	Prelamin-A/C OS=Homo sapiens GN=LMNA PE=1 SV=1	Regular	318.311	0	74424.7	43	14	79	16.27
18463	UBXN6_HUMAN	Q9BZV1	UBX domain-containing protein 6 OS=Homo sapiens GN=UBXN6 PE=1 SV=1	Regular	293.175	0	50038.9	15	5	41	16.55
17113	TBB8_HUMAN	Q3ZCM7	Tubulin beta-8 chain OS=Homo sapiens GN=TUBB8 PE=1 SV=2	Regular	290.82	0	50289.4	23	5	32	7.43
8586	K22O_HUMAN	Q01546	Keratin_ type II cytoskeletal 2 oral OS=Homo sapiens GN=KRT76 PE=1 SV=2	Regular	286.772	0	66411.1	17	9	51	8.15
17112	TBB8L_HUMAN	A6NNZ2	Tubulin beta-8 chain-like protein LOC260334 OS=Homo sapiens PE=1 SV=1	Regular	284.376	0	50200	22	4	29	7.43
17156	TBA8_HUMAN	Q9NY65	Tubulin alpha-8 chain OS=Homo sapiens GN=TUBA8 PE=1 SV=1	Regular	278.887	0	50778	20	6	35	12.69
9220	K2C3_HUMAN	P12035	Keratin_ type II cytoskeletal 3 OS=Homo sapiens GN=KRT3 PE=1 SV=3	Regular	271.877	0	64588.2	11	4	46	6.37
11202	NP1L1_HUMAN	P55209	Nucleosome assembly protein 1-like 1 OS=Homo sapiens GN=NAP1L1 PE=1 SV=1	Regular	271.488	0	45659.3	10	1	28	4.6
11597	NUCL_HUMAN	P19338	Nucleolin OS=Homo sapiens GN=NCL PE=1 SV=3	Regular	270.673	0	76671.5	38	9	74	11.13
18114	TM14E_HUMAN	Q6UXP3	Transmembrane protein 14EP OS=Homo sapiens GN=TMEM14EP PE=5 SV=1	Regular	259.856	0	13779	6	2	8	32
12688	PGAM4_HUMAN	Q8N0Y7	Probable phosphoglycerate mutase 4 OS=Homo sapiens GN=PGAM4 PE=3 SV=1	Regular	252.99	0	28948	7	3	21	11.81
8029	H3C_HUMAN	Q6NXT2	Histone H3.3C OS=Homo sapiens GN=H3F3C PE=1 SV=3	Regular	252.081	0	15327.8	7	2	13	5.19
13862	PTN5_HUMAN	P54829	Tyrosine-protein phosphatase non-receptor type 5 OS=Homo sapiens GN=PTPN5 PE=1 SV=4	Regular	250.907	0	64450.6	13	5	43	12.92
8867	K2C79_HUMAN	Q5XKE5	Keratin_ type II cytoskeletal 79 OS=Homo sapiens GN=KRT79 PE=1 SV=2	Regular	249.641	0	58120.8	8	2	46	3.55
5558	KRT85_HUMAN	P78386	Keratin_ type II cuticular Hb5 OS=Homo sapiens GN=KRT85 PE=1 SV=1	Regular	242.861	0	57341.9	9	3	50	1.38
9036	KRT81_HUMAN	Q14533	Keratin_ type II cuticular Hb1 OS=Homo sapiens GN=KRT81 PE=1 SV=3	Regular	238.046	0	56867.3	5	1	46	1.39
8983	K2C75_HUMAN	O95678	Keratin_ type II cytoskeletal 75 OS=Homo sapiens GN=KRT75 PE=1 SV=2	Regular	238.046	0	59845.6	5	1	47	1.27
8961	KRT86_HUMAN	O43790	Keratin_ type II cuticular Hb6 OS=Homo sapiens GN=KRT86 PE=1 SV=1	Regular	238.046	0	55154.5	5	1	51	1.44
8960	KRT83_HUMAN	P78385	Keratin_ type II cuticular Hb3 OS=Homo sapiens GN=KRT83 PE=1 SV=2	Regular	238.046	0	55963.3	5	1	47	1.42
8636	K2C78_HUMAN	Q8N1N4	Keratin_ type II cytoskeletal 78 OS=Homo sapiens GN=KRT78 PE=2 SV=2	Regular	238.046	0	57664.3	5	1	49	1.35
8635	K2C6C_HUMAN	P48668	Keratin_ type II cytoskeletal 6C OS=Homo sapiens GN=KRT6C PE=1 SV=3	Regular	238.046	0	60310.2	5	1	50	1.24
8634	K2C6A_HUMAN	P02538	Keratin_ type II cytoskeletal 6A OS=Homo sapiens GN=KRT6A PE=1 SV=3	Regular	238.046	0	60330.2	5	1	50	1.24
8589	K2C6B_HUMAN	P04259	Keratin_ type II cytoskeletal 6B OS=Homo sapiens GN=KRT6B PE=1 SV=5	Regular	238.046	0	60352.2	5	1	50	1.24
8588	K2C5_HUMAN	P13647	Keratin_ type II cytoskeletal 5 OS=Homo sapiens GN=KRT5 PE=1 SV=3	Regular	238.046	0	62606.6	5	1	46	1.19
1475	BASP1_HUMAN	P80723	Brain acid soluble protein 1 OS=Homo sapiens GN=BASP1 PE=1 SV=2	Regular	233.048	0	22693.4	21	6	30	24.23
17300	TGM2_HUMAN	P21980	Protein-glutamine gamma-glutamyltransferase 2 OS=Homo sapiens GN=TGM2 PE=1 SV=2	Regular	232.026	0	78469.5	31	10	55	10.48
5100	GDIA_HUMAN	P31150	Rab GDP dissociation inhibitor alpha OS=Homo sapiens GN=GDI1 PE=1 SV=2	Regular	227.015	0	51210.1	17	9	37	10.96
7690	GRP75_HUMAN	P38646	Stress-70 protein_ mitochondrial OS=Homo sapiens GN=HSPA9 PE=1 SV=2	Regular	225.532	0	73965.8	34	14	75	10.31
1838	CALL3_HUMAN	P27482	Calmodulin-like protein 3 OS=Homo sapiens GN=CALML3 PE=1 SV=2	Regular	215.702	0	16947.8	6	3	26	5.37
637	ALDOC_HUMAN	P09972	Fructose-bisphosphate aldolase C OS=Homo sapiens GN=ALDOC PE=1 SV=2	Regular	208.539	0	39855.1	17	6	35	11.54
7166	G6PI_HUMAN	P06744	Glucose-6-phosphate isomerase OS=Homo sapiens GN=GPI PE=1 SV=4	Regular	207.913	0	63375.4	29	8	50	16.13
17109	TBB1_HUMAN	Q9H4B7	Tubulin beta-1 chain OS=Homo sapiens GN=TUBB1 PE=1 SV=1	Regular	207.768	0	50897.3	22	7	32	7.32
12842	PGAM2_HUMAN	P15259	Phosphoglycerate mutase 2 OS=Homo sapiens GN=PGAM2 PE=1 SV=3	Regular	198.872	0	28937.3	6	3	23	5.53
18480	TSP3_HUMAN	P49746	Thrombospondin-3 OS=Homo sapiens GN=THBS3 PE=1 SV=1	Regular	197.159	0	106939	7	1	59	0.73
13750	PSB1_HUMAN	P20618	Proteasome subunit beta type-1 OS=Homo sapiens GN=PSMB1 PE=1 SV=2	Regular	190.402	0	26717.5	16	5	27	15.35
433	ACTN3_HUMAN	Q08043	Alpha-actinin-3 OS=Homo sapiens GN=ACTN3 PE=1 SV=2	Regular	189.479	0.27	103983	43	16	89	8.77
17386	TLN1_HUMAN	Q9Y490	Talin-1 OS=Homo sapiens GN=TLN1 PE=1 SV=3	Regular	185.599	0.27	271935	87	30	226	12.95
10570	MLRS_HUMAN	Q96A32	Myosin regulatory light chain 2_ skeletal muscle isoform OS=Homo sapiens GN=MYLPF PE=2 SV=1	Regular	167.189	0.53	19128.7	9	4	24	10.65
18253	TRXR1_HUMAN	Q16881	Thioredoxin reductase 1_ cytoplasmic OS=Homo sapiens GN=TXNRD1 PE=1 SV=3	Regular	165.312	0.53	71725.6	18	5	52	14.95
4756	DEST_HUMAN	P60981	Destrin OS=Homo sapiens GN=DSTN PE=1 SV=3	Regular	164.029	0.53	18962	4	1	21	4.24
14779	RL8_HUMAN	P62917	60S ribosomal protein L8 OS=Homo sapiens GN=RPL8 PE=1 SV=2	Regular	162.418	0.79	28252.8	4	3	24	11.67
17091	TENXA_HUMAN	Q16473	Putative tenascin-XA OS=Homo sapiens GN=TNXA PE=5 SV=2	Regular	153.647	0.78	33796.8	8	3	24	14.15
18784	VINC_HUMAN	P18206	Vinculin OS=Homo sapiens GN=VCL PE=1 SV=4	Regular	153.273	0.78	124370	33	14	122	7.32
2858	CH60_HUMAN	P10809	60 kDa heat shock protein_ mitochondrial OS=Homo sapiens GN=HSPD1 PE=1 SV=2	Regular	150.421	0.78	61225.9	21	5	57	11.17
16215	SPB9_HUMAN	P50453	Serpin B9 OS=Homo sapiens GN=SERPINB9 PE=1 SV=1	Regular	143.838	1.29	43031	19	6	37	3.99
5371	HNRH1_HUMAN	P31943	Heterogeneous nuclear ribonucleoprotein H OS=Homo sapiens GN=HNRNPH1 PE=1 SV=4	Regular	143.837	1.29	49514.7	13	5	33	3.79
17249	TCPA_HUMAN	P17987	T-complex protein 1 subunit alpha OS=Homo sapiens GN=TCP1 PE=1 SV=1	Regular	132.902	2.03	60856.9	10	7	50	13.67
16085	SFPQ_HUMAN	P23246	Splicing factor_ proline- and glutamine-rich OS=Homo sapiens GN=SFPQ PE=1 SV=2	Regular	130.438	2.02	76263.6	14	3	57	5.66
5376	HNRPF_HUMAN	P52597	Heterogeneous nuclear ribonucleoprotein F OS=Homo sapiens GN=HNRNPF PE=1 SV=3	Regular	120.766	2.25	46014.1	6	1	32	4.1
17359	TBAL3_HUMAN	A6NHL2	Tubulin alpha chain-like 3 OS=Homo sapiens GN=TUBAL3 PE=1 SV=2	Regular	119.655	2.24	50707.2	6	1	39	2.02
6218	ENPLL_HUMAN	Q58FF3	Putative endoplasmin-like protein OS=Homo sapiens GN=HSP90B2P PE=5 SV=1	Regular	119.46	2.24	46372.3	12	3	51	4.26
19136	XRCC5_HUMAN	P13010	X-ray repair cross-complementing protein 5 OS=Homo sapiens GN=XRCC5 PE=1 SV=3	Regular	118.706	2.23	83275	12	5	71	6.42
6772	FAS_HUMAN	P49327	Fatty acid synthase OS=Homo sapiens GN=FASN PE=1 SV=3	Regular	115.842	2.95	276050	54	18	196	4.34
10575	MMRN1_HUMAN	Q13201	Multimerin-1 OS=Homo sapiens GN=MMRN1 PE=1 SV=3	Regular	114.442	2.94	139308	36	12	110	7.33
3318	CLH1_HUMAN	Q00610	Clathrin heavy chain 1 OS=Homo sapiens GN=CLTC PE=1 SV=5	Regular	111.99	3.16	193383	52	20	142	9.37
9973	MATN4_HUMAN	O95460	Matrilin-4 OS=Homo sapiens GN=MATN4 PE=1 SV=3	Regular	110.167	3.38	70254.9	16	7	48	7.23
2347	CCD57_HUMAN	Q2TAC2	Coiled-coil domain-containing protein 57 OS=Homo sapiens GN=CCDC57 PE=1 SV=2	Regular	104.799	3.61	103452	28	12	117	9.61

## Sheet: siDKK_01_IA_final_prote
protein.key	protein.Entry	protein.Accession	protein.Description	protein.dataBaseType	protein.score	protein.falsePositiveRate	protein.avgMass	protein.MatchedProducts	protein.matchedPeptides	protein.digestPeps	protein.seqCover(%)
65	ACTG_HUMAN	P63261	Actin_ cytoplasmic 2 OS=Homo sapiens GN=ACTG1 PE=1 SV=1	Regular	18295.5	0	42135.1	220	21	37	66.13
64	ACTB_HUMAN	P60709	Actin_ cytoplasmic 1 OS=Homo sapiens GN=ACTB PE=1 SV=1	Regular	18295.5	0	42079	221	21	37	66.13
7712	H4_HUMAN	P62805	Histone H4 OS=Homo sapiens GN=HIST1H4A PE=1 SV=2	Regular	11422.8	0	11367.4	59	7	11	58.25
18517	TSP1_HUMAN	P07996	Thrombospondin-1 OS=Homo sapiens GN=THBS1 PE=1 SV=2	Regular	11242	0	133375	507	53	108	56.24
5055	G3P_HUMAN	P04406	Glyceraldehyde-3-phosphate dehydrogenase OS=Homo sapiens GN=GAPDH PE=1 SV=3	Regular	10595.5	0	36224.4	142	16	26	49.25
18806	VIME_HUMAN	P08670	Vimentin OS=Homo sapiens GN=VIM PE=1 SV=4	Regular	10189.7	0	53708.8	205	27	49	56.01
40	ACTC_HUMAN	P68032	Actin_ alpha cardiac muscle 1 OS=Homo sapiens GN=ACTC1 PE=1 SV=1	Regular	8861.59	0	42361.2	120	13	37	37.67
497	ACTH_HUMAN	P63267	Actin_ gamma-enteric smooth muscle OS=Homo sapiens GN=ACTG2 PE=1 SV=1	Regular	8834.34	0	42276.2	107	12	36	34.84
470	ACTA_HUMAN	P62736	Actin_ aortic smooth muscle OS=Homo sapiens GN=ACTA2 PE=1 SV=1	Regular	8834.34	0	42408.3	107	12	37	34.75
434	ACTS_HUMAN	P68133	Actin_ alpha skeletal muscle OS=Homo sapiens GN=ACTA1 PE=1 SV=1	Regular	8824.02	0	42393.3	105	12	37	32.1
13074	POTEE_HUMAN	Q6S8J3	POTE ankyrin domain family member E OS=Homo sapiens GN=POTEE PE=2 SV=3	Regular	7720.97	0	122961	85	7	114	8.37
13385	PPIA_HUMAN	P62937	Peptidyl-prolyl cis-trans isomerase A OS=Homo sapiens GN=PPIA PE=1 SV=2	Regular	7493.44	0	18240.6	71	10	16	70.3
13575	PROF1_HUMAN	P07737	Profilin-1 OS=Homo sapiens GN=PFN1 PE=1 SV=2	Regular	6897.69	0	15225.3	72	8	16	64.29
6019	EF1A3_HUMAN	Q5VTE0	Putative elongation factor 1-alpha-like 3 OS=Homo sapiens GN=EEF1A1P5 PE=5 SV=1	Regular	6636.01	0	50527.3	136	16	36	56.06
6089	EF1A1_HUMAN	P68104	Elongation factor 1-alpha 1 OS=Homo sapiens GN=EEF1A1 PE=1 SV=1	Regular	6618.93	0	50483.1	133	14	36	42.64
8006	H2B1L_HUMAN	Q99880	Histone H2B type 1-L OS=Homo sapiens GN=HIST1H2BL PE=1 SV=3	Regular	6327.74	0	13952.2	43	5	15	41.27
8005	H2B1H_HUMAN	Q93079	Histone H2B type 1-H OS=Homo sapiens GN=HIST1H2BH PE=1 SV=3	Regular	6327.74	0	13892.1	43	5	15	41.27
7869	H2B1N_HUMAN	Q99877	Histone H2B type 1-N OS=Homo sapiens GN=HIST1H2BN PE=1 SV=3	Regular	6327.74	0	13922.2	43	5	15	41.27
7868	H2B1C_HUMAN	P62807	Histone H2B type 1-C/E/F/G/I OS=Homo sapiens GN=HIST1H2BC PE=1 SV=4	Regular	6327.74	0	13906.2	43	5	15	41.27
7711	H2BFS_HUMAN	P57053	Histone H2B type F-S OS=Homo sapiens GN=H2BFS PE=1 SV=2	Regular	6327.74	0	13944.2	43	5	15	41.27
7710	H2B2F_HUMAN	Q5QNW6	Histone H2B type 2-F OS=Homo sapiens GN=HIST2H2BF PE=1 SV=3	Regular	6327.74	0	13920.2	43	5	15	41.27
7708	H2B1M_HUMAN	Q99879	Histone H2B type 1-M OS=Homo sapiens GN=HIST1H2BM PE=1 SV=3	Regular	6327.74	0	13989.3	43	5	15	41.27
7707	H2B1K_HUMAN	O60814	Histone H2B type 1-K OS=Homo sapiens GN=HIST1H2BK PE=1 SV=3	Regular	6327.74	0	13890.2	43	5	15	41.27
7706	H2B1D_HUMAN	P58876	Histone H2B type 1-D OS=Homo sapiens GN=HIST1H2BD PE=1 SV=2	Regular	6327.74	0	13936.2	43	5	15	41.27
17929	TPIS_HUMAN	P60174	Triosephosphate isomerase OS=Homo sapiens GN=TPI1 PE=1 SV=3	Regular	6145.08	0	31076.2	85	14	26	61.54
8004	H2B1B_HUMAN	P33778	Histone H2B type 1-B OS=Homo sapiens GN=HIST1H2BB PE=1 SV=2	Regular	6115.26	0	13950.2	37	4	15	33.33
7902	H2B1J_HUMAN	P06899	Histone H2B type 1-J OS=Homo sapiens GN=HIST1H2BJ PE=1 SV=3	Regular	6115.26	0	13904.2	37	4	15	33.33
7871	H2B2E_HUMAN	Q16778	Histone H2B type 2-E OS=Homo sapiens GN=HIST2H2BE PE=1 SV=3	Regular	6115.26	0	13920.2	37	4	15	33.33
7709	H2B1O_HUMAN	P23527	Histone H2B type 1-O OS=Homo sapiens GN=HIST1H2BO PE=1 SV=3	Regular	6115.26	0	13906.2	37	4	15	33.33
13602	POTEF_HUMAN	A5A3E0	POTE ankyrin domain family member F OS=Homo sapiens GN=POTEF PE=1 SV=2	Regular	5691.6	0	123099	61	6	114	6.23
7918	H2B3B_HUMAN	Q8N257	Histone H2B type 3-B OS=Homo sapiens GN=HIST3H2BB PE=1 SV=3	Regular	5281.22	0	13908.1	30	3	15	27.78
14748	RLA2_HUMAN	P05387	60S acidic ribosomal protein P2 OS=Homo sapiens GN=RPLP2 PE=1 SV=1	Regular	5105.83	0	11665	34	4	9	58.26
278	1433Z_HUMAN	P63104	14-3-3 protein zeta/delta OS=Homo sapiens GN=YWHAZ PE=1 SV=1	Regular	4639.29	0	27916.2	79	11	30	47.76
5912	ENOA_HUMAN	P06733	Alpha-enolase OS=Homo sapiens GN=ENO1 PE=1 SV=2	Regular	4608.09	0	47511.2	145	24	39	63.59
999	ANXA2_HUMAN	P07355	Annexin A2 OS=Homo sapiens GN=ANXA2 PE=1 SV=2	Regular	4151.24	0	38832.2	107	20	34	62.54
18557	UBB_HUMAN	P0CG47	Polyubiquitin-B OS=Homo sapiens GN=UBB PE=1 SV=1	Regular	4149.37	0	25818.7	35	6	27	24.02
18491	UBC_HUMAN	P0CG48	Polyubiquitin-C OS=Homo sapiens GN=UBC PE=1 SV=3	Regular	4149.37	0	77038.7	35	6	81	8.03
14909	RS27A_HUMAN	P62979	Ubiquitin-40S ribosomal protein S27a OS=Homo sapiens GN=RPS27A PE=1 SV=2	Regular	4149.37	0	18307.1	35	6	15	35.26
14599	RL40_HUMAN	P62987	Ubiquitin-60S ribosomal protein L40 OS=Homo sapiens GN=UBA52 PE=1 SV=2	Regular	4149.37	0	15013.5	36	6	13	42.97
329	ACTBM_HUMAN	Q9BYX7	Putative beta-actin-like protein 3 OS=Homo sapiens GN=POTEKP PE=5 SV=1	Regular	3838.33	0	42358.5	37	3	36	10.67
118	1433E_HUMAN	P62258	14-3-3 protein epsilon OS=Homo sapiens GN=YWHAE PE=1 SV=1	Regular	3724.69	0	29345	54	7	31	30.98
5428	HS90B_HUMAN	P08238	Heat shock protein HSP 90-beta OS=Homo sapiens GN=HSP90AB1 PE=1 SV=4	Regular	3526.22	0	83606.5	155	24	75	40.19
375	ACTBL_HUMAN	Q562R1	Beta-actin-like protein 2 OS=Homo sapiens GN=ACTBL2 PE=1 SV=2	Regular	3521.83	0	42345.5	42	4	38	11.17
4	TRYP_PIG	P00761	Trypsin OS=Sus scrofa PE=1 SV=1	Regular	3307.33	0	25093.8	47	5	14	34.2
5421	HSP7C_HUMAN	P11142	Heat shock cognate 71 kDa protein OS=Homo sapiens GN=HSPA8 PE=1 SV=1	Regular	3165.33	0	71126.3	132	21	55	40.09
16932	TBB5_HUMAN	P07437	Tubulin beta chain OS=Homo sapiens GN=TUBB PE=1 SV=2	Regular	3135.12	0	50127.2	93	14	32	50.45
5577	LDHB_HUMAN	P07195	L-lactate dehydrogenase B chain OS=Homo sapiens GN=LDHB PE=1 SV=2	Regular	3021.38	0	36923.7	83	17	29	56.29
3546	COF1_HUMAN	P23528	Cofilin-1 OS=Homo sapiens GN=CFL1 PE=1 SV=3	Regular	2944.92	0	18730.6	54	9	21	61.45
6707	FBLN3_HUMAN	Q12805	EGF-containing fibulin-like extracellular matrix protein 1 OS=Homo sapiens GN=EFEMP1 PE=1 SV=2	Regular	2899.46	0	56921.7	90	13	32	38.34
17076	TBA1A_HUMAN	Q71U36	Tubulin alpha-1A chain OS=Homo sapiens GN=TUBA1A PE=1 SV=1	Regular	2648.64	0	50820	76	13	35	35.92
17077	TBA1B_HUMAN	P68363	Tubulin alpha-1B chain OS=Homo sapiens GN=TUBA1B PE=1 SV=1	Regular	2609.55	0	50836	74	13	35	39.25
13375	POTEI_HUMAN	P0CG38	POTE ankyrin domain family member I OS=Homo sapiens GN=POTEI PE=3 SV=1	Regular	2558.32	0	122936	42	5	112	4.74
3803	CTGF_HUMAN	P29279	Connective tissue growth factor OS=Homo sapiens GN=CTGF PE=1 SV=2	Regular	2482.74	0	40315.6	81	14	37	44.41
17011	TBA1C_HUMAN	Q9BQE3	Tubulin alpha-1C chain OS=Homo sapiens GN=TUBA1C PE=1 SV=1	Regular	2471.56	0	50579.7	72	12	35	33.18
1435	AXA2L_HUMAN	A6NMY6	Putative annexin A2-like protein OS=Homo sapiens GN=ANXA2P2 PE=5 SV=2	Regular	2451.78	0	38830.2	65	13	33	39.53
9158	KPYM_HUMAN	P14618	Pyruvate kinase PKM OS=Homo sapiens GN=PKM PE=1 SV=4	Regular	2411.97	0	58507.3	116	20	49	43.31
13303	PRDX1_HUMAN	Q06830	Peroxiredoxin-1 OS=Homo sapiens GN=PRDX1 PE=1 SV=1	Regular	2374.6	0	22338.5	45	8	20	48.74
12933	POTEJ_HUMAN	P0CG39	POTE ankyrin domain family member J OS=Homo sapiens GN=POTEJ PE=3 SV=1	Regular	2342.14	0	118816	35	4	110	3.85
7705	H2B1A_HUMAN	Q96A08	Histone H2B type 1-A OS=Homo sapiens GN=HIST1H2BA PE=1 SV=3	Regular	2303.05	0	14167.5	25	4	16	25.98
8274	HS90A_HUMAN	P07900	Heat shock protein HSP 90-alpha OS=Homo sapiens GN=HSP90AA1 PE=1 SV=5	Regular	2242.57	0	85059.1	124	25	101	39.89
17240	TBB4B_HUMAN	P68371	Tubulin beta-4B chain OS=Homo sapiens GN=TUBB4B PE=1 SV=1	Regular	2178.68	0	50287.4	75	12	32	44.27
5280	HSP72_HUMAN	P54652	Heat shock-related 70 kDa protein 2 OS=Homo sapiens GN=HSPA2 PE=1 SV=1	Regular	2159.18	0	70306.2	74	13	57	20.66
17110	TBB2A_HUMAN	Q13885	Tubulin beta-2A chain OS=Homo sapiens GN=TUBB2A PE=1 SV=1	Regular	2142.15	0	50306.3	65	9	32	32.36
17081	TBB2B_HUMAN	Q9BVA1	Tubulin beta-2B chain OS=Homo sapiens GN=TUBB2B PE=1 SV=1	Regular	2142.15	0	50409.4	65	9	32	32.36
68	1433B_HUMAN	P31946	14-3-3 protein beta/alpha OS=Homo sapiens GN=YWHAB PE=1 SV=3	Regular	2096.57	0	28196.5	59	9	25	42.28
171	1433G_HUMAN	P61981	14-3-3 protein gamma OS=Homo sapiens GN=YWHAG PE=1 SV=2	Regular	2045.17	0	28473.7	50	10	27	46.96
10907	NDKB_HUMAN	P22392	Nucleoside diphosphate kinase B OS=Homo sapiens GN=NME2 PE=1 SV=1	Regular	2020.74	0	17412.1	34	5	15	41.45
16931	TBB4A_HUMAN	P04350	Tubulin beta-4A chain OS=Homo sapiens GN=TUBB4A PE=1 SV=2	Regular	1974.41	0	50042.1	70	11	32	41.67
4454	DESM_HUMAN	P17661	Desmin OS=Homo sapiens GN=DES PE=1 SV=3	Regular	1934.8	0	53592.9	35	7	53	14.89
9552	LDHA_HUMAN	P00338	L-lactate dehydrogenase A chain OS=Homo sapiens GN=LDHA PE=1 SV=2	Regular	1895.56	0	36973.9	61	11	38	39.16
6369	ENOB_HUMAN	P13929	Beta-enolase OS=Homo sapiens GN=ENO3 PE=1 SV=5	Regular	1765.72	0	47329.1	48	10	37	29.49
119	1433T_HUMAN	P27348	14-3-3 protein theta OS=Homo sapiens GN=YWHAQ PE=1 SV=1	Regular	1741.45	0	28049.4	39	8	28	38.37
17239	TBB3_HUMAN	Q13509	Tubulin beta-3 chain OS=Homo sapiens GN=TUBB3 PE=1 SV=2	Regular	1733.38	0	50889	43	7	32	20.89
5643	LEG1_HUMAN	P09382	Galectin-1 OS=Homo sapiens GN=LGALS1 PE=1 SV=2	Regular	1726.17	0	15057.9	36	7	14	45.19
11113	NDKA_HUMAN	P15531	Nucleoside diphosphate kinase A OS=Homo sapiens GN=NME1 PE=1 SV=1	Regular	1697.33	0	17319.8	29	5	16	45.39
5	ADH1_YEAST	P00330	Alcohol dehydrogenase 1 OS=Saccharomyces cerevisiae (strain ATCC 204508 / S288c) GN=ADH1 PE=1 SV=5	Regular	1676.62	0	37305.4	47	10	26	36.49
7852	GRP78_HUMAN	P11021	78 kDa glucose-regulated protein OS=Homo sapiens GN=HSPA5 PE=1 SV=2	Regular	1579	0	72447.1	93	18	60	31.96
7861	GSTP1_HUMAN	P09211	Glutathione S-transferase P OS=Homo sapiens GN=GSTP1 PE=1 SV=2	Regular	1574.47	0	23584	37	6	16	40.48
3479	CLIC1_HUMAN	O00299	Chloride intracellular channel protein 1 OS=Homo sapiens GN=CLIC1 PE=1 SV=4	Regular	1566.68	0	27264.9	34	7	22	37.34
170	1433F_HUMAN	Q04917	14-3-3 protein eta OS=Homo sapiens GN=YWHAH PE=1 SV=4	Regular	1553.1	0	28389.9	32	7	29	23.98
930	ALDOA_HUMAN	P04075	Fructose-bisphosphate aldolase A OS=Homo sapiens GN=ALDOA PE=1 SV=2	Regular	1529.01	0	39876.3	75	13	34	44.23
17522	TPM4_HUMAN	P67936	Tropomyosin alpha-4 chain OS=Homo sapiens GN=TPM4 PE=1 SV=3	Regular	1519.29	0	28635.9	50	9	34	29.84
6018	EF1A2_HUMAN	Q05639	Elongation factor 1-alpha 2 OS=Homo sapiens GN=EEF1A2 PE=1 SV=1	Regular	1487.46	0	50812.4	47	7	36	17.28
11211	NPM_HUMAN	P06748	Nucleophosmin OS=Homo sapiens GN=NPM1 PE=1 SV=2	Regular	1411.34	0	32746.2	43	8	26	38.78
69	1433S_HUMAN	P31947	14-3-3 protein sigma OS=Homo sapiens GN=SFN PE=1 SV=1	Regular	1396.1	0	27888.2	23	4	27	13.31
11033	NDK8_HUMAN	O60361	Putative nucleoside diphosphate kinase OS=Homo sapiens GN=NME2P1 PE=5 SV=1	Regular	1394.78	0	15700.2	19	3	13	26.28
799	ANXA1_HUMAN	P04083	Annexin A1 OS=Homo sapiens GN=ANXA1 PE=1 SV=2	Regular	1356.36	0	38942.4	66	15	32	47.4
10195	MMP1_HUMAN	P03956	Interstitial collagenase OS=Homo sapiens GN=MMP1 PE=1 SV=3	Regular	1313.53	0	54178.1	74	14	37	30.92
7806	H90B2_HUMAN	Q58FF8	Putative heat shock protein HSP 90-beta 2 OS=Homo sapiens GN=HSP90AB2P PE=1 SV=2	Regular	1307	0	44520.1	46	9	49	26.77
14956	RS28_HUMAN	P62857	40S ribosomal protein S28 OS=Homo sapiens GN=RPS28 PE=1 SV=1	Regular	1284.34	0	7898.07	12	2	6	33.33
2152	CALM_HUMAN	P62158	Calmodulin OS=Homo sapiens GN=CALM1 PE=1 SV=2	Regular	1265.42	0	16837.7	22	3	23	25.5
17535	TKT_HUMAN	P29401	Transketolase OS=Homo sapiens GN=TKT PE=1 SV=3	Regular	1255.95	0	68562.1	62	12	48	29.21
17039	TERA_HUMAN	P55072	Transitional endoplasmic reticulum ATPase OS=Homo sapiens GN=VCP PE=1 SV=4	Regular	1254.95	0	90006.3	88	15	72	29.16
6205	ENOG_HUMAN	P09104	Gamma-enolase OS=Homo sapiens GN=ENO2 PE=1 SV=3	Regular	1251.27	0	47610.8	24	5	38	19.12
2091	CALR_HUMAN	P27797	Calreticulin OS=Homo sapiens GN=CALR PE=1 SV=1	Regular	1195.22	0	48312.7	60	12	52	39.81
17111	TBB6_HUMAN	Q9BUF5	Tubulin beta-6 chain OS=Homo sapiens GN=TUBB6 PE=1 SV=1	Regular	1179.87	0	50313.5	43	7	33	22.65
12829	PDIA3_HUMAN	P30101	Protein disulfide-isomerase A3 OS=Homo sapiens GN=PDIA3 PE=1 SV=4	Regular	1157.32	0	57181.6	65	14	54	32.67
8179	HS71L_HUMAN	P34931	Heat shock 70 kDa protein 1-like OS=Homo sapiens GN=HSPA1L PE=1 SV=2	Regular	1116.84	0	70774.3	39	6	54	11.39
12389	PAI1_HUMAN	P05121	Plasminogen activator inhibitor 1 OS=Homo sapiens GN=SERPINE1 PE=1 SV=1	Regular	1099.7	0	45117.1	67	12	34	31.34
17203	TBA3C_HUMAN	Q13748	Tubulin alpha-3C/D chain OS=Homo sapiens GN=TUBA3C PE=1 SV=3	Regular	1074.87	0	50644	60	12	35	31.78
8031	H90B3_HUMAN	Q58FF7	Putative heat shock protein HSP 90-beta-3 OS=Homo sapiens GN=HSP90AB3P PE=5 SV=1	Regular	1060.74	0	68667.1	56	10	62	18.76
10934	MYL6_HUMAN	P60660	Myosin light polypeptide 6 OS=Homo sapiens GN=MYL6 PE=1 SV=2	Regular	1034.48	0	17101.2	26	5	15	34.44
15871	SPRC_HUMAN	P09486	SPARC OS=Homo sapiens GN=SPARC PE=1 SV=1	Regular	1031.71	0	35487.6	39	8	23	37.29
5282	HSP76_HUMAN	P17066	Heat shock 70 kDa protein 6 OS=Homo sapiens GN=HSPA6 PE=1 SV=2	Regular	977.695	0	71484.5	37	11	59	17.42
17839	TPM3_HUMAN	P06753	Tropomyosin alpha-3 chain OS=Homo sapiens GN=TPM3 PE=1 SV=2	Regular	968.799	0	33007.1	36	8	36	20.35
5315	HSPB1_HUMAN	P04792	Heat shock protein beta-1 OS=Homo sapiens GN=HSPB1 PE=1 SV=2	Regular	947.811	0	22839.6	35	6	15	45.85
7078	FINC_HUMAN	P02751	Fibronectin OS=Homo sapiens GN=FN1 PE=1 SV=4	Regular	901.482	0	266218	233	47	150	26.45
16985	THIO_HUMAN	P10599	Thioredoxin OS=Homo sapiens GN=TXN PE=1 SV=3	Regular	880.877	0	12022.7	10	2	9	26.67
8357	IF5A1_HUMAN	P63241	Eukaryotic translation initiation factor 5A-1 OS=Homo sapiens GN=EIF5A PE=1 SV=2	Regular	869.625	0	17060.4	37	7	14	47.4
3665	COF2_HUMAN	Q9Y281	Cofilin-2 OS=Homo sapiens GN=CFL2 PE=1 SV=1	Regular	850.124	0	18850.7	14	3	20	21.08
10344	MOES_HUMAN	P26038	Moesin OS=Homo sapiens GN=MSN PE=1 SV=3	Regular	845.055	0	67934.2	81	16	70	23.74
17078	TBA3E_HUMAN	Q6PEY2	Tubulin alpha-3E chain OS=Homo sapiens GN=TUBA3E PE=1 SV=2	Regular	834.128	0	50600	45	9	34	28.22
6021	EF2_HUMAN	P13639	Elongation factor 2 OS=Homo sapiens GN=EEF2 PE=1 SV=4	Regular	807.24	0	96307.8	112	26	80	30.07
432	ACTN1_HUMAN	P12814	Alpha-actinin-1 OS=Homo sapiens GN=ACTN1 PE=1 SV=2	Regular	788.877	0	103628	103	18	85	25
5283	HSP77_HUMAN	P48741	Putative heat shock 70 kDa protein 7 OS=Homo sapiens GN=HSPA7 PE=5 SV=2	Regular	783.456	0	40472.6	21	4	30	13.9
17521	TPM2_HUMAN	P07951	Tropomyosin beta chain OS=Homo sapiens GN=TPM2 PE=1 SV=1	Regular	768.89	0	32964.8	25	7	36	17.61
8271	HS71A_HUMAN	P0DMV8	Heat shock 70 kDa protein 1A OS=Homo sapiens GN=HSPA1A PE=1 SV=1	Regular	757.036	0	70337.5	33	10	54	19.19
5196	HS71B_HUMAN	P0DMV9	Heat shock 70 kDa protein 1B OS=Homo sapiens GN=HSPA1B PE=1 SV=1	Regular	757.036	0	70337.5	34	10	54	19.19
5197	HS902_HUMAN	Q14568	Heat shock protein HSP 90-alpha A2 OS=Homo sapiens GN=HSP90AA2P PE=1 SV=2	Regular	741.334	0	39478.9	27	5	64	14.29
616	ACTN4_HUMAN	O43707	Alpha-actinin-4 OS=Homo sapiens GN=ACTN4 PE=1 SV=2	Regular	718.831	0	105310	106	20	93	28.1
17155	TBA4A_HUMAN	P68366	Tubulin alpha-4A chain OS=Homo sapiens GN=TUBA4A PE=1 SV=1	Regular	711.084	0	50665.8	46	9	35	28.13
8453	IF5A2_HUMAN	Q9GZV4	Eukaryotic translation initiation factor 5A-2 OS=Homo sapiens GN=EIF5A2 PE=1 SV=3	Regular	703.227	0	17135.4	24	4	14	24.84
12944	PGK1_HUMAN	P00558	Phosphoglycerate kinase 1 OS=Homo sapiens GN=PGK1 PE=1 SV=3	Regular	682.697	0	45014	65	13	38	39.81
8095	H90B4_HUMAN	Q58FF6	Putative heat shock protein HSP 90-beta 4 OS=Homo sapiens GN=HSP90AB4P PE=5 SV=1	Regular	603.135	0	58891.8	20	3	58	6.14
14908	RS16_HUMAN	P62249	40S ribosomal protein S16 OS=Homo sapiens GN=RPS16 PE=1 SV=2	Regular	589.847	0	16559.4	10	3	19	22.6
12774	PERI_HUMAN	P41219	Peripherin OS=Homo sapiens GN=PRPH PE=1 SV=2	Regular	580.957	0	53765	31	5	61	10
11320	NFH_HUMAN	P12036	Neurofilament heavy polypeptide OS=Homo sapiens GN=NEFH PE=1 SV=4	Regular	559.235	0	112707	13	4	124	3.7
12054	PAL4G_HUMAN	P0DN37	Peptidyl-prolyl cis-trans isomerase A-like 4G OS=Homo sapiens GN=PPIAL4G PE=3 SV=1	Regular	545.081	0	18393.9	23	7	14	24.39
2224	CAPZB_HUMAN	P47756	F-actin-capping protein subunit beta OS=Homo sapiens GN=CAPZB PE=1 SV=4	Regular	537.14	0	31635.7	16	2	31	12.27
17574	TPM1_HUMAN	P09493	Tropomyosin alpha-1 chain OS=Homo sapiens GN=TPM1 PE=1 SV=2	Regular	532.333	0	32765.6	19	4	36	8.45
11097	NFM_HUMAN	P07197	Neurofilament medium polypeptide OS=Homo sapiens GN=NEFM PE=1 SV=3	Regular	528.135	0	102529	20	8	126	4.69
542	AINX_HUMAN	Q16352	Alpha-internexin OS=Homo sapiens GN=INA PE=1 SV=2	Regular	524.408	0	55561.8	15	5	56	8.02
12666	PGS1_HUMAN	P21810	Biglycan OS=Homo sapiens GN=BGN PE=1 SV=2	Regular	524.014	0	42053.3	21	4	28	11.68
11060	MYL6B_HUMAN	P14649	Myosin light chain 6B OS=Homo sapiens GN=MYL6B PE=1 SV=1	Regular	521.519	0	22878.1	7	1	20	6.25
9342	LDHC_HUMAN	P07864	L-lactate dehydrogenase C chain OS=Homo sapiens GN=LDHC PE=1 SV=4	Regular	520.91	0	36653.5	10	1	32	3.61
5769	LDH6A_HUMAN	Q6ZMR3	L-lactate dehydrogenase A-like 6A OS=Homo sapiens GN=LDHAL6A PE=2 SV=1	Regular	520.91	0	36849.6	10	1	28	3.61
11470	NFL_HUMAN	P07196	Neurofilament light polypeptide OS=Homo sapiens GN=NEFL PE=1 SV=3	Regular	504.297	0	61573.7	10	2	76	3.68
14472	RL10A_HUMAN	P62906	60S ribosomal protein L10a OS=Homo sapiens GN=RPL10A PE=1 SV=2	Regular	491.935	0	25002.4	19	4	22	13.82
12589	PAL4D_HUMAN	F5H284	Peptidyl-prolyl cis-trans isomerase A-like 4D OS=Homo sapiens GN=PPIAL4D PE=3 SV=1	Regular	486.725	0	18394.9	11	3	16	11.59
12391	PAL4A_HUMAN	Q9Y536	Peptidyl-prolyl cis-trans isomerase A-like 4A OS=Homo sapiens GN=PPIAL4A PE=2 SV=1	Regular	486.725	0	18409.9	11	3	15	11.59
12375	PAL4E_HUMAN	A0A075B759	Peptidyl-prolyl cis-trans isomerase A-like 4E OS=Homo sapiens GN=PPIAL4E PE=3 SV=1	Regular	486.725	0	18425	11	3	16	11.59
12174	PAL4F_HUMAN	P0DN26	Peptidyl-prolyl cis-trans isomerase A-like 4F OS=Homo sapiens GN=PPIAL4F PE=3 SV=1	Regular	486.725	0	18425	11	3	16	11.59
12173	PAL4C_HUMAN	A0A0B4J2A2	Peptidyl-prolyl cis-trans isomerase A-like 4C OS=Homo sapiens GN=PPIAL4C PE=2 SV=1	Regular	486.725	0	18383.9	11	3	14	11.59
17582	TRAP1_HUMAN	Q12931	Heat shock protein 75 kDa_ mitochondrial OS=Homo sapiens GN=TRAP1 PE=1 SV=3	Regular	480.403	0	80395.3	21	4	79	5.54
5502	LMNA_HUMAN	P02545	Prelamin-A/C OS=Homo sapiens GN=LMNA PE=1 SV=1	Regular	473.374	0	74424.7	60	15	79	18.22
13386	PPIB_HUMAN	P23284	Peptidyl-prolyl cis-trans isomerase B OS=Homo sapiens GN=PPIB PE=1 SV=2	Regular	473.229	0	23799.6	16	3	24	15.74
8219	IF5AL_HUMAN	Q6IS14	Eukaryotic translation initiation factor 5A-1-like OS=Homo sapiens GN=EIF5AL1 PE=2 SV=2	Regular	465.273	0	17001.3	25	5	13	24.68
17156	TBA8_HUMAN	Q9NY65	Tubulin alpha-8 chain OS=Homo sapiens GN=TUBA8 PE=1 SV=1	Regular	460.768	0	50778	39	7	35	20.49
7454	GDIR1_HUMAN	P52565	Rho GDP-dissociation inhibitor 1 OS=Homo sapiens GN=ARHGDIA PE=1 SV=3	Regular	446.797	0	23264.2	9	3	23	12.75
7202	FLNB_HUMAN	O75369	Filamin-B OS=Homo sapiens GN=FLNB PE=1 SV=2	Regular	439.038	0	280331	134	42	198	16.14
18629	TXND5_HUMAN	Q8NBS9	Thioredoxin domain-containing protein 5 OS=Homo sapiens GN=TXNDC5 PE=1 SV=2	Regular	414.055	0	48313.2	38	8	37	19.21
14647	ROA2_HUMAN	P22626	Heterogeneous nuclear ribonucleoproteins A2/B1 OS=Homo sapiens GN=HNRNPA2B1 PE=1 SV=2	Regular	404.284	0	37486.8	27	7	32	12.18
9985	MDHC_HUMAN	P40925	Malate dehydrogenase_ cytoplasmic OS=Homo sapiens GN=MDH1 PE=1 SV=4	Regular	402.719	0	36654.3	27	8	43	26.95
5913	ENPL_HUMAN	P14625	Endoplasmin OS=Homo sapiens GN=HSP90B1 PE=1 SV=1	Regular	369.347	0	92754.2	37	8	92	10.46
5668	KPYR_HUMAN	P30613	Pyruvate kinase PKLR OS=Homo sapiens GN=PKLR PE=1 SV=2	Regular	394.074	0	62229.5	14	3	52	5.23
7014	FLNA_HUMAN	P21333	Filamin-A OS=Homo sapiens GN=FLNA PE=1 SV=4	Regular	390.903	0	283477	119	28	193	13.9
10880	MYH9_HUMAN	P35579	Myosin-9 OS=Homo sapiens GN=MYH9 PE=1 SV=4	Regular	383.224	0	227787	135	34	196	22.04
13526	PRDX2_HUMAN	P32119	Peroxiredoxin-2 OS=Homo sapiens GN=PRDX2 PE=1 SV=5	Regular	373.487	0	22063	8	1	19	5.56
13201	PLST_HUMAN	P13797	Plastin-3 OS=Homo sapiens GN=PLS3 PE=1 SV=4	Regular	371.009	0	71324.4	39	12	58	17.3
12693	PGK2_HUMAN	P07205	Phosphoglycerate kinase 2 OS=Homo sapiens GN=PGK2 PE=1 SV=3	Regular	366.296	0	45195.4	25	5	37	6.71
10893	NACAM_HUMAN	E9PAV3	Nascent polypeptide-associated complex subunit alpha_ muscle-specific form OS=Homo sapiens GN=NACA PE=1 SV=1	Regular	365.194	0	206106	30	12	158	2.45
5307	IBP7_HUMAN	Q16270	Insulin-like growth factor-binding protein 7 OS=Homo sapiens GN=IGFBP7 PE=1 SV=1	Regular	361.613	0	30156.8	21	6	23	30.5
17351	TAGL2_HUMAN	P37802	Transgelin-2 OS=Homo sapiens GN=TAGLN2 PE=1 SV=3	Regular	358.165	0	22562.6	30	8	26	48.74
7230	FSCN1_HUMAN	Q16658	Fascin OS=Homo sapiens GN=FSCN1 PE=1 SV=3	Regular	356.685	0	55157.3	31	8	44	24.75
2501	CAP1_HUMAN	Q01518	Adenylyl cyclase-associated protein 1 OS=Homo sapiens GN=CAP1 PE=1 SV=5	Regular	355.988	0	52357.8	20	6	49	13.89
17112	TBB8L_HUMAN	A6NNZ2	Tubulin beta-8 chain-like protein LOC260334 OS=Homo sapiens PE=1 SV=1	Regular	355.033	0	50200	18	3	29	5.41
17113	TBB8_HUMAN	Q3ZCM7	Tubulin beta-8 chain OS=Homo sapiens GN=TUBB8 PE=1 SV=2	Regular	355.007	0	50289.4	18	3	32	5.41
12206	PDIA1_HUMAN	P07237	Protein disulfide-isomerase OS=Homo sapiens GN=P4HB PE=1 SV=3	Regular	349.008	0	57515.6	32	8	55	19.09
10800	NACA_HUMAN	Q13765	Nascent polypeptide-associated complex subunit alpha OS=Homo sapiens GN=NACA PE=1 SV=1	Regular	345.426	0	23383.9	9	3	8	13.49
824	AL1A1_HUMAN	P00352	Retinal dehydrogenase 1 OS=Homo sapiens GN=ALDH1A1 PE=1 SV=2	Regular	333.792	0	55489.2	29	7	39	21.96
637	ALDOC_HUMAN	P09972	Fructose-bisphosphate aldolase C OS=Homo sapiens GN=ALDOC PE=1 SV=2	Regular	329.894	0	39855.1	20	6	35	18.13
7412	GFAP_HUMAN	P14136	Glial fibrillary acidic protein OS=Homo sapiens GN=GFAP PE=1 SV=1	Regular	324.29	0	49937.3	17	5	54	5.32
7690	GRP75_HUMAN	P38646	Stress-70 protein_ mitochondrial OS=Homo sapiens GN=HSPA9 PE=1 SV=2	Regular	310.566	0	73965.8	39	12	75	16.2
8180	HS905_HUMAN	Q58FG0	Putative heat shock protein HSP 90-alpha A5 OS=Homo sapiens GN=HSP90AA5P PE=2 SV=1	Regular	308.552	0	38966.2	19	6	37	9.88
18479	TSP2_HUMAN	P35442	Thrombospondin-2 OS=Homo sapiens GN=THBS2 PE=1 SV=2	Regular	301.386	0	133869	36	10	83	8.11
8203	IF4A1_HUMAN	P60842	Eukaryotic initiation factor 4A-I OS=Homo sapiens GN=EIF4A1 PE=1 SV=1	Regular	297.877	0	46382.2	27	8	47	19.21
14790	ROA1_HUMAN	P09651	Heterogeneous nuclear ribonucleoprotein A1 OS=Homo sapiens GN=HNRNPA1 PE=1 SV=5	Regular	295.193	0	38860.8	14	3	32	6.72
14052	RA1L2_HUMAN	Q32P51	Heterogeneous nuclear ribonucleoprotein A1-like 2 OS=Homo sapiens GN=HNRNPA1L2 PE=2 SV=2	Regular	295.193	0	34396.5	14	3	30	7.81
13567	PRDX4_HUMAN	Q13162	Peroxiredoxin-4 OS=Homo sapiens GN=PRDX4 PE=1 SV=1	Regular	293.785	0	30768	7	2	20	5.54
5101	GDIB_HUMAN	P50395	Rab GDP dissociation inhibitor beta OS=Homo sapiens GN=GDI2 PE=1 SV=2	Regular	290.329	0	51119.6	39	8	44	17.08
17300	TGM2_HUMAN	P21980	Protein-glutamine gamma-glutamyltransferase 2 OS=Homo sapiens GN=TGM2 PE=1 SV=2	Regular	270.304	0	78469.5	27	8	55	12.37
17384	TIMP1_HUMAN	P01033	Metalloproteinase inhibitor 1 OS=Homo sapiens GN=TIMP1 PE=1 SV=1	Regular	269.76	0	23855.2	12	3	14	28.99
18316	UB2L3_HUMAN	P68036	Ubiquitin-conjugating enzyme E2 L3 OS=Homo sapiens GN=UBE2L3 PE=1 SV=1	Regular	256.795	0.34	18032.7	4	1	14	16.23
18917	XRCC6_HUMAN	P12956	X-ray repair cross-complementing protein 6 OS=Homo sapiens GN=XRCC6 PE=1 SV=2	Regular	247.552	0.34	70128.3	19	5	63	12.81
52	6PGD_HUMAN	P52209	6-phosphogluconate dehydrogenase_ decarboxylating OS=Homo sapiens GN=PGD PE=1 SV=3	Regular	236.036	0.34	53653.3	19	5	43	12.63
8216	IF2B_HUMAN	P20042	Eukaryotic translation initiation factor 2 subunit 2 OS=Homo sapiens GN=EIF2S2 PE=1 SV=2	Regular	235.25	0.34	38730.6	8	5	44	9.91
17359	TBAL3_HUMAN	A6NHL2	Tubulin alpha chain-like 3 OS=Homo sapiens GN=TUBAL3 PE=1 SV=2	Regular	229.038	0.34	50707.2	15	3	39	3.59
15706	SERPH_HUMAN	P50454	Serpin H1 OS=Homo sapiens GN=SERPINH1 PE=1 SV=2	Regular	218.704	0.34	46554.7	27	6	36	9.57
8273	HS904_HUMAN	Q58FG1	Putative heat shock protein HSP 90-alpha A4 OS=Homo sapiens GN=HSP90AA4P PE=5 SV=1	Regular	212.492	0.33	47826	14	3	37	9.57
8355	IF4A2_HUMAN	Q14240	Eukaryotic initiation factor 4A-II OS=Homo sapiens GN=EIF4A2 PE=1 SV=2	Regular	209.699	0.33	46630.5	21	6	51	15.97
9037	KRT84_HUMAN	Q9NSB2	Keratin_ type II cuticular Hb4 OS=Homo sapiens GN=KRT84 PE=2 SV=2	Regular	206.683	0.33	65983	20	7	48	5.17
13237	PLSL_HUMAN	P13796	Plastin-2 OS=Homo sapiens GN=LCP1 PE=1 SV=6	Regular	197.592	0.65	70858.8	29	13	57	10.05
5068	G3PT_HUMAN	O14556	Glyceraldehyde-3-phosphate dehydrogenase_ testis-specific OS=Homo sapiens GN=GAPDHS PE=1 SV=2	Regular	194.886	0.65	44843.4	4	1	32	1.72
378	ACTN2_HUMAN	P35609	Alpha-actinin-2 OS=Homo sapiens GN=ACTN2 PE=1 SV=1	Regular	191.174	0.65	104424	33	10	87	6.71
12846	PGBM_HUMAN	P98160	Basement membrane-specific heparan sulfate proteoglycan core protein OS=Homo sapiens GN=HSPG2 PE=1 SV=4	Regular	186.146	0.64	479552	129	44	264	10.02
13657	PTX3_HUMAN	P26022	Pentraxin-related protein PTX3 OS=Homo sapiens GN=PTX3 PE=1 SV=3	Regular	183.567	0.64	42546	23	7	26	9.45
7166	G6PI_HUMAN	P06744	Glucose-6-phosphate isomerase OS=Homo sapiens GN=GPI PE=1 SV=4	Regular	182.933	0.96	63375.4	34	9	50	14.87
6784	EZRI_HUMAN	P15311	Ezrin OS=Homo sapiens GN=EZR PE=1 SV=4	Regular	172.34	0.95	69527	36	10	80	5.8
8591	K2C8_HUMAN	P05787	Keratin_ type II cytoskeletal 8 OS=Homo sapiens GN=KRT8 PE=1 SV=7	Regular	165.403	0.94	53704.4	10	2	46	3.11
8590	K2C7_HUMAN	P08729	Keratin_ type II cytoskeletal 7 OS=Homo sapiens GN=KRT7 PE=1 SV=5	Regular	165.403	0.94	51442.8	10	2	43	3.2
4264	CYR61_HUMAN	O00622	Protein CYR61 OS=Homo sapiens GN=CYR61 PE=1 SV=1	Regular	163.179	1.25	44193.7	14	4	36	9.19
9477	LSR_HUMAN	Q86X29	Lipolysis-stimulated lipoprotein receptor OS=Homo sapiens GN=LSR PE=1 SV=4	Regular	156.11	1.54	72579.5	9	4	56	12.94
8739	K0895_HUMAN	Q8NCT3	Uncharacterized protein KIAA0895 OS=Homo sapiens GN=KIAA0895 PE=2 SV=4	Regular	155.389	1.54	61038	15	7	59	13.65
4727	DUX1_HUMAN	O43812	Double homeobox protein 1 OS=Homo sapiens GN=DUX1 PE=1 SV=1	Regular	152.761	1.83	19518.1	6	4	21	12.35
6772	FAS_HUMAN	P49327	Fatty acid synthase OS=Homo sapiens GN=FASN PE=1 SV=3	Regular	147.247	1.82	276050	66	22	196	5.93
18543	U5S1_HUMAN	Q15029	116 kDa U5 small nuclear ribonucleoprotein component OS=Homo sapiens GN=EFTUD2 PE=1 SV=1	Regular	146.321	1.82	110405	26	10	77	11.52
13750	PSB1_HUMAN	P20618	Proteasome subunit beta type-1 OS=Homo sapiens GN=PSMB1 PE=1 SV=2	Regular	144.379	2.1	26717.5	15	5	27	18.67
5640	LA_HUMAN	P05455	Lupus La protein OS=Homo sapiens GN=SSB PE=1 SV=2	Regular	143.729	2.09	47008.2	14	6	53	7.84
1453	ATPB_HUMAN	P06576	ATP synthase subunit beta_ mitochondrial OS=Homo sapiens GN=ATP5B PE=1 SV=3	Regular	140.111	2.08	56560	14	5	41	6.43
14196	RADI_HUMAN	P35241	Radixin OS=Homo sapiens GN=RDX PE=1 SV=1	Regular	139.66	2.06	68678.1	22	5	69	4.29
1329	AT2B4_HUMAN	P23634	Plasma membrane calcium-transporting ATPase 4 OS=Homo sapiens GN=ATP2B4 PE=1 SV=2	Regular	130.53	2.33	139118	19	5	100	8.14
17109	TBB1_HUMAN	Q9H4B7	Tubulin beta-1 chain OS=Homo sapiens GN=TUBB1 PE=1 SV=1	Regular	125.158	2.31	50897.3	5	1	32	2.22
14308	RGAP1_HUMAN	Q9H0H5	Rac GTPase-activating protein 1 OS=Homo sapiens GN=RACGAP1 PE=1 SV=1	Regular	124.893	2.31	71711	11	4	56	11.55
215	ABL2_HUMAN	P42684	Abelson tyrosine-protein kinase 2 OS=Homo sapiens GN=ABL2 PE=1 SV=1	Regular	122.725	2.3	129370	26	9	95	6.26
5787	LDH6B_HUMAN	Q9BYZ2	L-lactate dehydrogenase A-like 6B OS=Homo sapiens GN=LDHAL6B PE=1 SV=3	Regular	122.812	2.29	42399.2	10	5	33	6.04
9137	KIF5A_HUMAN	Q12840	Kinesin heavy chain isoform 5A OS=Homo sapiens GN=KIF5A PE=1 SV=2	Regular	120.49	2.29	118234	29	15	104	4.75
13080	PFKAP_HUMAN	Q01813	ATP-dependent 6-phosphofructokinase_ platelet type OS=Homo sapiens GN=PFKP PE=1 SV=2	Regular	121.516	2.28	86508.7	17	9	58	9.82
10575	MMRN1_HUMAN	Q13201	Multimerin-1 OS=Homo sapiens GN=MMRN1 PE=1 SV=3	Regular	120.15	2.27	139308	37	11	110	9.61
9512	LMNB2_HUMAN	Q03252	Lamin-B2 OS=Homo sapiens GN=LMNB2 PE=1 SV=4	Regular	120.112	2.27	70062.6	13	8	72	7.26
11328	NKD1_HUMAN	Q969G9	Protein naked cuticle homolog 1 OS=Homo sapiens GN=NKD1 PE=1 SV=1	Regular	115.744	2.26	52683.8	7	3	48	7.87
17386	TLN1_HUMAN	Q9Y490	Talin-1 OS=Homo sapiens GN=TLN1 PE=1 SV=3	Regular	115.076	2.25	271935	67	26	226	10.55
2	ENO1_YEAST	P00924	Enolase 1 OS=Saccharomyces cerevisiae (strain ATCC 204508 / S288c) GN=ENO1 PE=1 SV=3	Regular	113.358	2.25	46873.2	14	3	36	5.49
19136	XRCC5_HUMAN	P13010	X-ray repair cross-complementing protein 5 OS=Homo sapiens GN=XRCC5 PE=1 SV=3	Regular	109.111	2.79	83275	23	7	71	9.43
17120	TCPB_HUMAN	P78371	T-complex protein 1 subunit beta OS=Homo sapiens GN=CCT2 PE=1 SV=4	Regular	106.906	3.05	57830.5	12	6	51	5.23
9423	LMNB1_HUMAN	P20700	Lamin-B1 OS=Homo sapiens GN=LMNB1 PE=1 SV=2	Regular	102.518	3.3	66693.6	20	8	72	3.07
3698	CP250_HUMAN	Q9BV73	Centrosome-associated protein CEP250 OS=Homo sapiens GN=CEP250 PE=1 SV=2	Regular	101.874	3.29	282050	47	28	321	6.39
3318	CLH1_HUMAN	Q00610	Clathrin heavy chain 1 OS=Homo sapiens GN=CLTC PE=1 SV=5	Regular	101.55	3.28	193383	36	13	142	7.1
17270	TFR1_HUMAN	P02786	Transferrin receptor protein 1 OS=Homo sapiens GN=TFRC PE=1 SV=2	Regular	100.365	3.26	85327.7	19	9	72	8.68
10928	MYH10_HUMAN	P35580	Myosin-10 OS=Homo sapiens GN=MYH10 PE=1 SV=3	Regular	99.8464	3.25	229969	43	19	195	6.63
16933	TBC20_HUMAN	Q96BZ9	TBC1 domain family member 20 OS=Homo sapiens GN=TBC1D20 PE=1 SV=1	Regular	98.966	3.5	46026.1	13	4	35	11.66
18480	TSP3_HUMAN	P49746	Thrombospondin-3 OS=Homo sapiens GN=THBS3 PE=1 SV=1	Regular	98.7344	3.49	106939	15	6	59	2.72
4756	DEST_HUMAN	P60981	Destrin OS=Homo sapiens GN=DSTN PE=1 SV=3	Regular	98.4516	3.48	18962	4	1	21	4.24
6020	EF1D_HUMAN	P29692	Elongation factor 1-delta OS=Homo sapiens GN=EEF1D PE=1 SV=5	Regular	98.2224	3.47	31235.9	9	4	31	8.54
10866	MYOME_HUMAN	Q5VU43	Myomegalin OS=Homo sapiens GN=PDE4DIP PE=1 SV=1	Regular	65.1903	3.46	266506	43	21	247	5.12
18606	UBXN7_HUMAN	O94888	UBX domain-containing protein 7 OS=Homo sapiens GN=UBXN7 PE=1 SV=2	Regular	95.5768	3.7	55261.6	11	6	44	5.32
12667	PGS2_HUMAN	P07585	Decorin OS=Homo sapiens GN=DCN PE=1 SV=1	Regular	95.512	3.69	40089	15	6	28	12.81
1395	BI2L2_HUMAN	Q6UXY1	Brain-specific angiogenesis inhibitor 1-associated protein 2-like protein 2 OS=Homo sapiens GN=BAIAP2L2 PE=1 SV=1	Regular	92.5441	3.92	59100.8	4	4	42	1.7
742	ARC1B_HUMAN	O15143	Actin-related protein 2/3 complex subunit 1B OS=Homo sapiens GN=ARPC1B PE=1 SV=3	Regular	91.8717	3.91	41748.2	8	4	29	9.41
13322	PP4C_HUMAN	P60510	Serine/threonine-protein phosphatase 4 catalytic subunit OS=Homo sapiens GN=PPP4C PE=1 SV=1	Regular	90.8732	3.88	35650.2	5	2	26	8.79

[truncated: 2 more sheets: siDKK_02_IA_final_prote, siDKK_03_IA_final_prote]
