# Supplementary material for: Identification of DKK-1 as a novel mediator of statin effects in human endothelial cells
Source: Sci Rep. 2018 Nov 12;8:16671. doi: 10.1038/s41598-018-35119-7 (PMC6232108; doi:10.1038/s41598-018-35119-7)
Supplement: Supplementary file 3 — Supplementary Table S2 [file 41598_2018_35119_MOESM3_ESM.xlsx]

## Sheet: CTR_01_IA_final_peptide
Supplementary Table 2. List of all the identified peptides in each biological replicate analysis together with their characteristics calculated by Progenesis QI for proteomics. Each spreadsheet contains results from a replicate analysis. Seq, sequence; pI, isoelectric point; CTR, control cells, ATO5, atorvastatin-treated cells; siNEG, cells treated with a non active silencing sequence; siDKK, DKK…
protein.key	protein.Entry	protein.Accession	protein.Description	peptide.Rank	peptide.Pass	peptide.matchType	peptide.modification	peptide.mhp	peptide.seq	peptide.OriginatingSeq	peptide.seqStart	peptide.seqLength	peptide.pI	peptide.componentID	peptide.MatchedProducts	peptide.UniqueProducts	peptide.ConsectiveMatchedProducts	peptide.ComplementaryMatchedProducts	peptide.rawScore	peptide.score	peptide.(X)-P Bond	peptide.MatchedProductsString	peptide.ModelRT	peptide.CSA	peptide.ModelDrift	peptide.RelIntensity	peptide.AutoCurate	precursor.leID	precursor.mhp	precursor.mhpCal	precursor.retT	precursor.charge	precursor.z	precursor.mz	precursor.fwhm	precursor.liftOffRT	precursor.infUpRT	precursor.infDownRT	precursor.touchDownRT	prec.rmsFWHMDelta	peptidePrecursor.deltaMhpPPM
65	ACTG_HUMAN	P63261	Actin_ cytoplasmic 2 OS=Homo sapiens GN=ACTG1 PE=1 SV=1	1	Pass1	PepFrag1	None	1954.06	VAPEEHPVLLTEAPLNPK	VAPEEHPVLLTEAPLNPK	95	18	4.53	48	23	23	15	6	54029.8	8.9735	Identified	b4b5b5°b6b7°b8b9b10b11°b12b12°b13b18y1y2y3y3*y4y5y5*y6y7y8y8*y9y10y10°y12y12°y14*y15y15°y16*y17y17°y18	44.0782	181.868	81.2456	0.263	Green	8164	1954.06	1954.06	39.7112	2.88	3	652.024	0.558	39.2266	39.5144	39.9672	40.5372	0.17897	-2.8216
65	ACTG_HUMAN	P63261	Actin_ cytoplasmic 2 OS=Homo sapiens GN=ACTG1 PE=1 SV=1	2	Pass1	PepFrag1	None	1790.89	SYELPDGQVITIGNER	SYELPDGQVITIGNER	238	16	3.82	61	18	18	14	6	90955.5	9.1997	Identified	b2b2°b3b3°b4b9b9°b10b11b11°b12y1y2y2°y3y4y4°y5y6y6*y7y8y11y12y12°y13y14°	46.1764	167.929	127.929	0.1387	Green	10732	1790.89	1790.89	47.4601	2.02	2	895.95	0.65647	46.8436	47.2681	47.6619	48.1025	0.27127	-3.2071
65	ACTG_HUMAN	P63261	Actin_ cytoplasmic 2 OS=Homo sapiens GN=ACTG1 PE=1 SV=1	3	Pass1	PepFrag1	None	976.448	AGFAGDDAPR	AGFAGDDAPR	18	10	3.88	56	11	11	7	2	30094.1	8.7194	Missing	b2b3b4y1y3y4y4°y5y6y6°y7y7°y9y10	22.6593	108.656	68.6557	0.0833	Green	1793	976.446	976.445	18.4396	1.99	2	488.726	0.44999	17.7535	18.2552	18.6263	19.4928	0.17709	-3.5022
65	ACTG_HUMAN	P63261	Actin_ cytoplasmic 2 OS=Homo sapiens GN=ACTG1 PE=1 SV=1	4	Pass1	PepFrag1	None	1132.53	GYSFTTTAER	GYSFTTTAER	196	10	6.89	47	12	12	9	3	72240.7	9.0997		b2b3b3°b4y1y2y3y4y4°y5y5°y6y6°y7y8y10	27.4375	120.9	80.9	0.0738	Green	3768	1132.52	1132.52	26.0539	1.99	2	566.766	0.49462	25.4747	25.8707	26.2399	27.2923	0.15293	-3.7765
65	ACTG_HUMAN	P63261	Actin_ cytoplasmic 2 OS=Homo sapiens GN=ACTG1 PE=1 SV=1	5	Pass1	PepFrag1	None	1161.62	EITALAPSTMK	EITALAPSTMK	315	11	7	58	9	9	6	2	42716.3	8.8715	Identified	b2°b3b3°b4b4°b5°y3y3°y4y4°y5y5°y6y6°y7y8y11	33.0975	128.753	88.7532	0.0689	Green	5550	1161.62	1161.62	31.8329	1.99	2	581.312	0.55979	31.3602	31.6439	32.0278	32.9209	0.16818	-2.3204
65	ACTG_HUMAN	P63261	Actin_ cytoplasmic 2 OS=Homo sapiens GN=ACTG1 PE=1 SV=1	6	Pass1	PepFrag1	None	1198.52	DSYVGDEAQSK	DSYVGDEAQSK	50	11	3.69	55	12	12	8	2	27399.8	8.6787		b2b2°b3b3°b4b4°b6y1y2y2°y3y3*y3°y4y5y5°y6y6*y7y7°y11	18.8945	124.659	84.6591	0.0678	Green	1075	1198.52	1198.52	15.3171	1.99	2	599.764	0.40165	14.5364	15.1487	15.4876	16.0343	0.16026	-3.2639
65	ACTG_HUMAN	P63261	Actin_ cytoplasmic 2 OS=Homo sapiens GN=ACTG1 PE=1 SV=1	7	Pass1	PepFrag1	None	2215.07	DLYANTVLSGGTTMYPGIADR	DLYANTVLSGGTTMYPGIADR	291	21	3.88	49	22	22	16	4	42831.3	8.8727	Identified	b2b3b4b4°b5b6b7b7°b8*b9b10°b13°b14b14°b15*b15°y1y2y3y3°y4y5y6y7y8y9y10y12y13y14y18y21*	59.1322	193.768	153.768	0.0605	Green	12049	2215.08	2215.07	51.6089	2.25	2	1108.04	0.84234	51.0396	51.4293	51.7863	52.7295	0.43686	-0.269
65	ACTG_HUMAN	P63261	Actin_ cytoplasmic 2 OS=Homo sapiens GN=ACTG1 PE=1 SV=1	8	Pass1	PepFrag1	None	1198.71	AVFPSIVGRPR	AVFPSIVGRPR	28	11	12.48	59	7	7	5	1	9489.02	8.2181	Identified	b2b5°y4y5y6y7y7°y8y9y9°	31.1865	131.395	91.3952	0.045	Green	6791	1198.7	1198.7	35.7024	2.2	2	599.855	0.71319	34.7333	35.4645	35.9729	37.3055	0.26606	-3.9214
65	ACTG_HUMAN	P63261	Actin_ cytoplasmic 2 OS=Homo sapiens GN=ACTG1 PE=1 SV=1	9	Pass1	PepFrag1	Carbamidomethyl C(2)	2550.17	LCYVALDFEQEMATAASSSSLEK	LCYVALDFEQEMATAASSSSLEK	215	23	3.68	50	20	20	15	4	29013.7	8.7035		b3b4b5b6b7b9°b13b14b14°b15b16y1y3y4y5y6y7y7°y8y9y10y11y23	63.7227	209.619	99.7459	0.0418	Green	14775	2550.18	2550.17	62.6714	2.69	3	850.731	0.84869	62.0055	62.4719	62.8549	63.9233	0.39905	-1.9639
65	ACTG_HUMAN	P63261	Actin_ cytoplasmic 2 OS=Homo sapiens GN=ACTG1 PE=1 SV=1	10	Pass1	PepFrag1	None	998.486	DLTDYLMK	DLTDYLMK	183	8	3.88	60	7	7	5	1	11919.4	8.3172		b1°b3°b4y1y2y3y4y5y6	38.0185	114.611	74.6113	0.0368	Green	10119	998.483	998.482	45.5915	1.89	2	499.745	0.65302	44.9539	45.3899	45.7898	46.8644	0.31495	-4.3457
65	ACTG_HUMAN	P63261	Actin_ cytoplasmic 2 OS=Homo sapiens GN=ACTG1 PE=1 SV=1	11	Pass1	PepFrag1	None	795.472	IIAPPER	IIAPPER	328	7	6.95	57	6	6	3	1	3903.27	7.8323	Identified	b2y1y2y3y3°y4°y5y5°y6	15.7112	99.9781	59.9781	0.0262	Green	2185	795.462	795.461	20.1452	1.86	2	398.234	0.40165	19.5023	19.9473	20.3399	21.5295	0.43185	-13.7836
65	ACTG_HUMAN	P63261	Actin_ cytoplasmic 2 OS=Homo sapiens GN=ACTG1 PE=1 SV=1	12	Pass1	PepFrag1	None	644.434	GILTLK	GILTLK	62	6	10.2	65	9	9	7	4	43181.1	8.8762		b2b3b4b4°b5b5°b6y1y2y3y4y4°	31.056	90.5336	141.067	0.0118	Green	5645	644.435	644.435	32.1673	1.09	1	644.435	0.44764	31.439	31.9808	32.3685	33.1224	0.16249	1.302
65	ACTG_HUMAN	P63261	Actin_ cytoplasmic 2 OS=Homo sapiens GN=ACTG1 PE=1 SV=1	13	Pass1	PepFrag1	Carbamidomethyl C(1)	777.356	CDVDIR	CDVDIR	284	6	3.88	46	5	5	2	1	5780.42	8.0029		b2y1y2y3°y4y5	19.7548	90.2539	50.2539	0.0118	Green	1367	777.346	777.346	16.6864	1.82	2	389.177	0.48796	16.1786	16.4985	16.8769	17.2946	0.38034	-13.0091
65	ACTG_HUMAN	P63261	Actin_ cytoplasmic 2 OS=Homo sapiens GN=ACTG1 PE=1 SV=1	14	Pass1	PepFrag1	None	644.373	LDLAGR	LDLAGR	177	6	6.78	66	3	3	2	0	9268.68	8.2079		y3y4y5	19.5743	86.1967	132.393	0.0089	Green	2141	644.372	644.373	19.8949	1.22	1	644.372	0.40165	19.2338	19.7111	20.0627	20.5397	0	-0.0764
65	ACTG_HUMAN	P63261	Actin_ cytoplasmic 2 OS=Homo sapiens GN=ACTG1 PE=1 SV=1	15	Pass1	PepFrag1	None	1171.57	HQGVMVGMGQK	HQGVMVGMGQK	39	11	9.98	62	5	5	2	0	1238.87	7.3339		b2b2*b3b4b4*b10y5	17.5225	127.501	87.5005	0.0048	Green	2524	1171.57	1171.57	21.5255	2	2	586.291	0.92528	20.8292	21.2213	21.8039	21.982	0.56014	1.2446
65	ACTG_HUMAN	P63261	Actin_ cytoplasmic 2 OS=Homo sapiens GN=ACTG1 PE=1 SV=1	16	Pass1	PepFrag1	None	3253.61	MTQIMFETFNTPAMYVAIQAVLSLYASGR	MTQIMFETFNTPAMYVAIQAVLSLYASGR	118	29	6.69	51	9	9	5	0	2800.72	7.6882	Missing	b5b20*y1y2y3y4y5y6y8y9°y11y11°y15*y17°y21°	87.7851	253.824	129.216	0.003	Green	16655	3253.65	3253.61	93.9642	3	3	1085.22	0.40165	93.7102	93.8254	94.0947	94.7768	0.077248	1.1727
65	ACTG_HUMAN	P63261	Actin_ cytoplasmic 2 OS=Homo sapiens GN=ACTG1 PE=1 SV=1	17	Pass1	PepFrag1	Carbamidomethyl C(1);Carbamidomethyl C(16)	3231.46	CPEALFQPSFLGMESCGIHETTFNSIMK	CPEALFQPSFLGMESCGIHETTFNSIMK	256	28	4.53	52	5	5	3	1	1771.1	7.4891	Identified	b7b7*b9°y10*y21y22y23y24	74.5605	243.539	122.36	0.0017	Green	15945	3231.48	3231.45	71.4164	3	3	1077.83	0.68053	71.0237	71.2268	71.5844	72.1336	0.33809	-3.4721
65	ACTG_HUMAN	P63261	Actin_ cytoplasmic 2 OS=Homo sapiens GN=ACTG1 PE=1 SV=1	18	Pass2	PepFrag2	None	2602.34	YSVWIGGSILASLSTFQQMWISK	YSVWIGGSILASLSTFQQMWISK	336	23	9.53	67	4	4	1	0	879.349	7.1851		b4y1y5y6	83.3214	218.823	178.823	0.0003	Green	16652	2602.37	2602.35	93.9632	2	2	1301.69	0.40165	93.7094	93.8122	94.1194	94.3727	0.038807	6.3759
65	ACTG_HUMAN	P63261	Actin_ cytoplasmic 2 OS=Homo sapiens GN=ACTG1 PE=1 SV=1	19	Pass2	MissedCleavage	None	800.535	RGILTLK	RGILTLK	61	7	11.64	68	4	4	2	0	5726.49	7.9988		b3b4b5b5°y7	25.9613	103.841	63.8409	0.0091	Green	4389	800.53	800.53	28.1582	2	2	400.769	0.66206	27.4404	27.9366	28.3824	29.6114	0.31189	-6.2361
65	ACTG_HUMAN	P63261	Actin_ cytoplasmic 2 OS=Homo sapiens GN=ACTG1 PE=1 SV=1	20	Pass2	VarMod	Oxidation M(5);Oxidation M(8)	1203.56	HQGVMVGMGQK	HQGVMVGMGQK	39	11	9.98	63	10	10	4	2	3102.17	7.7326		b2b2*b3b3*b4b4*b7b11*y1y3y3*y4y6y9y10	17.5225	127.501	87.5005	0.022	Green	301	1203.56	1203.56	11.2825	2.16	2	602.284	1.05647	10.9007	11.0957	11.5019	12.7945	0.58286	-1.9432
65	ACTG_HUMAN	P63261	Actin_ cytoplasmic 2 OS=Homo sapiens GN=ACTG1 PE=1 SV=1	21	Pass2	VarMod	Oxidation M(14)	2231.06	DLYANTVLSGGTTMYPGIADR	DLYANTVLSGGTTMYPGIADR	291	21	3.88	53	6	6	1	0	1821.26	7.5013	Identified	b11b16*y3y5y6y14y21	59.1322	193.768	153.768	0.011	Green	10593	2231.08	2231.07	47.1014	2.44	2	1116.04	0.71537	46.5285	46.9279	47.2663	47.6722	0.38537	0.102
65	ACTG_HUMAN	P63261	Actin_ cytoplasmic 2 OS=Homo sapiens GN=ACTG1 PE=1 SV=1	22	Pass2	VarMod	Oxidation M(10)	1177.61	EITALAPSTMK	EITALAPSTMK	315	11	7	64	7	7	3	1	3015.94	7.7203	Identified	b2b2°b3b3°b4b4°b9°y3y5y6y9	33.0975	128.753	88.7532	0.0083	Green	3562	1177.61	1177.61	25.389	2	2	589.31	0.49026	24.8232	25.1797	25.5933	26.0259	0.13966	-2.6468
65	ACTG_HUMAN	P63261	Actin_ cytoplasmic 2 OS=Homo sapiens GN=ACTG1 PE=1 SV=1	23	Pass2	VarMod	Oxidation M(22)	2618.26	DLYANTVLSGGTTMYPGIADRMQK	DLYANTVLSGGTTMYPGIADRMQK	291	24	6.84	54	1	1	0	0	320.479	6.7467	Identified	b6*y1y2*y9*y10°y16°	58.043	216.841	104.561	0.0016	Green	14576	2618.29	2618.28	61.6338	3	3	873.436	0.63262	61.2406	61.3323	61.9097	62.1365	0.29893	8.0586
64	ACTB_HUMAN	P60709	Actin_ cytoplasmic 1 OS=Homo sapiens GN=ACTB PE=1 SV=1	1	Pass1	PepFrag1	None	1954.06	VAPEEHPVLLTEAPLNPK	VAPEEHPVLLTEAPLNPK	95	18	4.53	71	23	23	15	6	54029.8	8.9735	Identified	b4b5b5°b6b7°b8b9b10b11°b12b12°b13b18y1y2y3y3*y4y5y5*y6y7y8y8*y9y10y10°y12y12°y14*y15y15°y16*y17y17°y18	44.0782	181.868	81.2456	0.2622	Green	8164	1954.06	1954.06	39.7112	2.88	3	652.024	0.558	39.2266	39.5144	39.9672	40.5372	0.17897	-2.8216
64	ACTB_HUMAN	P60709	Actin_ cytoplasmic 1 OS=Homo sapiens GN=ACTB PE=1 SV=1	2	Pass1	PepFrag1	None	1790.89	SYELPDGQVITIGNER	SYELPDGQVITIGNER	238	16	3.82	84	18	18	14	6	90955.5	9.1997	Identified	b2b2°b3b3°b4b9b9°b10b11b11°b12y1y2y2°y3y4y4°y5y6y6*y7y8y11y12y12°y13y14°	46.1764	167.929	127.929	0.1383	Green	10732	1790.89	1790.89	47.4601	2.02	2	895.95	0.65647	46.8436	47.2681	47.6619	48.1025	0.27127	-3.2071
64	ACTB_HUMAN	P60709	Actin_ cytoplasmic 1 OS=Homo sapiens GN=ACTB PE=1 SV=1	3	Pass1	PepFrag1	None	976.448	AGFAGDDAPR	AGFAGDDAPR	18	10	3.88	79	11	11	7	2	30094.1	8.7194	Missing	b2b3b4y1y3y4y4°y5y6y6°y7y7°y9y10	22.6593	108.656	68.6557	0.0831	Green	1793	976.446	976.445	18.4396	1.99	2	488.726	0.44999	17.7535	18.2552	18.6263	19.4928	0.17709	-3.5022
64	ACTB_HUMAN	P60709	Actin_ cytoplasmic 1 OS=Homo sapiens GN=ACTB PE=1 SV=1	4	Pass1	PepFrag1	None	1132.53	GYSFTTTAER	GYSFTTTAER	196	10	6.89	70	12	12	9	3	72240.7	9.0997		b2b3b3°b4y1y2y3y4y4°y5y5°y6y6°y7y8y10	27.4375	120.9	80.9	0.0736	Green	3768	1132.52	1132.52	26.0539	1.99	2	566.766	0.49462	25.4747	25.8707	26.2399	27.2923	0.15293	-3.7765
64	ACTB_HUMAN	P60709	Actin_ cytoplasmic 1 OS=Homo sapiens GN=ACTB PE=1 SV=1	5	Pass1	PepFrag1	None	1161.62	EITALAPSTMK	EITALAPSTMK	315	11	7	81	9	9	6	2	42716.3	8.8715	Identified	b2°b3b3°b4b4°b5°y3y3°y4y4°y5y5°y6y6°y7y8y11	33.0975	128.753	88.7532	0.0687	Green	5550	1161.62	1161.62	31.8329	1.99	2	581.312	0.55979	31.3602	31.6439	32.0278	32.9209	0.16818	-2.3204
64	ACTB_HUMAN	P60709	Actin_ cytoplasmic 1 OS=Homo sapiens GN=ACTB PE=1 SV=1	6	Pass1	PepFrag1	None	1198.52	DSYVGDEAQSK	DSYVGDEAQSK	50	11	3.69	78	12	12	8	2	27399.8	8.6787		b2b2°b3b3°b4b4°b6y1y2y2°y3y3*y3°y4y5y5°y6y6*y7y7°y11	18.8945	124.659	84.6591	0.0676	Green	1075	1198.52	1198.52	15.3171	1.99	2	599.764	0.40165	14.5364	15.1487	15.4876	16.0343	0.16026	-3.2639
64	ACTB_HUMAN	P60709	Actin_ cytoplasmic 1 OS=Homo sapiens GN=ACTB PE=1 SV=1	7	Pass1	PepFrag1	None	2215.07	DLYANTVLSGGTTMYPGIADR	DLYANTVLSGGTTMYPGIADR	291	21	3.88	72	22	22	16	4	42831.3	8.8727	Identified	b2b3b4b4°b5b6b7b7°b8*b9b10°b13°b14b14°b15*b15°y1y2y3y3°y4y5y6y7y8y9y10y12y13y14y18y21*	59.1322	193.768	153.768	0.0603	Green	12049	2215.08	2215.07	51.6089	2.25	2	1108.04	0.84234	51.0396	51.4293	51.7863	52.7295	0.43686	-0.269
64	ACTB_HUMAN	P60709	Actin_ cytoplasmic 1 OS=Homo sapiens GN=ACTB PE=1 SV=1	8	Pass1	PepFrag1	None	1198.71	AVFPSIVGRPR	AVFPSIVGRPR	28	11	12.48	82	7	7	5	1	9489.02	8.2181	Identified	b2b5°y4y5y6y7y7°y8y9y9°	31.1865	131.395	91.3952	0.0449	Green	6791	1198.7	1198.7	35.7024	2.2	2	599.855	0.71319	34.7333	35.4645	35.9729	37.3055	0.26606	-3.9214
64	ACTB_HUMAN	P60709	Actin_ cytoplasmic 1 OS=Homo sapiens GN=ACTB PE=1 SV=1	9	Pass1	PepFrag1	Carbamidomethyl C(2)	2550.17	LCYVALDFEQEMATAASSSSLEK	LCYVALDFEQEMATAASSSSLEK	215	23	3.68	73	20	20	15	4	29013.7	8.7035		b3b4b5b6b7b9°b13b14b14°b15b16y1y3y4y5y6y7y7°y8y9y10y11y23	63.7227	209.619	99.7459	0.0416	Green	14775	2550.18	2550.17	62.6714	2.69	3	850.731	0.84869	62.0055	62.4719	62.8549	63.9233	0.39905	-1.9639
64	ACTB_HUMAN	P60709	Actin_ cytoplasmic 1 OS=Homo sapiens GN=ACTB PE=1 SV=1	10	Pass1	PepFrag1	None	998.486	DLTDYLMK	DLTDYLMK	183	8	3.88	83	7	7	5	1	11919.4	8.3172		b1°b3°b4y1y2y3y4y5y6	38.0185	114.611	74.6113	0.0367	Green	10119	998.483	998.482	45.5915	1.89	2	499.745	0.65302	44.9539	45.3899	45.7898	46.8644	0.31495	-4.3457
64	ACTB_HUMAN	P60709	Actin_ cytoplasmic 1 OS=Homo sapiens GN=ACTB PE=1 SV=1	11	Pass1	PepFrag1	None	795.472	IIAPPER	IIAPPER	328	7	6.95	80	6	6	3	1	3903.27	7.8323	Identified	b2y1y2y3y3°y4°y5y5°y6	15.7112	99.9781	59.9781	0.0261	Green	2185	795.462	795.461	20.1452	1.86	2	398.234	0.40165	19.5023	19.9473	20.3399	21.5295	0.43185	-13.7836
64	ACTB_HUMAN	P60709	Actin_ cytoplasmic 1 OS=Homo sapiens GN=ACTB PE=1 SV=1	12	Pass1	PepFrag1	None	644.434	GILTLK	GILTLK	62	6	10.2	88	9	9	7	4	43181.1	8.8762		b2b3b4b4°b5b5°b6y1y2y3y4y4°	31.056	90.5336	141.067	0.0118	Green	5645	644.435	644.435	32.1673	1.09	1	644.435	0.44764	31.439	31.9808	32.3685	33.1224	0.16249	1.302
64	ACTB_HUMAN	P60709	Actin_ cytoplasmic 1 OS=Homo sapiens GN=ACTB PE=1 SV=1	13	Pass1	PepFrag1	Carbamidomethyl C(1)	777.356	CDVDIR	CDVDIR	284	6	3.88	69	5	5	2	1	5780.42	8.0029		b2y1y2y3°y4y5	19.7548	90.2539	50.2539	0.0117	Green	1367	777.346	777.346	16.6864	1.82	2	389.177	0.48796	16.1786	16.4985	16.8769	17.2946	0.38034	-13.0091
64	ACTB_HUMAN	P60709	Actin_ cytoplasmic 1 OS=Homo sapiens GN=ACTB PE=1 SV=1	14	Pass1	PepFrag1	None	644.373	LDLAGR	LDLAGR	177	6	6.78	89	3	3	2	0	9268.68	8.2079		y3y4y5	19.5743	86.1967	132.393	0.0089	Green	2141	644.372	644.373	19.8949	1.22	1	644.372	0.40165	19.2338	19.7111	20.0627	20.5397	0	-0.0764
64	ACTB_HUMAN	P60709	Actin_ cytoplasmic 1 OS=Homo sapiens GN=ACTB PE=1 SV=1	15	Pass1	PepFrag1	None	1171.57	HQGVMVGMGQK	HQGVMVGMGQK	39	11	9.98	85	5	5	2	0	1238.87	7.3339		b2b2*b3b4b4*b10y5	17.5225	127.501	87.5005	0.0048	Green	2524	1171.57	1171.57	21.5255	2	2	586.291	0.92528	20.8292	21.2213	21.8039	21.982	0.56014	1.2446
64	ACTB_HUMAN	P60709	Actin_ cytoplasmic 1 OS=Homo sapiens GN=ACTB PE=1 SV=1	16	Pass1	PepFrag1	None	3253.61	MTQIMFETFNTPAMYVAIQAVLSLYASGR	MTQIMFETFNTPAMYVAIQAVLSLYASGR	118	29	6.69	74	9	9	5	0	2800.72	7.6882	Missing	b5b20*y1y2y3y4y5y6y8y9°y11y11°y15*y17°y21°	87.7851	253.824	129.216	0.0029	Green	16655	3253.65	3253.61	93.9642	3	3	1085.22	0.40165	93.7102	93.8254	94.0947	94.7768	0.077248	1.1727
64	ACTB_HUMAN	P60709	Actin_ cytoplasmic 1 OS=Homo sapiens GN=ACTB PE=1 SV=1	17	Pass1	PepFrag1	Carbamidomethyl C(1);Carbamidomethyl C(16)	3231.46	CPEALFQPSFLGMESCGIHETTFNSIMK	CPEALFQPSFLGMESCGIHETTFNSIMK	256	28	4.53	75	5	5	3	1	1771.1	7.4891	Identified	b7b7*b9°y10*y21y22y23y24	74.5605	243.539	122.36	0.0017	Green	15945	3231.48	3231.45	71.4164	3	3	1077.83	0.68053	71.0237	71.2268	71.5844	72.1336	0.33809	-3.4721
64	ACTB_HUMAN	P60709	Actin_ cytoplasmic 1 OS=Homo sapiens GN=ACTB PE=1 SV=1	18	Pass2	PepFrag2	None	2602.34	YSVWIGGSILASLSTFQQMWISK	YSVWIGGSILASLSTFQQMWISK	336	23	9.53	90	4	4	1	0	879.349	7.1851		b4y1y5y6	83.3214	218.823	178.823	0.0003	Green	16652	2602.37	2602.35	93.9632	2	2	1301.69	0.40165	93.7094	93.8122	94.1194	94.3727	0.038807	6.3759
64	ACTB_HUMAN	P60709	Actin_ cytoplasmic 1 OS=Homo sapiens GN=ACTB PE=1 SV=1	19	Pass2	MissedCleavage	None	800.535	RGILTLK	RGILTLK	61	7	11.64	91	4	4	2	0	5726.49	7.9988		b3b4b5b5°y7	25.9613	103.841	63.8409	0.009	Green	4389	800.53	800.53	28.1582	2	2	400.769	0.66206	27.4404	27.9366	28.3824	29.6114	0.31189	-6.2361
64	ACTB_HUMAN	P60709	Actin_ cytoplasmic 1 OS=Homo sapiens GN=ACTB PE=1 SV=1	20	Pass2	VarMod	Oxidation M(5);Oxidation M(8)	1203.56	HQGVMVGMGQK	HQGVMVGMGQK	39	11	9.98	86	10	10	4	2	3102.17	7.7326		b2b2*b3b3*b4b4*b7b11*y1y3y3*y4y6y9y10	17.5225	127.501	87.5005	0.022	Green	301	1203.56	1203.56	11.2825	2.16	2	602.284	1.05647	10.9007	11.0957	11.5019	12.7945	0.58286	-1.9432
64	ACTB_HUMAN	P60709	Actin_ cytoplasmic 1 OS=Homo sapiens GN=ACTB PE=1 SV=1	21	Pass2	VarMod	Oxidation M(14)	2231.06	DLYANTVLSGGTTMYPGIADR	DLYANTVLSGGTTMYPGIADR	291	21	3.88	76	6	6	1	0	1821.26	7.5013	Identified	b11b16*y3y5y6y14y21	59.1322	193.768	153.768	0.011	Green	10593	2231.08	2231.07	47.1014	2.44	2	1116.04	0.71537	46.5285	46.9279	47.2663	47.6722	0.38537	0.102
64	ACTB_HUMAN	P60709	Actin_ cytoplasmic 1 OS=Homo sapiens GN=ACTB PE=1 SV=1	22	Pass2	VarMod	Oxidation M(10)	1177.61	EITALAPSTMK	EITALAPSTMK	315	11	7	87	7	7	3	1	3015.94	7.7203	Identified	b2b2°b3b3°b4b4°b9°y3y5y6y9	33.0975	128.753	88.7532	0.0082	Green	3562	1177.61	1177.61	25.389	2	2	589.31	0.49026	24.8232	25.1797	25.5933	26.0259	0.13966	-2.6468
64	ACTB_HUMAN	P60709	Actin_ cytoplasmic 1 OS=Homo sapiens GN=ACTB PE=1 SV=1	23	Pass2	VarMod	Oxidation M(22)	2618.26	DLYANTVLSGGTTMYPGIADRMQK	DLYANTVLSGGTTMYPGIADRMQK	291	24	6.84	77	1	1	0	0	320.479	6.7467	Identified	b6*y1y2*y9*y10°y16°	58.043	216.841	104.561	0.0016	Green	14576	2618.29	2618.28	61.6338	3	3	873.436	0.63262	61.2406	61.3323	61.9097	62.1365	0.29893	8.0586
64	ACTB_HUMAN	P60709	Actin_ cytoplasmic 1 OS=Homo sapiens GN=ACTB PE=1 SV=1	24	Pass2	InSource	Oxidation M(7)	1454.69	LSGGTTMYPGIADR	DLYANTVLSGGTTMYPGIADR	298	14	6.78	76	1	1	0	0	50.0218	0	Missing	b2°y2	59.1322	144.893	104.893	0.0013	Green	10623	1454.71	1454.7	47.1944	2	2	727.858	0.56748	46.9289	47.0731	47.365	47.511	0.21652	6.737
64	ACTB_HUMAN	P60709	Actin_ cytoplasmic 1 OS=Homo sapiens GN=ACTB PE=1 SV=1	25	Pass2	InSource	None	869.473	TEAPLNPK	VAPEEHPVLLTEAPLNPK	105	8	7.33	71	0	0	0	0	165.617	0	Identified	b6°	44.0782	104.535	64.5355	0.0005	Green	8191	869.467	869.467	39.7751	2	2	435.237	0.43827	39.3762	39.5553	39.9976	40.1104	0	-6.889
64	ACTB_HUMAN	P60709	Actin_ cytoplasmic 1 OS=Homo sapiens GN=ACTB PE=1 SV=1	26	Pass2	InSource	None	866.473	LSLYASGR	MTQIMFETFNTPAMYVAIQAVLSLYASGR	139	8	9.83	74	1	1	0	0	51.8777	0		b2b2°	87.7851	104.015	168.029	0.0003	Green	16575	866.465	866.466	93.9231	1	1	866.465	0.61315	93.2693	93.7478	94.0837	94.5054	0.34494	-8.1742
64	ACTB_HUMAN	P60709	Actin_ cytoplasmic 1 OS=Homo sapiens GN=ACTB PE=1 SV=1	27	Pass2	InSource	None	879.442	AASSSSLEK	LCYVALDFEQEMATAASSSSLEK	229	9	7	73	0	0	0	0	242.827	0			63.7227	103.667	167.334	0.0003	Green	14768	879.435	879.436	62.6498	1	1	879.435	0.40165	62.4879	62.5553	62.8075	62.9566	0	-6.5664
64	ACTB_HUMAN	P60709	Actin_ cytoplasmic 1 OS=Homo sapiens GN=ACTB PE=1 SV=1	28	Pass2	NeutralLoss_H2O	Carbamidomethyl C(1)	759.345	CDVDIR	CDVDIR	284	6	3.88	69	0	0	0	0	149.535	0			19.7548	90.2539	50.2539	0.0005	Green	1366	759.342	759.342	16.6852	2	2	380.175	0.42798	16.184	16.4971	16.8855	17.0285	0	-4.7281
18517	TSP1_HUMAN	P07996	Thrombospondin-1 OS=Homo sapiens GN=THBS1 PE=1 SV=2	1	Pass1	PepFrag1	None	1394.73	FVFGTTPEDILR	FVFGTTPEDILR	216	12	4.07	130	12	12	8	2	33680.8	8.7139	Identified	b2b3b4b5b5°b6b6°b7°y1y2y3y4y8y9y12	52.8093	143.639	103.639	0.0692	Green	12798	1394.73	1394.73	54.1823	2	2	697.869	0.50489	53.4826	53.9713	54.4084	55.6209	0.12902	-2.4904
18517	TSP1_HUMAN	P07996	Thrombospondin-1 OS=Homo sapiens GN=THBS1 PE=1 SV=2	2	Pass1	PepFrag1	None	1246.7	TIVTTLQDSIR	TIVTTLQDSIR	288	11	7.22	125	9	9	4	1	21725.9	8.5235		b2b3b3°b4b4°b5°y1y3y4y5*y5°y6y6*y7y7°y8°y11	44.3284	135.157	95.1568	0.061	Green	9506	1246.7	1246.7	43.7136	1.99	2	623.854	0.58585	42.8001	43.5021	43.9406	44.9756	0.19978	-2.1649
18517	TSP1_HUMAN	P07996	Thrombospondin-1 OS=Homo sapiens GN=THBS1 PE=1 SV=2	3	Pass1	PepFrag1	None	1875.9	FTGSQPFGQGVEHATANK	FTGSQPFGQGVEHATANK	623	18	7.59	111	17	17	11	3	28217.3	8.637	Identified	b2b2°b3b3°b4b4°b5b5°b6°y1y2*y3y4y5y6y7*y7°y9y9°y10y10*y11y11*y11°y12y12*y13*y14y15y16y16°y18	30.7224	171.399	74.2659	0.0564	Green	4405	1875.89	1875.89	28.1964	2.84	3	625.967	0.477	27.69	28.0136	28.3838	29.2798	0.16585	-3.5825
18517	TSP1_HUMAN	P07996	Thrombospondin-1 OS=Homo sapiens GN=THBS1 PE=1 SV=2	4	Pass1	PepFrag1	None	1616.81	GGVNDNFQGVLQNVR	GGVNDNFQGVLQNVR	201	15	6.78	124	25	25	22	11	161300	9.3942		b3b4b4*b5b5*b5°b6b6*b7b7*b8b9b10b10*b11*b12b12*b13b14b15y1y2y3y4y4*y5y6y7y8y9y10y11y12y12*y13	42.1205	156.517	116.517	0.0412	Green	9312	1616.82	1616.81	43.11	2.03	2	808.913	0.44481	42.6486	42.9351	43.2863	43.8014	0.19013	-0.1226
18517	TSP1_HUMAN	P07996	Thrombospondin-1 OS=Homo sapiens GN=THBS1 PE=1 SV=2	5	Pass1	PepFrag1	None	2195.06	IPESGGDNSVFDIFELTGAAR	IPESGGDNSVFDIFELTGAAR	20	21	3.58	133	21	21	14	7	31999.3	8.6917	Identified	b6b6°b9b10b12b13b13°b14b15b16b17b17*b19y1y2y3y4y5y6y7y8y11y20y21	57.9126	191.789	151.789	0.0398	Green	15327	2195.07	2195.06	66.0799	2.2	2	1098.04	0.5891	65.3772	65.8701	66.2953	67.8547	0.22628	0.8449
18517	TSP1_HUMAN	P07996	Thrombospondin-1 OS=Homo sapiens GN=THBS1 PE=1 SV=2	6	Pass1	PepFrag1	None	1848.92	MENAELDVPIQSVFTR	MENAELDVPIQSVFTR	173	16	3.82	129	18	18	14	6	100292	9.1878	Identified	b2b3b4b5b5*b5°b6b6*b7b8b8*b13y2y3y4y5y6y6*y8y9y10y10*y11y12y14*y16*	55.3098	172.683	132.683	0.0314	Green	12714	1848.92	1848.91	53.9294	2.06	2	924.962	0.58842	53.4409	53.7605	54.1038	55.0085	0.25831	-3.2136
18517	TSP1_HUMAN	P07996	Thrombospondin-1 OS=Homo sapiens GN=THBS1 PE=1 SV=2	7	Pass1	PepFrag1	None	1030.5	GPDPSSPAFR	GPDPSSPAFR	50	10	6.78	101	10	10	5	2	20462.6	8.4975	Identified	b2b3b3°b4b6y1y3y4y5y6y6°y8°y10	18.4165	113.116	73.1163	0.0294	Green	2535	1030.49	1030.49	21.5742	1.98	2	515.75	0.50675	20.9237	21.3865	21.7614	22.4022	0.13005	-4.222
18517	TSP1_HUMAN	P07996	Thrombospondin-1 OS=Homo sapiens GN=THBS1 PE=1 SV=2	8	Pass1	PepFrag1	None	1207.63	SITLFVQEDR	SITLFVQEDR	154	10	4.07	123	12	12	9	2	50871.8	8.893		b2b3b3°b4b4°y1y2y3y4y4°y5y6y6*y7y9y10	42.3394	130.078	90.0776	0.0285	Green	8600	1207.63	1207.63	41.1024	1.98	2	604.319	0.74615	40.5745	40.9131	41.2927	42.3701	0.33359	-2.9348
18517	TSP1_HUMAN	P07996	Thrombospondin-1 OS=Homo sapiens GN=THBS1 PE=1 SV=2	9	Pass1	PepFrag1	None	1550.78	NALWHTGNTPGQVR	NALWHTGNTPGQVR	1077	14	10.64	147	15	15	10	4	58082	8.9506	Identified	b1b1*b2b2*b3b3*b5b5*b9°b10*b10°b14y3y4y5y5*y6y7*y8y9y9*y9°y10y10°y11y11*y12y12°y13y13°	28.8376	151.518	61.0121	0.028	Green	4707	1550.77	1550.78	29.1671	2.78	3	517.596	0.7266	28.598	28.9705	29.3906	30.6532	0.36521	-1.324
18517	TSP1_HUMAN	P07996	Thrombospondin-1 OS=Homo sapiens GN=THBS1 PE=1 SV=2	10	Pass1	PepFrag1	None	1372.66	GTSQNDPNWVVR	GTSQNDPNWVVR	968	12	6.78	112	11	11	6	2	24129.6	8.5691	Identified	b3°b4°b5b6b6*b6°b9*b10b10*b11b11°y2y3y4y5y6y6*y8y10*y12	27.2132	138.189	98.1891	0.027	Green	4616	1372.66	1372.66	28.9006	2	2	686.834	0.43307	28.3053	28.7166	29.0907	30.2164	0.1256	-2.4685
18517	TSP1_HUMAN	P07996	Thrombospondin-1 OS=Homo sapiens GN=THBS1 PE=1 SV=2	11	Pass1	PepFrag1	Carbamidomethyl C(5);Carbamidomethyl C(23)	4425.82	IGDTCDNNQDIDEDGHQNNLDNCPYVPNANQADHDKDGK	IGDTCDNNQDIDEDGHQNNLDNCPYVPNANQADHDKDGK	851	39	3.72	113	13	13	6	1	25777.8	8.5978	Identified	b1b3b4°b10*b19b19°b21°b22b22°y5y13y14y14°y15y16y16°y17y18y18*y19y39	29.1049	293.839	77.5356	0.0248	Green	4684	4425.8	4425.8	29.1294	4.51	5	885.966	0.7361	28.6456	28.9392	29.2988	30.3288	0.38757	-5.0049
18517	TSP1_HUMAN	P07996	Thrombospondin-1 OS=Homo sapiens GN=THBS1 PE=1 SV=2	12	Pass1	PepFrag1	Carbamidomethyl C(7)	1139.54	AQLYIDCEK	AQLYIDCEK	164	9	4.07	108	8	8	4	2	18957.9	8.4643		b2b2*b3b3*b4*b6y2y3y3°y4y5y7y8*	31.4307	120.174	80.1735	0.0237	Green	3793	1139.54	1139.54	26.1263	1.98	2	570.273	0.54259	25.5784	25.9442	26.3082	26.6951	0.19738	-2.387
18517	TSP1_HUMAN	P07996	Thrombospondin-1 OS=Homo sapiens GN=THBS1 PE=1 SV=2	13	Pass1	PepFrag1	None	1088.58	FQMIPLDPK	FQMIPLDPK	959	9	6.51	126	12	12	10	3	45527.4	8.8448	Identified	b2b2*b3b4y1y2y3y4y5y6y7y8y9	37.8584	123.067	83.0665	0.0232	Green	9906	1088.58	1088.58	44.8711	1.99	2	544.793	0.51478	44.3065	44.6716	45.0751	45.6984	0.10524	-3.0575
18517	TSP1_HUMAN	P07996	Thrombospondin-1 OS=Homo sapiens GN=THBS1 PE=1 SV=2	14	Pass1	PepFrag1	None	1209.58	IMADSGPIYDK	IMADSGPIYDK	1130	11	3.88	109	12	12	7	3	17799.4	8.4369	Identified	b2b3b4b9y2y3y4y5y6y7y9y11	32.4119	129.455	89.4552	0.0219	Green	4194	1209.58	1209.58	27.5068	1.99	2	605.293	0.44423	26.7421	27.3265	27.6884	28.3017	0.25224	-5.3431
18517	TSP1_HUMAN	P07996	Thrombospondin-1 OS=Homo sapiens GN=THBS1 PE=1 SV=2	15	Pass1	PepFrag1	None	1535.8	IEDANLIPPVPDDK	IEDANLIPPVPDDK	60	14	3.49	121	13	13	7	4	27912	8.6323	Identified	b2b3b4b5b5*b5°b6b6*b6°b7b7*b7°b10b11°b13*y2y4y6y7y8y12	36.4049	153.241	113.241	0.0207	Green	8460	1535.8	1535.79	40.7097	2.01	2	768.402	0.62863	40.1989	40.5167	40.9129	41.8016	0.21622	-2.4637
18517	TSP1_HUMAN	P07996	Thrombospondin-1 OS=Homo sapiens GN=THBS1 PE=1 SV=2	16	Pass1	PepFrag1	Carbamidomethyl C(3)	1573.67	DNCQYVYNVDQR	DNCQYVYNVDQR	810	12	3.88	110	16	16	12	7	69840.1	9.0306		b2b2°b3b3*b3°b4b4*b5b5*b6b6*b7b7*b9*b10b12*y2y3y4°y5y6y6*y7y7*y8y9y9*y10y11y12*	30.6965	146.069	106.069	0.0205	Green	4244	1573.67	1573.67	27.6554	2.05	2	787.34	0.51225	26.9175	27.474	27.8307	28.776	0.18814	-1.8727
18517	TSP1_HUMAN	P07996	Thrombospondin-1 OS=Homo sapiens GN=THBS1 PE=1 SV=2	17	Pass1	PepFrag1	Carbamidomethyl C(4);Carbamidomethyl C(20)	3711.53	GDACKDDFDHDSVPDIDDICPENVDISETDFR	GDACKDDFDHDSVPDIDDICPENVDISETDFR	926	32	3.45	127	13	13	5	3	16978.3	8.4164	Identified	b13b13°b18b19b20b20°b23b24b24°b26y4y5y6y8y12y12*y26°y32	53.5336	261.608	90.8039	0.0203	Green	11937	3711.54	3711.54	51.3064	3.76	4	928.641	0.7594	50.5644	51.1039	51.5074	52.3456	0.33769	2.084
18517	TSP1_HUMAN	P07996	Thrombospondin-1 OS=Homo sapiens GN=THBS1 PE=1 SV=2	18	Pass1	PepFrag1	Carbamidomethyl C(2)	1332.64	LCNNPTPQFGGK	LCNNPTPQFGGK	517	12	8.95	104	13	13	8	3	34335.8	8.7223	Identified	b2b3b4b4*b5*b6y1y3y4y5y5*y6y7y8y8°y9y10*y10°y12	21.1955	133.091	93.0907	0.0201	Green	3315	1332.63	1332.63	24.4884	2	2	666.82	0.43767	23.9509	24.311	24.6685	25.4858	0.15881	-4.632
18517	TSP1_HUMAN	P07996	Thrombospondin-1 OS=Homo sapiens GN=THBS1 PE=1 SV=2	19	Pass1	PepFrag1	None	1009.53	AQGYSGLSVK	AQGYSGLSVK	1054	10	9.8	102	11	11	8	2	61152.3	8.9729		b2b2*b3y1y2y3y4y5y6y7y8y8°y10	24.1659	115.025	75.0248	0.0191	Green	3036	1009.53	1009.53	23.3909	1.98	2	505.269	0.40165	22.958	23.2188	23.571	24.5871	0.15141	-2.1912
18517	TSP1_HUMAN	P07996	Thrombospondin-1 OS=Homo sapiens GN=THBS1 PE=1 SV=2	20	Pass1	PepFrag1	Carbamidomethyl C(4);Carbamidomethyl C(20)	2418.88	GDACDHDDDNDGIPDDKDNCR	GDACDHDDDNDGIPDDKDNCR	890	21	3.57	97	11	11	7	1	5477.13	7.9251	Identified	b8b13y3y4y5y6y7y8y9y10*y18y19	19.4826	189.414	54.7068	0.0187	Green	1215	2418.86	2418.86	16.009	3.51	4	605.47	0.62404	15.5376	15.8337	16.1817	17.4205	0.27126	-9.3558
18517	TSP1_HUMAN	P07996	Thrombospondin-1 OS=Homo sapiens GN=THBS1 PE=1 SV=2	21	Pass1	PepFrag1	Carbamidomethyl C(2);Carbamidomethyl C(12)	1651.71	DCVGDVTENQICNK	DCVGDVTENQICNK	529	14	3.69	107	19	19	14	8	38481.8	8.7718		b1°b2b3b4b5b5°b6b6°b7b7°b8°b10b11b11*b14b14*y1y2y3y4y7y8y8*y9y10y11y12	30.2975	149.785	109.785	0.0187	Green	3778	1651.7	1651.7	26.084	2.01	2	826.356	0.45451	25.1488	25.9121	26.2503	27.025	0.17777	-3.6441
18517	TSP1_HUMAN	P07996	Thrombospondin-1 OS=Homo sapiens GN=THBS1 PE=1 SV=2	22	Pass1	PepFrag1	None	1062.56	FQDLVDAVR	FQDLVDAVR	74	9	3.88	120	14	14	12	5	55825.3	8.9334		b1b2b2*b3b3*b4b5y1y2y3y4y5y6y7y8y9	37.2621	119.283	79.2826	0.0186	Green	7426	1062.55	1062.55	37.6928	1.99	2	531.781	0.44922	36.999	37.504	37.8858	38.9226	0.18752	-4.162
18517	TSP1_HUMAN	P07996	Thrombospondin-1 OS=Homo sapiens GN=THBS1 PE=1 SV=2	23	Pass1	PepFrag1	Carbamidomethyl C(15)	3180.32	DDFDHDSVPDIDDICPENVDISETDFR	DDFDHDSVPDIDDICPENVDISETDFR	931	27	3.28	131	21	21	10	6	22541.2	8.5395	Identified	b2b7b8b11b13b14b15b17b19b21b21*b22y2y3y4y8y10y11y12y13y14y19y20*y21°	57.9135	237.654	118.436	0.0163	Green	12893	3180.34	3180.31	54.5432	2.99	3	1060.79	0.66731	53.9909	54.3645	54.7173	55.1378	0.35532	-3.3232
18517	TSP1_HUMAN	P07996	Thrombospondin-1 OS=Homo sapiens GN=THBS1 PE=1 SV=2	24	Pass1	PepFrag1	None	989.614	GFLLLASLR	GFLLLASLR	86	9	11.05	132	10	10	8	3	54535.9	8.9232		b2b3b4y1y2y3y3°y4y5y5°y6y7	61.8878	118.225	78.2254	0.0161	Green	14006	989.615	989.614	59.0402	1.96	2	495.311	0.6749	58.4824	58.8344	59.2555	60.5182	0.25619	-0.6576
18517	TSP1_HUMAN	P07996	Thrombospondin-1 OS=Homo sapiens GN=THBS1 PE=1 SV=2	25	Pass1	PepFrag1	None	1595.74	QVTQSYWDTNPTR	QVTQSYWDTNPTR	1041	13	6.51	116	13	13	9	4	24964.8	8.5839	Identified	b2*b3b3*b3°b4b4*b4°b5b5*b6b7b7°b8°y3y4y5y5°y7y7°y8y9y10y13	27.8199	152.309	112.309	0.0157	Green	5270	1595.75	1595.74	30.9068	2	2	798.378	0.48959	30.2879	30.7263	31.0924	31.6545	0.11371	-0.3954
18517	TSP1_HUMAN	P07996	Thrombospondin-1 OS=Homo sapiens GN=THBS1 PE=1 SV=2	26	Pass1	PepFrag1	None	872.52	GTLLALER	GTLLALER	101	8	6.95	118	8	8	6	2	11103.4	8.232		b3°b4b5y1y2y2°y3y4y5y6	41.9186	107.377	67.3767	0.0139	Green	6635	872.512	872.512	35.2922	1.86	2	436.76	0.47722	34.7184	35.1026	35.5059	36.5316	0.21203	-9.2338
18517	TSP1_HUMAN	P07996	Thrombospondin-1 OS=Homo sapiens GN=THBS1 PE=1 SV=2	27	Pass1	PepFrag1	Carbamidomethyl C(3)	2732.11	DNCPFHYNPAQYDYDRDDVGDR	DNCPFHYNPAQYDYDRDDVGDR	751	22	3.86	119	17	17	8	4	10515.6	8.2084	Identified	b2b3b8b10b17y7y9y11y12y12*y12°y13y14y15y16y18y19y20y22	37.013	211.268	65.6341	0.0128	Green	7209	2732.09	2732.09	37.0204	3.66	4	683.779	0.62873	36.5174	36.8311	37.2088	38.3177	0.26161	-5.0906
18517	TSP1_HUMAN	P07996	Thrombospondin-1 OS=Homo sapiens GN=THBS1 PE=1 SV=2	28	Pass1	PepFrag1	None	972.501	FYVVMWK	FYVVMWK	1034	7	9.54	148	9	9	6	3	24031.6	8.5673		b2b3b4y1y3y4y5y6y7	43.7507	113.366	73.3662	0.0121	Green	11378	972.498	972.497	49.4635	1.94	2	486.753	0.5093	48.8139	49.2827	49.6558	50.7641	0.13924	-3.764
18517	TSP1_HUMAN	P07996	Thrombospondin-1 OS=Homo sapiens GN=THBS1 PE=1 SV=2	29	Pass1	PepFrag1	None	910.499	LVPNPDQK	LVPNPDQK	911	8	6.78	98	6	6	4	0	3810.66	7.7675	Identified	b2y1y2y2*y3y3°y4y4*y4°y5y5*y6°	9.6616	108.06	68.0598	0.0117	Green	1301	910.493	910.492	16.3259	1.95	2	455.75	0.498	15.8039	16.1439	16.5041	17.1381	0.14552	-8.0022
18517	TSP1_HUMAN	P07996	Thrombospondin-1 OS=Homo sapiens GN=THBS1 PE=1 SV=2	30	Pass1	PepFrag1	None	1302.73	AGTLDLSLTVQGK	AGTLDLSLTVQGK	124	13	6.78	122	7	7	2	1	6182.87	7.9777		b3°b5b5°b6°b11*y1y3y3*y5y5*y6°y7y8y9	47.0385	139.468	99.4678	0.0107	Green	8520	1302.72	1302.72	40.8576	2	2	651.866	1.38528	40.3059	40.6584	41.0218	42.779	0.70637	-3.0851
18517	TSP1_HUMAN	P07996	Thrombospondin-1 OS=Homo sapiens GN=THBS1 PE=1 SV=2	31	Pass1	PepFrag1	None	1813.77	DDDYAGFVFGYQSSSR	DDDYAGFVFGYQSSSR	1018	16	3.58	149	18	18	12	4	36213.3	8.7454		b2b3b4b5b6b11b16y2y3y4y7y8y9y10y11y11°y12y12*y13y15	48.5314	163.592	123.592	0.0107	Green	11495	1813.77	1813.77	49.8384	2.04	2	907.391	0.71965	49.303	49.6279	50.0503	51.2216	0.37559	0.5197
18517	TSP1_HUMAN	P07996	Thrombospondin-1 OS=Homo sapiens GN=THBS1 PE=1 SV=2	32	Pass1	PepFrag1	Carbamidomethyl C(2);Carbamidomethyl C(7)	1346.59	TCHIQECDKR	TCHIQECDKR	421	10	7.03	92	12	12	10	3	25019.1	8.5848		b1°b3b3°b4b5y1y2y3y4y5y5°y6y6*y7y8y8°y9	4.7201	129.143	46.0956	0.0105	Green	65	1346.58	1346.59	9.6059	2.93	3	449.531	0.5198	9.22498	9.43964	9.75842	11.1198	0.19115	-5.0779
18517	TSP1_HUMAN	P07996	Thrombospondin-1 OS=Homo sapiens GN=THBS1 PE=1 SV=2	33	Pass1	PepFrag1	None	1460.71	DHSGQVFSVVSNGK	DHSGQVFSVVSNGK	110	14	7.92	114	12	12	6	2	4884.67	7.8754		b2b3b3°b4b5b5°b6b8°b10*b12*b13b14*y1y2y3*y4y4*y5*y7y12y12°y13	23.4631	145.408	105.408	0.0093	Green	4762	1460.71	1460.7	29.3061	2.33	2	730.857	0.64286	28.5999	29.0774	29.4997	30.3959	0.23545	-6.308
18517	TSP1_HUMAN	P07996	Thrombospondin-1 OS=Homo sapiens GN=THBS1 PE=1 SV=2	34	Pass1	PepFrag1	None	1544.79	VTEENKELANELR	VTEENKELANELR	300	13	4.25	106	10	10	6	2	13184.7	8.3066		b6b7b8*b13y4y5y5*y6y7y8y9y10°y11y11°y12°	30.6437	153.026	62.0176	0.0093	Green	3685	1544.78	1544.79	25.8513	2.71	3	515.597	0.41852	25.3745	25.6793	26.0212	26.4259	0.18486	-3.5847
18517	TSP1_HUMAN	P07996	Thrombospondin-1 OS=Homo sapiens GN=THBS1 PE=1 SV=2	35	Pass1	PepFrag1	None	832.431	TNYIGHK	TNYIGHK	255	7	10.1	95	8	8	5	2	11070.5	8.2307		b1b1°b2*b3b3*y2y3y4y5y6y6*y7	3.667	100.244	60.2438	0.009	Green	207	832.421	832.42	10.6846	2	2	416.714	0.47108	10.2983	10.5279	10.8426	11.5956	0.13212	-12.7693
18517	TSP1_HUMAN	P07996	Thrombospondin-1 OS=Homo sapiens GN=THBS1 PE=1 SV=2	36	Pass1	PepFrag1	None	924.469	TLWHDPR	TLWHDPR	1091	7	8.24	146	5	5	1	1	4624.57	7.8516	Identified	b2°b3°b5b5°y2y4y5y7	12.0909	106.52	66.5197	0.0087	Green	3176	924.463	924.462	24.0117	2	2	462.735	0.66539	23.4481	23.8197	24.2307	24.9426	0.33143	-7.293
18517	TSP1_HUMAN	P07996	Thrombospondin-1 OS=Homo sapiens GN=THBS1 PE=1 SV=2	37	Pass1	PepFrag1	None	1895	QHVVSVEEALLATGQWK	QHVVSVEEALLATGQWK	137	17	5.32	128	5	5	1	0	491.445	6.878		b1b2*b3b3*b4b8b13*b15°b17*y5	45.5036	177.106	78.0704	0.0085	Green	12520	1895	1895	53.288	2.82	3	632.337	1.20634	52.546	53.0065	53.6495	54.5812	0.62714	-0.5059
18517	TSP1_HUMAN	P07996	Thrombospondin-1 OS=Homo sapiens GN=THBS1 PE=1 SV=2	38	Pass1	PepFrag1	Carbamidomethyl C(6);Carbamidomethyl C(10)	2409.15	DLQAICGISCDELSSMVLELR	DLQAICGISCDELSSMVLELR	264	21	3.58	134	13	13	6	3	8206.67	8.1007		b4b5b5°b6b8b19y1y2y3y4y5y13y16y21	72.3185	200.834	93.8894	0.0079	Green	15740	2409.15	2409.15	69.335	2.62	3	803.723	0.73122	68.7869	69.137	69.5272	70.1719	0.34986	1.1071
18517	TSP1_HUMAN	P07996	Thrombospondin-1 OS=Homo sapiens GN=THBS1 PE=1 SV=2	39	Pass1	PepFrag1	None	844.452	ELANELR	ELANELR	306	7	4.26	145	6	6	3	1	13108.5	8.3041		b1b4b4*b4°y2y3y3°y4y4*y5y5*	21.4481	102.182	62.1818	0.007	Green	2561	844.444	844.444	21.6669	1.66	2	422.726	0.55119	21.1936	21.487	21.8502	22.5133	0.21847	-10.2085
18517	TSP1_HUMAN	P07996	Thrombospondin-1 OS=Homo sapiens GN=THBS1 PE=1 SV=2	40	Pass1	PepFrag1	Carbamidomethyl C(5);Carbamidomethyl C(23)	4125.68	IGDTCDNNQDIDEDGHQNNLDNCPYVPNANQADHDK	IGDTCDNNQDIDEDGHQNNLDNCPYVPNANQADHDK	851	36	3.6	115	4	4	1	0	2882.74	7.6463	Identified	y2y3y10y15y18*	32.8459	279.497	99.7483	0.0069	Green	5081	4125.7	4125.7	30.3717	3.87	4	1032.18	0.53122	29.9149	30.207	30.526	31.7295	0.17327	3.9993
18517	TSP1_HUMAN	P07996	Thrombospondin-1 OS=Homo sapiens GN=THBS1 PE=1 SV=2	41	Pass1	PepFrag1	None	825.418	VVMYEGK	VVMYEGK	1122	7	6.89	99	7	7	4	2	19845.1	8.4842		b2b4y2y3y3°y4y5y6	21.2282	101.303	61.3032	0.0067	Green	1749	825.41	825.409	18.2387	1.8	2	413.208	0.45229	17.808	18.0685	18.4114	18.706	0.098447	-10.0322
18517	TSP1_HUMAN	P07996	Thrombospondin-1 OS=Homo sapiens GN=THBS1 PE=1 SV=2	42	Pass1	PepFrag1	None	745.42	DLASIAR	DLASIAR	189	7	6.89	135	7	7	3	1	19261.8	8.4712		b1°b2b5y1y3y4y5y5°y6	25.6538	94.7689	149.538	0.0061	Green	3607	745.421	745.421	25.5649	1.23	1	745.421	0.7621	25.0291	25.367	25.7692	26.2408	0.41294	1.3288
18517	TSP1_HUMAN	P07996	Thrombospondin-1 OS=Homo sapiens GN=THBS1 PE=1 SV=2	43	Pass1	PepFrag1	Carbamidomethyl C(2);Carbamidomethyl C(14)	2131.93	LCNSPSPQMNGKPCEGEAR	LCNSPSPQMNGKPCEGEAR	460	19	6.29	100	11	11	5	1	8178.07	8.0992	Identified	b4b4°b10°b11y7y10y11y13y14y15y16y17y17*y19	20.9703	179.296	79.5309	0.0049	Green	2083	2131.93	2131.93	19.6839	2.93	3	711.315	0.40165	19.3357	19.5261	19.8239	19.9474	0.15734	-0.8042
18517	TSP1_HUMAN	P07996	Thrombospondin-1 OS=Homo sapiens GN=THBS1 PE=1 SV=2	44	Pass1	PepFrag1	Carbamidomethyl C(1)	1675.7	CNYLGHYSDPMYR	CNYLGHYSDPMYR	662	13	7.17	117	6	6	1	0	1130.32	7.2397	Identified	b2b3y2y4y7y9	36.6715	152.811	61.8743	0.0048	Green	6554	1675.7	1675.7	35.0216	2.83	3	559.237	0.60611	34.5309	34.8334	35.2133	36.0346	0.2656	2.4055
18517	TSP1_HUMAN	P07996	Thrombospondin-1 OS=Homo sapiens GN=THBS1 PE=1 SV=2	45	Pass1	PepFrag1	None	772.362	DFTAYR	DFTAYR	1103	6	6.78	103	4	4	2	1	15670.4	8.3816		b3°b4b4°y2y3y4	20.858	93.0312	146.062	0.0044	Green	3069	772.361	772.362	23.5171	1.19	1	772.361	0.56296	23.0414	23.3225	23.7116	24.0398	0.1979	-0.3994
18517	TSP1_HUMAN	P07996	Thrombospondin-1 OS=Homo sapiens GN=THBS1 PE=1 SV=2	46	Pass1	PepFrag1	Carbamidomethyl C(1)	1200.5	CTSYPDGSWK	CTSYPDGSWK	561	10	6.13	105	7	7	3	2	14169.7	8.3379	Identified	b2b3b3°b4°y3y6y6°y7y8y8°y10	23.9296	120.335	80.3351	0.0038	Green	3444	1200.5	1200.5	24.9501	2	2	600.753	0.52796	24.2423	24.7631	25.1425	25.4596	0.20969	-1.6823
18517	TSP1_HUMAN	P07996	Thrombospondin-1 OS=Homo sapiens GN=THBS1 PE=1 SV=2	47	Pass1	PepFrag1	Carbamidomethyl C(3)	839.335	YECRDP	YECRDP	1164	6	4.06	96	4	4	1	1	2358.42	7.5591	Identified	b5y1y4y5y5°	1.5586	92.1101	52.1101	0.0035	Green	228	839.331	839.331	10.7895	1.96	2	420.169	0.40165	10.4474	10.6351	10.9432	11.4467	0.099385	-5.6795
18517	TSP1_HUMAN	P07996	Thrombospondin-1 OS=Homo sapiens GN=THBS1 PE=1 SV=2	48	Pass1	PepFrag1	None	593.341	TGFIR	TGFIR	1117	5	11.46	138	4	4	2	0	6696.48	8.0124		b3y3y4y5	21.4464	80.9618	121.924	0.0028	Green	2040	593.338	593.338	19.5318	1	1	593.338	0.5244	19.0569	19.3523	19.7288	20.2308	0.20333	-3.503
18517	TSP1_HUMAN	P07996	Thrombospondin-1 OS=Homo sapiens GN=THBS1 PE=1 SV=2	49	Pass1	PepFrag1	Carbamidomethyl C(2)	965.411	SCDSLNNR	SCDSLNNR	404	8	6.13	94	5	5	3	1	5916.68	7.9586		b3y2*y3y4y5y5*y6y6°y7°	11.1826	103.057	63.0567	0.0024	Green	115	965.407	965.406	10.0875	2	2	483.207	0.40165	9.58518	9.94077	10.237	10.6436	0.018764	-4.3991
18517	TSP1_HUMAN	P07996	Thrombospondin-1 OS=Homo sapiens GN=THBS1 PE=1 SV=2	50	Pass1	PepFrag1	Carbamidomethyl C(1);Carbamidomethyl C(10);Carbamidomethyl C(13)	1949.79	CENTDPGYNCLPCPPR	CENTDPGYNCLPCPPR	607	16	4.07	136	5	5	3	0	2261.99	7.541	Identified	b4*b5*b8*y3y5y6y7y8y8*	30.1333	162.899	122.899	0.0014	Green	7758	1949.81	1949.8	38.6138	2	2	975.41	0.66825	37.7785	38.3961	38.8319	39.2579	0.28068	5.0988
18517	TSP1_HUMAN	P07996	Thrombospondin-1 OS=Homo sapiens GN=THBS1 PE=1 SV=2	51	Pass1	PepFrag1	Carbamidomethyl C(2);Carbamidomethyl C(7)	1190.49	TCHIQECDK	TCHIQECDK	421	9	5.23	93	4	4	3	0	1761.41	7.4324		y3y4y5y6	8.2112	117.327	77.3271	0.0011	Green	80	1190.49	1190.49	9.8286	2.47	2	595.749	0.40165	9.50836	9.69238	9.97653	10.4002	0	-4.124
18517	TSP1_HUMAN	P07996	Thrombospondin-1 OS=Homo sapiens GN=THBS1 PE=1 SV=2	52	Pass1	PepFrag1	Carbamidomethyl C(11);Carbamidomethyl C(14)	3320.26	DTDMDGVGDQCDNCPLEHNPDQLDSDSDR	DTDMDGVGDQCDNCPLEHNPDQLDSDSDR	822	29	3.31	137	14	14	2	2	4480.22	7.8378	Identified	b1°b2b2°b3°b5b7b7°b15y3y5y10y10*y15y17y20y21y22y24y26	42.0997	238.917	79.4587	0.0005	Green	6314	3320.28	3320.28	34.3126	4	4	830.825	0.41872	33.8729	34.1563	34.4898	34.732	0.1053	4.095
18517	TSP1_HUMAN	P07996	Thrombospondin-1 OS=Homo sapiens GN=THBS1 PE=1 SV=2	53	Pass1	PepFrag1	None	2007.03	LGLFVFSQEMVFFSDLK	LGLFVFSQEMVFFSDLK	1147	17	4.07	139	2	2	1	0	423.763	6.8136		b8b9y7°	82.5232	184.749	144.749	0.0002	Green	16516	2007.04	2007.03	88.5886	2	2	1004.03	0.43575	88.2585	88.3964	88.7349	88.8488	0.072905	2.1264
18517	TSP1_HUMAN	P07996	Thrombospondin-1 OS=Homo sapiens GN=THBS1 PE=1 SV=2	54	Pass2	MissedCleavage	None	2579.34	IEDANLIPPVPDDKFQDLVDAVR	IEDANLIPPVPDDKFQDLVDAVR	60	23	3.63	140	23	23	13	5	47875.3	8.8666	Identified	b2°b3b4b4°b5b5*b5°b6b6*b6°b7b7*b7°b12*b16b21y1y3y4y5°y7y8y8*y9y11y13y14y15y15*y17y17°y18y19y20y21y23	58.4326	217.142	104.761	0.0711	Green	14144	2579.34	2579.33	59.605	2.97	3	860.452	0.49788	59.0806	59.4103	59.8242	60.9107	0.18934	-2.2083
18517	TSP1_HUMAN	P07996	Thrombospondin-1 OS=Homo sapiens GN=THBS1 PE=1 SV=2	55	Pass2	MissedCleavage	None	1244.68	RFQMIPLDPK	RFQMIPLDPK	958	10	9.91	141	6	6	1	1	2092.79	7.5073	Identified	b3b3*b4b8y2y5y8*y10	34.6821	134.623	94.6227	0.0028	Green	8442	1244.68	1244.68	40.6624	2	2	622.845	0.68388	40.1148	40.4755	40.866	41.0775	0.2595	-1.3649
18517	TSP1_HUMAN	P07996	Thrombospondin-1 OS=Homo sapiens GN=THBS1 PE=1 SV=2	56	Pass2	VarMod	Phosphoryl STY(1)	1479.71	TGFIRVVMYEGK	TGFIRVVMYEGK	1117	12	10.09	144	3	3	1	0	249.804	6.5841		y1y3°y4°y5y6	43.6449	145.114	105.114	0.0004	Green	6222	1479.72	1479.72	34.0467	2	2	740.365	0.53379	33.6526	33.7967	34.2475	34.4453	0.1938	8.2875
18517	TSP1_HUMAN	P07996	Thrombospondin-1 OS=Homo sapiens GN=THBS1 PE=1 SV=2	57	Pass2	VarMod	Carbamidomethyl C(11);Carbamidomethyl C(14);Phosphoryl STY(2)	3400.23	DTDMDGVGDQCDNCPLEHNPDQLDSDSDR	DTDMDGVGDQCDNCPLEHNPDQLDSDSDR	822	29	3.31	142	9	9	2	0	547.737	6.9251	Identified	b21y3y5y5°y6y7y10y15y15*y16°y17y19	42.0997	238.917	79.4587	0.0002	Green	4644	3400.27	3400.27	28.9854	4	4	850.823	0.42816	28.6649	28.7821	29.1121	29.2074	0.10403	11.7189
18517	TSP1_HUMAN	P07996	Thrombospondin-1 OS=Homo sapiens GN=THBS1 PE=1 SV=2	58	Pass2	VarMod	Phosphoryl STY(7)	2087	LGLFVFSQEMVFFSDLK	LGLFVFSQEMVFFSDLK	1147	17	4.07	143	6	6	2	2	768.657	7.0723		b9b10b12y5y6y8y10*	82.5232	184.749	83.1657	0.0001	Green	11784	2087.01	2087.01	50.8136	3	3	696.341	0.54587	50.2658	50.5032	50.9917	51.1126	0.23842	5.6802
18517	TSP1_HUMAN	P07996	Thrombospondin-1 OS=Homo sapiens GN=THBS1 PE=1 SV=2	59	Pass2	InSource	None	517.309	ASIAR	DLASIAR	191	5	11.09	135	0	0	0	0	110.286	0			25.6538	74.0145	108.029	0.0026	Green	3605	517.304	517.304	25.5633	1	1	517.304	0.59652	24.7632	25.367	25.7805	26.3231	0	-10.3857
18517	TSP1_HUMAN	P07996	Thrombospondin-1 OS=Homo sapiens GN=THBS1 PE=1 SV=2	60	Pass2	InSource	None	510.267	TAYR	DFTAYR	1105	4	10.24	103	0	0	0	0	74.8835	0			20.858	70.8909	101.782	0.0024	Green	3066	510.264	510.264	23.5131	1	1	510.264	0.81332	22.7674	23.3387	23.7272	24.009	0	-5.9248
18517	TSP1_HUMAN	P07996	Thrombospondin-1 OS=Homo sapiens GN=THBS1 PE=1 SV=2	61	Pass2	InSource	None	601.367	LALER	GTLLALER	104	5	6.95	118	2	2	1	0	317.844	0		b2b3	41.9186	83.3087	126.617	0.0021	Green	6639	601.363	601.364	35.3037	1	1	601.363	0.70695	34.7176	35.1125	35.5192	36.5123	0.43185	-5.4715
18517	TSP1_HUMAN	P07996	Thrombospondin-1 OS=Homo sapiens GN=THBS1 PE=1 SV=2	62	Pass2	InSource	None	627.281	MYEGK	VVMYEGK	1124	5	6.73	99	1	1	0	0	182.264	0		b3	21.2282	81.8458	123.692	0.002	Green	1752	627.279	627.279	18.241	1	1	627.279	0.41349	17.7658	18.0739	18.4066	18.768	0.028619	-2.3216
18517	TSP1_HUMAN	P07996	Thrombospondin-1 OS=Homo sapiens GN=THBS1 PE=1 SV=2	63	Pass2	InSource	None	385.245	GTLL	GTLLALER	101	4	6.13	118	0	0	0	0	55.693	0			41.9186	64.4257	88.8515	0.0011	Green	6633	385.243	385.243	35.2833	1	1	385.243	0.61528	34.7239	35.1019	35.4853	35.9333	0	-3.859
18517	TSP1_HUMAN	P07996	Thrombospondin-1 OS=Homo sapiens GN=THBS1 PE=1 SV=2	64	Pass2	InSource	None	446.272	ASLR	GFLLLASLR	91	4	11.09	132	0	0	0	0	116.624	0			61.8878	66.9408	93.8817	0.0009	Green	14001	446.272	446.272	59.033	1	1	446.272	0.63437	58.5181	58.8359	59.2371	59.8723	0	-0.1373
18517	TSP1_HUMAN	P07996	Thrombospondin-1 OS=Homo sapiens GN=THBS1 PE=1 SV=2	65	Pass2	InSource	None	559.356	LASLR	GFLLLASLR	90	5	11.05	132	0	0	0	0	162.356	0		b3°	61.8878	79.7755	119.551	0.0009	Green	13999	559.356	559.356	59.0304	1	1	559.356	0.67988	58.5449	58.8324	59.1959	60.2859	0	-0.9112
18517	TSP1_HUMAN	P07996	Thrombospondin-1 OS=Homo sapiens GN=THBS1 PE=1 SV=2	66	Pass2	InSource	None	446.272	SIAR	DLASIAR	192	4	10.83	135	1	1	0	0	79.6382	0		b2	25.6538	66.9408	93.8817	0.0008	Green	3613	446.273	446.273	25.5833	1	1	446.273	0.45216	25.0661	25.3472	25.8088	26.2375	0.39988	1.8564
18517	TSP1_HUMAN	P07996	Thrombospondin-1 OS=Homo sapiens GN=THBS1 PE=1 SV=2	67	Pass2	InSource	None	254.15	GTL	GTLLALER	101	3	6.13	118	0	0	0	0	22.6746	0			41.9186	49.8797	59.7593	0.0006	Green	6631	254.149	254.148	35.2827	1	1	254.149	0.40165	34.8007	35.1029	35.476	35.9709	0	-6.9256
18517	TSP1_HUMAN	P07996	Thrombospondin-1 OS=Homo sapiens GN=THBS1 PE=1 SV=2	68	Pass2	InSource	None	431.265	GFLL	GFLLLASLR	86	4	6.13	132	0	0	0	0	107.432	0			61.8878	68.9834	97.9668	0.0006	Green	14010	431.265	431.265	59.0499	1	1	431.265	0.57674	58.5834	58.8335	59.2464	59.892	0	-1.1481
18517	TSP1_HUMAN	P07996	Thrombospondin-1 OS=Homo sapiens GN=THBS1 PE=1 SV=2	69	Pass2	InSource	None	375.235	SLR	GFLLLASLR	92	3	10.83	132	1	1	0	0	30.5004	0		b2	61.8878	59.4711	78.9421	0.0005	Green	14007	375.236	375.236	59.0406	1	1	375.236	0.64576	58.5441	58.8266	59.2514	59.7123	0.37802	2.0651
18517	TSP1_HUMAN	P07996	Thrombospondin-1 OS=Homo sapiens GN=THBS1 PE=1 SV=2	70	Pass2	InSource	None	318.181	GFL	GFLLLASLR	86	3	6.13	132	0	0	0	0	49.5961	0			61.8878	55.0197	70.0395	0.0004	Green	14005	318.182	318.182	59.0366	1	1	318.182	0.60218	58.5531	58.8467	59.2462	59.7295	0	2.2058
18517	TSP1_HUMAN	P07996	Thrombospondin-1 OS=Homo sapiens GN=THBS1 PE=1 SV=2	71	Pass2	InSource	None	672.44	LLASLR	GFLLLASLR	89	6	11.05	132	0	0	0	0	169.17	0			61.8878	91.6478	143.296	0.0004	Green	14009	672.442	672.442	59.0485	1	1	672.442	0.56535	58.6084	58.8368	59.2535	59.8619	0	3.2103
18517	TSP1_HUMAN	P07996	Thrombospondin-1 OS=Homo sapiens GN=THBS1 PE=1 SV=2	72	Pass2	InSource	None	810.436	GYSGLSVK	AQGYSGLSVK	1056	8	9.76	102	2	2	0	0	278.744	0		b2b4°b6	24.1659	99.5344	159.069	0.0004	Green	3033	810.437	810.438	23.3856	1	1	810.437	0.40165	22.9191	23.2141	23.5566	24.0942	0.20664	2.6983
18517	TSP1_HUMAN	P07996	Thrombospondin-1 OS=Homo sapiens GN=THBS1 PE=1 SV=2	73	Pass2	InSource	None	726.349	VMYEGK	VVMYEGK	1123	6	6.89	99	1	1	0	0	64.2961	0		y1	21.2282	91.8329	143.666	0.0002	Green	1751	726.349	726.35	18.2403	1	1	726.349	0.45938	17.8431	18.073	18.4057	18.6348	0.21622	0.7329
18517	TSP1_HUMAN	P07996	Thrombospondin-1 OS=Homo sapiens GN=THBS1 PE=1 SV=2	74	Pass2	InSource	None	785.524	LLLASLR	GFLLLASLR	88	7	11.05	132	1	1	0	0	125.527	0		b2	61.8878	102.795	62.7946	0.0002	Green	13994	785.518	785.518	59.0067	2	2	393.263	0.50427	58.5423	58.8182	59.3319	59.569	0.2035	-8.4832
18517	TSP1_HUMAN	P07996	Thrombospondin-1 OS=Homo sapiens GN=THBS1 PE=1 SV=2	75	Pass2	InSource	None	617.341	YIGHK	TNYIGHK	257	5	9.53	95	0	0	0	0	114.774	0			3.667	82.7251	125.45	0.0002	Green	205	617.339	617.339	10.682	1	1	617.339	0.40165	10.3414	10.51	10.8314	11.181	0	-1.9416
18517	TSP1_HUMAN	P07996	Thrombospondin-1 OS=Homo sapiens GN=THBS1 PE=1 SV=2	76	Pass2	InSource	None	767.393	PPVPDDK	IEDANLIPPVPDDK	67	7	3.88	121	0	0	0	0	115.952	0	Missing		36.4049	94.5868	54.5868	0.0001	Green	8470	767.388	767.388	40.727	2	2	384.197	0.44457	40.3261	40.5287	40.9378	41.2582	0	-7.5159
18517	TSP1_HUMAN	P07996	Thrombospondin-1 OS=Homo sapiens GN=THBS1 PE=1 SV=2	77	Pass2	NeutralLoss_H2O	None	854.509	GTLLALER	GTLLALER	101	8	6.95	118	0	0	0	0	129.322	0			41.9186	107.377	67.3767	0.0023	Green	6636	854.505	854.505	35.2931	2	2	427.756	0.42866	34.8196	35.0984	35.5004	36.0737	0	-5.2591
18517	TSP1_HUMAN	P07996	Thrombospondin-1 OS=Homo sapiens GN=THBS1 PE=1 SV=2	78	Pass2	NeutralLoss_NH3	Carbamidomethyl C(1);Carbamidomethyl C(10);Carbamidomethyl C(13)	1932.77	CENTDPGYNCLPCPPR	CENTDPGYNCLPCPPR	607	16	4.07	136	0	0	0	0	304.551	0	Missing	y16*	30.1333	162.899	122.899	0.0046	Green	7762	1932.78	1932.77	38.62	2	2	966.891	0.61021	37.5056	38.4116	38.8347	39.4558	0	-0.0024
7712	H4_HUMAN	P62805	Histone H4 OS=Homo sapiens GN=HIST1H4A PE=1 SV=2	1	Pass1	PepFrag1	None	989.578	VFLENVIR	VFLENVIR	60	8	7	201	6	6	5	0	22687	8.3423		b6*y2y3y4y4*y5y5°y6y7	44.0291	116.507	76.5075	0.2476	Green	9474	989.576	989.575	43.6185	1.98	2	495.291	0.4482	42.9381	43.4459	43.7953	44.6864	0.16344	-3.048
7712	H4_HUMAN	P62805	Histone H4 OS=Homo sapiens GN=HIST1H4A PE=1 SV=2	2	Pass1	PepFrag1	None	1180.62	ISGLIYEETR	ISGLIYEETR	46	10	4.26	200	9	9	5	1	30992.9	8.4778		b3b3°b5y2y3y4y5y6y8y9	37.4856	128.284	88.2842	0.2053	Green	6191	1180.62	1180.62	33.9402	2	2	590.815	0.41022	33.3406	33.7548	34.1258	34.5951	0.39585	0.403
7712	H4_HUMAN	P62805	Histone H4 OS=Homo sapiens GN=HIST1H4A PE=1 SV=2	3	Pass1	PepFrag1	None	1310.7	TVTAMDVVYALK	TVTAMDVVYALK	80	12	6.89	202	9	9	5	0	12744.5	8.0918		b1°b3b3°b4°y2y3y4y5y6y7y10y12	50.398	140.292	100.292	0.1825	Green	12389	1310.7	1310.7	52.8052	2	2	655.856	0.70637	52.2163	52.624	52.9903	53.7828	0.3445	-0.5827
7712	H4_HUMAN	P62805	Histone H4 OS=Homo sapiens GN=HIST1H4A PE=1 SV=2	4	Pass1	PepFrag1	None	1325.75	DNIQGITKPAIR	DNIQGITKPAIR	24	12	10.3	199	9	9	4	1	9693.92	7.973	Identified	b2*b2°b5b6°b12y2y4y5y7y8y9y9*y10	31.3435	140.591	100.591	0.1396	Green	4136	1325.75	1325.75	27.3309	2.47	2	663.381	0.44395	26.9274	27.1507	27.5125	28.2984	0.1466	-1.7965
7712	H4_HUMAN	P62805	Histone H4 OS=Homo sapiens GN=HIST1H4A PE=1 SV=2	5	Pass1	PepFrag1	None	1134.54	DAVTYTEHAK	DAVTYTEHAK	68	10	5.23	198	10	10	7	2	23404.3	8.3558		b1°b2b3b10y2y3y4y4°y5y6y7y7°y8y8°	13.2326	122.427	82.4266	0.1229	Green	938	1134.54	1134.54	14.6897	2.03	2	567.773	0.40165	14.2519	14.5243	14.8542	15.714	0.12399	-4.4968
7712	H4_HUMAN	P62805	Histone H4 OS=Homo sapiens GN=HIST1H4A PE=1 SV=2	6	Pass1	PepFrag1	None	714.346	TLYGFGG	TLYGFGG	96	7	7	203	4	4	0	0	535.891	6.7156		b1b3b4°y3y7	34.7937	89.5061	139.012	0.0896	Green	8085	714.343	714.343	39.5041	1	1	714.343	0.61231	38.9561	39.3148	39.6869	40.0724	0.24143	-3.7082
7712	H4_HUMAN	P62805	Histone H4 OS=Homo sapiens GN=HIST1H4A PE=1 SV=2	7	Pass2	InSource	None	1096.68	IQGITKPAIR	DNIQGITKPAIR	26	10	11.65	199	0	0	0	0	313.8	0	Missing	b2*	31.3435	126.242	86.2416	0.0081	Green	4127	1096.69	1096.68	27.3141	2	2	548.847	0.4065	26.7777	27.137	27.4922	27.8005	0	1.0552
7712	H4_HUMAN	P62805	Histone H4 OS=Homo sapiens GN=HIST1H4A PE=1 SV=2	8	Pass2	InSource	None	855.541	GITKPAIR	DNIQGITKPAIR	28	8	11.65	199	0	0	0	0	137.027	0	Missing		31.3435	106.691	66.6914	0.0044	Green	4131	855.533	855.532	27.3247	2	2	428.27	0.43077	27.041	27.1535	27.4585	27.7783	0	-10.2499
470	ACTA_HUMAN	P62736	Actin_ aortic smooth muscle OS=Homo sapiens GN=ACTA2 PE=1 SV=1	1	Pass1	PepFrag1	None	1790.89	SYELPDGQVITIGNER	SYELPDGQVITIGNER	240	16	3.82	243	18	18	14	6	90955.5	9.1997	Identified	b2b2°b3b3°b4b9b9°b10b11b11°b12y1y2y2°y3y4y4°y5y6y6*y7y8y11y12y12°y13y14°	46.1764	167.929	127.929	0.219	Green	10732	1790.89	1790.89	47.4601	2.02	2	895.95	0.65647	46.8436	47.2681	47.6619	48.1025	0.27127	-3.2071
470	ACTA_HUMAN	P62736	Actin_ aortic smooth muscle OS=Homo sapiens GN=ACTA2 PE=1 SV=1	2	Pass1	PepFrag1	None	1960.91	YPIEHGIITNWDDMEK	YPIEHGIITNWDDMEK	70	16	4.06	241	13	13	7	4	16837.8	8.1808	Missing	b2b8b10b10*b11b12*b14°y2°y4y5y6y7y8y12y13y14y16	47.2144	177.571	78.3809	0.1522	Green	9863	1960.91	1960.91	44.7563	2.85	3	654.309	0.65922	44.2383	44.5559	44.9802	46.0992	0.21335	2.0281
470	ACTA_HUMAN	P62736	Actin_ aortic smooth muscle OS=Homo sapiens GN=ACTA2 PE=1 SV=1	3	Pass1	PepFrag1	None	976.448	AGFAGDDAPR	AGFAGDDAPR	20	10	3.88	237	11	11	7	2	30094.1	8.7194	Missing	b2b3b4y1y3y4y4°y5y6y6°y7y7°y9y10	22.6593	108.656	68.6557	0.1316	Green	1793	976.446	976.445	18.4396	1.99	2	488.726	0.44999	17.7535	18.2552	18.6263	19.4928	0.17709	-3.5022
470	ACTA_HUMAN	P62736	Actin_ aortic smooth muscle OS=Homo sapiens GN=ACTA2 PE=1 SV=1	4	Pass1	PepFrag1	None	1161.62	EITALAPSTMK	EITALAPSTMK	317	11	7	239	9	9	6	2	42716.3	8.8715	Identified	b2°b3b3°b4b4°b5°y3y3°y4y4°y5y5°y6y6°y7y8y11	33.0975	128.753	88.7532	0.1088	Green	5550	1161.62	1161.62	31.8329	1.99	2	581.312	0.55979	31.3602	31.6439	32.0278	32.9209	0.16818	-2.3204
470	ACTA_HUMAN	P62736	Actin_ aortic smooth muscle OS=Homo sapiens GN=ACTA2 PE=1 SV=1	5	Pass1	PepFrag1	None	1198.52	DSYVGDEAQSK	DSYVGDEAQSK	52	11	3.69	236	12	12	8	2	27399.8	8.6787		b2b2°b3b3°b4b4°b6y1y2y2°y3y3*y3°y4y5y5°y6y6*y7y7°y11	18.8945	124.659	84.6591	0.107	Green	1075	1198.52	1198.52	15.3171	1.99	2	599.764	0.40165	14.5364	15.1487	15.4876	16.0343	0.16026	-3.2639
470	ACTA_HUMAN	P62736	Actin_ aortic smooth muscle OS=Homo sapiens GN=ACTA2 PE=1 SV=1	6	Pass1	PepFrag1	None	1198.71	AVFPSIVGRPR	AVFPSIVGRPR	30	11	12.48	240	7	7	5	1	9489.02	8.2181	Identified	b2b5°y4y5y6y7y7°y8y9y9°	31.1865	131.395	91.3952	0.0711	Green	6791	1198.7	1198.7	35.7024	2.2	2	599.855	0.71319	34.7333	35.4645	35.9729	37.3055	0.26606	-3.9214
470	ACTA_HUMAN	P62736	Actin_ aortic smooth muscle OS=Homo sapiens GN=ACTA2 PE=1 SV=1	7	Pass1	PepFrag1	None	998.486	DLTDYLMK	DLTDYLMK	185	8	3.88	242	7	7	5	1	11919.4	8.3172		b1°b3°b4y1y2y3y4y5y6	38.0185	114.611	74.6113	0.0582	Green	10119	998.483	998.482	45.5915	1.89	2	499.745	0.65302	44.9539	45.3899	45.7898	46.8644	0.31495	-4.3457
470	ACTA_HUMAN	P62736	Actin_ aortic smooth muscle OS=Homo sapiens GN=ACTA2 PE=1 SV=1	8	Pass1	PepFrag1	None	795.472	IIAPPER	IIAPPER	330	7	6.95	238	6	6	3	1	3903.27	7.8323	Identified	b2y1y2y3y3°y4°y5y5°y6	15.7112	99.9781	59.9781	0.0414	Green	2185	795.462	795.461	20.1452	1.86	2	398.234	0.40165	19.5023	19.9473	20.3399	21.5295	0.43185	-13.7836
470	ACTA_HUMAN	P62736	Actin_ aortic smooth muscle OS=Homo sapiens GN=ACTA2 PE=1 SV=1	9	Pass1	PepFrag1	None	644.434	GILTLK	GILTLK	64	6	10.2	247	9	9	7	4	43181.1	8.8762		b2b3b4b4°b5b5°b6y1y2y3y4y4°	31.056	90.5336	141.067	0.0187	Green	5645	644.435	644.435	32.1673	1.09	1	644.435	0.44764	31.439	31.9808	32.3685	33.1224	0.16249	1.302
470	ACTA_HUMAN	P62736	Actin_ aortic smooth muscle OS=Homo sapiens GN=ACTA2 PE=1 SV=1	10	Pass1	PepFrag1	None	644.373	LDLAGR	LDLAGR	179	6	6.78	248	3	3	2	0	9268.68	8.2079		y3y4y5	19.5743	86.1967	132.393	0.0141	Green	2141	644.372	644.373	19.8949	1.22	1	644.372	0.40165	19.2338	19.7111	20.0627	20.5397	0	-0.0764
470	ACTA_HUMAN	P62736	Actin_ aortic smooth muscle OS=Homo sapiens GN=ACTA2 PE=1 SV=1	11	Pass1	PepFrag1	None	1171.57	HQGVMVGMGQK	HQGVMVGMGQK	41	11	9.98	244	5	5	2	0	1238.87	7.3339		b2b2*b3b4b4*b10y5	17.5225	127.501	87.5005	0.0076	Green	2524	1171.57	1171.57	21.5255	2	2	586.291	0.92528	20.8292	21.2213	21.8039	21.982	0.56014	1.2446
470	ACTA_HUMAN	P62736	Actin_ aortic smooth muscle OS=Homo sapiens GN=ACTA2 PE=1 SV=1	12	Pass2	PepFrag2	Carbamidomethyl C(2)	2536.16	LCYVALDFENEMATAASSSSLEK	LCYVALDFENEMATAASSSSLEK	217	23	3.68	251	2	2	0	0	222.657	6.3021		b18°b22°y1y22*y23	62.3779	208.516	99.0104	0.0078	Green	13898	2536.16	2536.15	58.6198	3	3	846.059	0.62658	57.9868	58.3881	58.8342	59.1407	0.32156	-1.9008
470	ACTA_HUMAN	P62736	Actin_ aortic smooth muscle OS=Homo sapiens GN=ACTA2 PE=1 SV=1	13	Pass2	PepFrag2	None	2602.34	YSVWIGGSILASLSTFQQMWISK	YSVWIGGSILASLSTFQQMWISK	338	23	9.53	249	4	4	1	0	879.349	7.1851		b4y1y5y6	83.3214	218.823	178.823	0.0005	Green	16652	2602.37	2602.35	93.9632	2	2	1301.69	0.40165	93.7094	93.8122	94.1194	94.3727	0.038807	6.3759
470	ACTA_HUMAN	P62736	Actin_ aortic smooth muscle OS=Homo sapiens GN=ACTA2 PE=1 SV=1	14	Pass2	MissedCleavage	None	800.535	RGILTLK	RGILTLK	63	7	11.64	250	4	4	2	0	5726.49	7.9988		b3b4b5b5°y7	25.9613	103.841	63.8409	0.0143	Green	4389	800.53	800.53	28.1582	2	2	400.769	0.66206	27.4404	27.9366	28.3824	29.6114	0.31189	-6.2361
470	ACTA_HUMAN	P62736	Actin_ aortic smooth muscle OS=Homo sapiens GN=ACTA2 PE=1 SV=1	15	Pass2	VarMod	Oxidation M(5);Oxidation M(8)	1203.56	HQGVMVGMGQK	HQGVMVGMGQK	41	11	9.98	245	10	10	4	2	3102.17	7.7326		b2b2*b3b3*b4b4*b7b11*y1y3y3*y4y6y9y10	17.5225	127.501	87.5005	0.0348	Green	301	1203.56	1203.56	11.2825	2.16	2	602.284	1.05647	10.9007	11.0957	11.5019	12.7945	0.58286	-1.9432
470	ACTA_HUMAN	P62736	Actin_ aortic smooth muscle OS=Homo sapiens GN=ACTA2 PE=1 SV=1	16	Pass2	VarMod	Oxidation M(10)	1177.61	EITALAPSTMK	EITALAPSTMK	317	11	7	246	7	7	3	1	3015.94	7.7203	Identified	b2b2°b3b3°b4b4°b9°y3y5y6y9	33.0975	128.753	88.7532	0.013	Green	3562	1177.61	1177.61	25.389	2	2	589.31	0.49026	24.8232	25.1797	25.5933	26.0259	0.13966	-2.6468
40	ACTC_HUMAN	P68032	Actin_ alpha cardiac muscle 1 OS=Homo sapiens GN=ACTC1 PE=1 SV=1	1	Pass1	PepFrag1	None	1790.89	SYELPDGQVITIGNER	SYELPDGQVITIGNER	240	16	3.82	259	18	18	14	6	90955.5	9.1997	Identified	b2b2°b3b3°b4b9b9°b10b11b11°b12y1y2y2°y3y4y4°y5y6y6*y7y8y11y12y12°y13y14°	46.1764	167.929	127.929	0.1993	Green	10732	1790.89	1790.89	47.4601	2.02	2	895.95	0.65647	46.8436	47.2681	47.6619	48.1025	0.27127	-3.2071
40	ACTC_HUMAN	P68032	Actin_ alpha cardiac muscle 1 OS=Homo sapiens GN=ACTC1 PE=1 SV=1	2	Pass1	PepFrag1	None	1960.91	YPIEHGIITNWDDMEK	YPIEHGIITNWDDMEK	70	16	4.06	257	13	13	7	4	16837.8	8.1808	Missing	b2b8b10b10*b11b12*b14°y2°y4y5y6y7y8y12y13y14y16	47.2144	177.571	78.3809	0.1385	Green	9863	1960.91	1960.91	44.7563	2.85	3	654.309	0.65922	44.2383	44.5559	44.9802	46.0992	0.21335	2.0281
40	ACTC_HUMAN	P68032	Actin_ alpha cardiac muscle 1 OS=Homo sapiens GN=ACTC1 PE=1 SV=1	3	Pass1	PepFrag1	None	976.448	AGFAGDDAPR	AGFAGDDAPR	20	10	3.88	253	11	11	7	2	30094.1	8.7194	Missing	b2b3b4y1y3y4y4°y5y6y6°y7y7°y9y10	22.6593	108.656	68.6557	0.1198	Green	1793	976.446	976.445	18.4396	1.99	2	488.726	0.44999	17.7535	18.2552	18.6263	19.4928	0.17709	-3.5022
40	ACTC_HUMAN	P68032	Actin_ alpha cardiac muscle 1 OS=Homo sapiens GN=ACTC1 PE=1 SV=1	4	Pass1	PepFrag1	None	1161.62	EITALAPSTMK	EITALAPSTMK	317	11	7	255	9	9	6	2	42716.3	8.8715	Identified	b2°b3b3°b4b4°b5°y3y3°y4y4°y5y5°y6y6°y7y8y11	33.0975	128.753	88.7532	0.099	Green	5550	1161.62	1161.62	31.8329	1.99	2	581.312	0.55979	31.3602	31.6439	32.0278	32.9209	0.16818	-2.3204
40	ACTC_HUMAN	P68032	Actin_ alpha cardiac muscle 1 OS=Homo sapiens GN=ACTC1 PE=1 SV=1	5	Pass1	PepFrag1	None	1198.52	DSYVGDEAQSK	DSYVGDEAQSK	52	11	3.69	252	12	12	8	2	27399.8	8.6787		b2b2°b3b3°b4b4°b6y1y2y2°y3y3*y3°y4y5y5°y6y6*y7y7°y11	18.8945	124.659	84.6591	0.0974	Green	1075	1198.52	1198.52	15.3171	1.99	2	599.764	0.40165	14.5364	15.1487	15.4876	16.0343	0.16026	-3.2639
40	ACTC_HUMAN	P68032	Actin_ alpha cardiac muscle 1 OS=Homo sapiens GN=ACTC1 PE=1 SV=1	6	Pass1	PepFrag1	None	1198.71	AVFPSIVGRPR	AVFPSIVGRPR	30	11	12.48	256	7	7	5	1	9489.02	8.2181	Identified	b2b5°y4y5y6y7y7°y8y9y9°	31.1865	131.395	91.3952	0.0647	Green	6791	1198.7	1198.7	35.7024	2.2	2	599.855	0.71319	34.7333	35.4645	35.9729	37.3055	0.26606	-3.9214
40	ACTC_HUMAN	P68032	Actin_ alpha cardiac muscle 1 OS=Homo sapiens GN=ACTC1 PE=1 SV=1	7	Pass1	PepFrag1	None	998.486	DLTDYLMK	DLTDYLMK	185	8	3.88	258	7	7	5	1	11919.4	8.3172		b1°b3°b4y1y2y3y4y5y6	38.0185	114.611	74.6113	0.0529	Green	10119	998.483	998.482	45.5915	1.89	2	499.745	0.65302	44.9539	45.3899	45.7898	46.8644	0.31495	-4.3457
40	ACTC_HUMAN	P68032	Actin_ alpha cardiac muscle 1 OS=Homo sapiens GN=ACTC1 PE=1 SV=1	8	Pass1	PepFrag1	None	795.472	IIAPPER	IIAPPER	330	7	6.95	254	6	6	3	1	3903.27	7.8323	Identified	b2y1y2y3y3°y4°y5y5°y6	15.7112	99.9781	59.9781	0.0377	Green	2185	795.462	795.461	20.1452	1.86	2	398.234	0.40165	19.5023	19.9473	20.3399	21.5295	0.43185	-13.7836
40	ACTC_HUMAN	P68032	Actin_ alpha cardiac muscle 1 OS=Homo sapiens GN=ACTC1 PE=1 SV=1	9	Pass1	PepFrag1	None	644.434	GILTLK	GILTLK	64	6	10.2	263	9	9	7	4	43181.1	8.8762		b2b3b4b4°b5b5°b6y1y2y3y4y4°	31.056	90.5336	141.067	0.017	Green	5645	644.435	644.435	32.1673	1.09	1	644.435	0.44764	31.439	31.9808	32.3685	33.1224	0.16249	1.302
40	ACTC_HUMAN	P68032	Actin_ alpha cardiac muscle 1 OS=Homo sapiens GN=ACTC1 PE=1 SV=1	10	Pass1	PepFrag1	None	644.373	LDLAGR	LDLAGR	179	6	6.78	264	3	3	2	0	9268.68	8.2079		y3y4y5	19.5743	86.1967	132.393	0.0129	Green	2141	644.372	644.373	19.8949	1.22	1	644.372	0.40165	19.2338	19.7111	20.0627	20.5397	0	-0.0764
40	ACTC_HUMAN	P68032	Actin_ alpha cardiac muscle 1 OS=Homo sapiens GN=ACTC1 PE=1 SV=1	11	Pass1	PepFrag1	None	1171.57	HQGVMVGMGQK	HQGVMVGMGQK	41	11	9.98	260	5	5	2	0	1238.87	7.3339		b2b2*b3b4b4*b10y5	17.5225	127.501	87.5005	0.0069	Green	2524	1171.57	1171.57	21.5255	2	2	586.291	0.92528	20.8292	21.2213	21.8039	21.982	0.56014	1.2446
40	ACTC_HUMAN	P68032	Actin_ alpha cardiac muscle 1 OS=Homo sapiens GN=ACTC1 PE=1 SV=1	12	Pass2	PepFrag2	Carbamidomethyl C(2)	2536.16	LCYVALDFENEMATAASSSSLEK	LCYVALDFENEMATAASSSSLEK	217	23	3.68	267	2	2	0	0	222.657	6.3021		b18°b22°y1y22*y23	62.3779	208.516	99.0104	0.0071	Green	13898	2536.16	2536.15	58.6198	3	3	846.059	0.62658	57.9868	58.3881	58.8342	59.1407	0.32156	-1.9008
40	ACTC_HUMAN	P68032	Actin_ alpha cardiac muscle 1 OS=Homo sapiens GN=ACTC1 PE=1 SV=1	13	Pass2	PepFrag2	None	2602.34	YSVWIGGSILASLSTFQQMWISK	YSVWIGGSILASLSTFQQMWISK	338	23	9.53	265	4	4	1	0	879.349	7.1851		b4y1y5y6	83.3214	218.823	178.823	0.0004	Green	16652	2602.37	2602.35	93.9632	2	2	1301.69	0.40165	93.7094	93.8122	94.1194	94.3727	0.038807	6.3759
40	ACTC_HUMAN	P68032	Actin_ alpha cardiac muscle 1 OS=Homo sapiens GN=ACTC1 PE=1 SV=1	14	Pass2	MissedCleavage	None	800.535	RGILTLK	RGILTLK	63	7	11.64	266	4	4	2	0	5726.49	7.9988		b3b4b5b5°y7	25.9613	103.841	63.8409	0.013	Green	4389	800.53	800.53	28.1582	2	2	400.769	0.66206	27.4404	27.9366	28.3824	29.6114	0.31189	-6.2361
40	ACTC_HUMAN	P68032	Actin_ alpha cardiac muscle 1 OS=Homo sapiens GN=ACTC1 PE=1 SV=1	15	Pass2	VarMod	Oxidation M(5);Oxidation M(8)	1203.56	HQGVMVGMGQK	HQGVMVGMGQK	41	11	9.98	261	10	10	4	2	3102.17	7.7326		b2b2*b3b3*b4b4*b7b11*y1y3y3*y4y6y9y10	17.5225	127.501	87.5005	0.0317	Green	301	1203.56	1203.56	11.2825	2.16	2	602.284	1.05647	10.9007	11.0957	11.5019	12.7945	0.58286	-1.9432
40	ACTC_HUMAN	P68032	Actin_ alpha cardiac muscle 1 OS=Homo sapiens GN=ACTC1 PE=1 SV=1	16	Pass2	VarMod	Oxidation M(10)	1177.61	EITALAPSTMK	EITALAPSTMK	317	11	7	262	7	7	3	1	3015.94	7.7203	Identified	b2b2°b3b3°b4b4°b9°y3y5y6y9	33.0975	128.753	88.7532	0.0119	Green	3562	1177.61	1177.61	25.389	2	2	589.31	0.49026	24.8232	25.1797	25.5933	26.0259	0.13966	-2.6468
40	ACTC_HUMAN	P68032	Actin_ alpha cardiac muscle 1 OS=Homo sapiens GN=ACTC1 PE=1 SV=1	17	Pass2	InSource	None	569.304	APPER	IIAPPER	332	5	7	254	2	2	1	0	87.6371	0	Identified	b2b3	15.7112	76.5679	113.136	0.0295	Green	2188	569.3	569.3	20.1547	1.05	1	569.3	0.56294	19.6248	19.9571	20.3684	20.8605	0.27435	-7.0835
40	ACTC_HUMAN	P68032	Actin_ alpha cardiac muscle 1 OS=Homo sapiens GN=ACTC1 PE=1 SV=1	18	Pass2	InSource	None	881.532	PSIVGRPR	AVFPSIVGRPR	33	8	12.49	256	0	0	0	0	399.425	0	Missing	b2°b3°	31.1865	106.434	66.4338	0.0121	Green	6804	881.526	881.525	35.7599	2	2	441.267	0.537	35.1712	35.5462	36.0103	36.5039	0	-7.0824
40	ACTC_HUMAN	P68032	Actin_ alpha cardiac muscle 1 OS=Homo sapiens GN=ACTC1 PE=1 SV=1	19	Pass2	InSource	None	474.329	LTLK	GILTLK	66	4	10.2	263	0	0	0	0	81.0005	0			31.056	73.7051	107.41	0.0088	Green	5647	474.326	474.325	32.1745	1	1	474.326	0.4502	31.7474	31.9867	32.3824	32.9981	0	-6.6015
40	ACTC_HUMAN	P68032	Actin_ alpha cardiac muscle 1 OS=Homo sapiens GN=ACTC1 PE=1 SV=1	20	Pass2	InSource	None	770.375	TDYLMK	DLTDYLMK	187	6	6.89	258	1	1	0	0	69.6216	0		b2b2°b3°	38.0185	96.0392	152.078	0.0075	Green	10118	770.376	770.377	45.589	1	1	770.376	0.57921	45.0838	45.3925	45.7647	46.1	0.26163	1.8581
40	ACTC_HUMAN	P68032	Actin_ alpha cardiac muscle 1 OS=Homo sapiens GN=ACTC1 PE=1 SV=1	21	Pass2	InSource	None	416.262	LAGR	LDLAGR	181	4	11.05	264	0	0	0	0	72.7001	0			19.5743	64.2047	88.4094	0.004	Green	2144	416.257	416.257	19.8979	1	1	416.257	0.40165	19.458	19.7116	20.0738	20.3412	0	-11.8873
40	ACTC_HUMAN	P68032	Actin_ alpha cardiac muscle 1 OS=Homo sapiens GN=ACTC1 PE=1 SV=1	22	Pass2	InSource	None	630.284	GDDAPR	AGFAGDDAPR	24	6	3.88	253	2	2	1	0	1415.32	0	Identified	b3b4	22.6593	79.6762	119.352	0.0032	Green	1795	630.285	630.285	18.446	1	1	630.285	0.58071	17.9346	18.2562	18.6286	18.8944	0.301	1.735
40	ACTC_HUMAN	P68032	Actin_ alpha cardiac muscle 1 OS=Homo sapiens GN=ACTC1 PE=1 SV=1	23	Pass2	InSource	None	701.321	AGDDAPR	AGFAGDDAPR	23	7	3.88	253	0	0	0	0	140.036	0	Missing		22.6593	86.1967	132.393	0.0027	Green	1794	701.326	701.326	18.4401	1.38	1	701.326	0.48951	18.0052	18.2657	18.6178	18.8775	0	6.9545
40	ACTC_HUMAN	P68032	Actin_ alpha cardiac muscle 1 OS=Homo sapiens GN=ACTC1 PE=1 SV=1	24	Pass2	InSource	None	347.171	AGFA	AGFAGDDAPR	20	4	6.13	253	0	0	0	0	95.2348	0			22.6593	56.2081	72.4163	0.0017	Green	1792	347.172	347.172	18.4387	1	1	347.172	0.49491	17.7405	18.2523	18.6155	18.9234	0	1.3799
40	ACTC_HUMAN	P68032	Actin_ alpha cardiac muscle 1 OS=Homo sapiens GN=ACTC1 PE=1 SV=1	25	Pass2	InSource	None	563.286	PSTMK	EITALAPSTMK	323	5	10.7	255	2	2	1	0	234.505	0	Missing	b1b2b2°b3°	33.0975	77.678	115.356	0.0016	Green	5559	563.285	563.285	31.8501	1	1	563.285	0.40165	31.5194	31.6632	31.9537	32.0791	0.24556	-1.7835
40	ACTC_HUMAN	P68032	Actin_ alpha cardiac muscle 1 OS=Homo sapiens GN=ACTC1 PE=1 SV=1	26	Pass2	InSource	None	682.388	IAPPER	IIAPPER	331	6	6.95	254	0	0	0	0	114.94	0	Missing		15.7112	88.661	137.322	0.0015	Green	2179	682.383	682.384	20.1172	1.43	1	682.383	0.45202	19.713	19.9417	20.2841	20.6172	0	-6.9328
40	ACTC_HUMAN	P68032	Actin_ alpha cardiac muscle 1 OS=Homo sapiens GN=ACTC1 PE=1 SV=1	27	Pass2	InSource	None	303.178	AGR	LDLAGR	182	3	11.09	264	0	0	0	0	46.5603	0			19.5743	49.6284	59.2568	0.0011	Green	2139	303.176	303.176	19.8816	1	1	303.176	0.43911	19.4666	19.7146	20.07	20.6066	0	-5.8046
40	ACTC_HUMAN	P68032	Actin_ alpha cardiac muscle 1 OS=Homo sapiens GN=ACTC1 PE=1 SV=1	28	Pass2	InSource	None	276.134	AGF	AGFAGDDAPR	20	3	6.13	253	1	1	0	0	13.446	0		y1	22.6593	47.9792	55.9584	0.0009	Green	1791	276.135	276.135	18.4351	1	1	276.135	0.40165	17.9765	18.2643	18.6243	19.0413	0	1.8233
40	ACTC_HUMAN	P68032	Actin_ alpha cardiac muscle 1 OS=Homo sapiens GN=ACTC1 PE=1 SV=1	29	Pass2	NeutralLoss_H2O	None	980.476	DLTDYLMK	DLTDYLMK	185	8	3.88	258	1	1	0	0	29.4804	0		b2	38.0185	114.611	74.6113	0.0109	Green	10123	980.474	980.473	45.5949	2	2	490.74	0.63928	44.8727	45.3982	45.792	46.5773	0.21864	-3.1351
40	ACTC_HUMAN	P68032	Actin_ alpha cardiac muscle 1 OS=Homo sapiens GN=ACTC1 PE=1 SV=1	30	Pass2	NeutralLoss_NH3	None	1773.87	SYELPDGQVITIGNER	SYELPDGQVITIGNER	240	16	3.82	259	0	0	0	0	435.967	0	Missing	b8°	46.1764	167.929	127.929	0.0046	Green	10753	1773.86	1773.86	47.5217	2	2	887.434	0.79898	46.9958	47.3014	47.8043	48.0907	0	-5.8479
497	ACTH_HUMAN	P63267	Actin_ gamma-enteric smooth muscle OS=Homo sapiens GN=ACTG2 PE=1 SV=1	1	Pass1	PepFrag1	None	1790.89	SYELPDGQVITIGNER	SYELPDGQVITIGNER	239	16	3.82	305	18	18	14	6	90955.5	9.1997	Identified	b2b2°b3b3°b4b9b9°b10b11b11°b12y1y2y2°y3y4y4°y5y6y6*y7y8y11y12y12°y13y14°	46.1764	167.929	127.929	0.2191	Green	10732	1790.89	1790.89	47.4601	2.02	2	895.95	0.65647	46.8436	47.2681	47.6619	48.1025	0.27127	-3.2071
497	ACTH_HUMAN	P63267	Actin_ gamma-enteric smooth muscle OS=Homo sapiens GN=ACTG2 PE=1 SV=1	2	Pass1	PepFrag1	None	1960.91	YPIEHGIITNWDDMEK	YPIEHGIITNWDDMEK	69	16	4.06	303	13	13	7	4	16837.8	8.1808	Missing	b2b8b10b10*b11b12*b14°y2°y4y5y6y7y8y12y13y14y16	47.2144	177.571	78.3809	0.1523	Green	9863	1960.91	1960.91	44.7563	2.85	3	654.309	0.65922	44.2383	44.5559	44.9802	46.0992	0.21335	2.0281
497	ACTH_HUMAN	P63267	Actin_ gamma-enteric smooth muscle OS=Homo sapiens GN=ACTG2 PE=1 SV=1	3	Pass1	PepFrag1	None	976.448	AGFAGDDAPR	AGFAGDDAPR	19	10	3.88	299	11	11	7	2	30094.1	8.7194	Missing	b2b3b4y1y3y4y4°y5y6y6°y7y7°y9y10	22.6593	108.656	68.6557	0.1317	Green	1793	976.446	976.445	18.4396	1.99	2	488.726	0.44999	17.7535	18.2552	18.6263	19.4928	0.17709	-3.5022
497	ACTH_HUMAN	P63267	Actin_ gamma-enteric smooth muscle OS=Homo sapiens GN=ACTG2 PE=1 SV=1	4	Pass1	PepFrag1	None	1161.62	EITALAPSTMK	EITALAPSTMK	316	11	7	301	9	9	6	2	42716.3	8.8715	Identified	b2°b3b3°b4b4°b5°y3y3°y4y4°y5y5°y6y6°y7y8y11	33.0975	128.753	88.7532	0.1088	Green	5550	1161.62	1161.62	31.8329	1.99	2	581.312	0.55979	31.3602	31.6439	32.0278	32.9209	0.16818	-2.3204
497	ACTH_HUMAN	P63267	Actin_ gamma-enteric smooth muscle OS=Homo sapiens GN=ACTG2 PE=1 SV=1	5	Pass1	PepFrag1	None	1198.52	DSYVGDEAQSK	DSYVGDEAQSK	51	11	3.69	298	12	12	8	2	27399.8	8.6787		b2b2°b3b3°b4b4°b6y1y2y2°y3y3*y3°y4y5y5°y6y6*y7y7°y11	18.8945	124.659	84.6591	0.107	Green	1075	1198.52	1198.52	15.3171	1.99	2	599.764	0.40165	14.5364	15.1487	15.4876	16.0343	0.16026	-3.2639
497	ACTH_HUMAN	P63267	Actin_ gamma-enteric smooth muscle OS=Homo sapiens GN=ACTG2 PE=1 SV=1	6	Pass1	PepFrag1	None	1198.71	AVFPSIVGRPR	AVFPSIVGRPR	29	11	12.48	302	7	7	5	1	9489.02	8.2181	Identified	b2b5°y4y5y6y7y7°y8y9y9°	31.1865	131.395	91.3952	0.0711	Green	6791	1198.7	1198.7	35.7024	2.2	2	599.855	0.71319	34.7333	35.4645	35.9729	37.3055	0.26606	-3.9214
497	ACTH_HUMAN	P63267	Actin_ gamma-enteric smooth muscle OS=Homo sapiens GN=ACTG2 PE=1 SV=1	7	Pass1	PepFrag1	None	998.486	DLTDYLMK	DLTDYLMK	184	8	3.88	304	7	7	5	1	11919.4	8.3172		b1°b3°b4y1y2y3y4y5y6	38.0185	114.611	74.6113	0.0582	Green	10119	998.483	998.482	45.5915	1.89	2	499.745	0.65302	44.9539	45.3899	45.7898	46.8644	0.31495	-4.3457
497	ACTH_HUMAN	P63267	Actin_ gamma-enteric smooth muscle OS=Homo sapiens GN=ACTG2 PE=1 SV=1	8	Pass1	PepFrag1	None	795.472	IIAPPER	IIAPPER	329	7	6.95	300	6	6	3	1	3903.27	7.8323	Identified	b2y1y2y3y3°y4°y5y5°y6	15.7112	99.9781	59.9781	0.0414	Green	2185	795.462	795.461	20.1452	1.86	2	398.234	0.40165	19.5023	19.9473	20.3399	21.5295	0.43185	-13.7836
497	ACTH_HUMAN	P63267	Actin_ gamma-enteric smooth muscle OS=Homo sapiens GN=ACTG2 PE=1 SV=1	9	Pass1	PepFrag1	None	644.434	GILTLK	GILTLK	63	6	10.2	309	9	9	7	4	43181.1	8.8762		b2b3b4b4°b5b5°b6y1y2y3y4y4°	31.056	90.5336	141.067	0.0187	Green	5645	644.435	644.435	32.1673	1.09	1	644.435	0.44764	31.439	31.9808	32.3685	33.1224	0.16249	1.302
497	ACTH_HUMAN	P63267	Actin_ gamma-enteric smooth muscle OS=Homo sapiens GN=ACTG2 PE=1 SV=1	10	Pass1	PepFrag1	None	644.373	LDLAGR	LDLAGR	178	6	6.78	310	3	3	2	0	9268.68	8.2079		y3y4y5	19.5743	86.1967	132.393	0.0141	Green	2141	644.372	644.373	19.8949	1.22	1	644.372	0.40165	19.2338	19.7111	20.0627	20.5397	0	-0.0764
497	ACTH_HUMAN	P63267	Actin_ gamma-enteric smooth muscle OS=Homo sapiens GN=ACTG2 PE=1 SV=1	11	Pass1	PepFrag1	None	1171.57	HQGVMVGMGQK	HQGVMVGMGQK	40	11	9.98	306	5	5	2	0	1238.87	7.3339		b2b2*b3b4b4*b10y5	17.5225	127.501	87.5005	0.0076	Green	2524	1171.57	1171.57	21.5255	2	2	586.291	0.92528	20.8292	21.2213	21.8039	21.982	0.56014	1.2446
497	ACTH_HUMAN	P63267	Actin_ gamma-enteric smooth muscle OS=Homo sapiens GN=ACTG2 PE=1 SV=1	12	Pass2	PepFrag2	Carbamidomethyl C(2)	2536.16	LCYVALDFENEMATAASSSSLEK	LCYVALDFENEMATAASSSSLEK	216	23	3.68	312	2	2	0	0	222.657	6.3021		b18°b22°y1y22*y23	62.3779	208.516	99.0104	0.0078	Green	13898	2536.16	2536.15	58.6198	3	3	846.059	0.62658	57.9868	58.3881	58.8342	59.1407	0.32156	-1.9008
497	ACTH_HUMAN	P63267	Actin_ gamma-enteric smooth muscle OS=Homo sapiens GN=ACTG2 PE=1 SV=1	13	Pass2	MissedCleavage	None	800.535	RGILTLK	RGILTLK	62	7	11.64	311	4	4	2	0	5726.49	7.9988		b3b4b5b5°y7	25.9613	103.841	63.8409	0.0143	Green	4389	800.53	800.53	28.1582	2	2	400.769	0.66206	27.4404	27.9366	28.3824	29.6114	0.31189	-6.2361
497	ACTH_HUMAN	P63267	Actin_ gamma-enteric smooth muscle OS=Homo sapiens GN=ACTG2 PE=1 SV=1	14	Pass2	VarMod	Oxidation M(5);Oxidation M(8)	1203.56	HQGVMVGMGQK	HQGVMVGMGQK	40	11	9.98	307	10	10	4	2	3102.17	7.7326		b2b2*b3b3*b4b4*b7b11*y1y3y3*y4y6y9y10	17.5225	127.501	87.5005	0.0348	Green	301	1203.56	1203.56	11.2825	2.16	2	602.284	1.05647	10.9007	11.0957	11.5019	12.7945	0.58286	-1.9432
497	ACTH_HUMAN	P63267	Actin_ gamma-enteric smooth muscle OS=Homo sapiens GN=ACTG2 PE=1 SV=1	15	Pass2	VarMod	Oxidation M(10)	1177.61	EITALAPSTMK	EITALAPSTMK	316	11	7	308	7	7	3	1	3015.94	7.7203	Identified	b2b2°b3b3°b4b4°b9°y3y5y6y9	33.0975	128.753	88.7532	0.013	Green	3562	1177.61	1177.61	25.389	2	2	589.31	0.49026	24.8232	25.1797	25.5933	26.0259	0.13966	-2.6468
434	ACTS_HUMAN	P68133	Actin_ alpha skeletal muscle OS=Homo sapiens GN=ACTA1 PE=1 SV=1	1	Pass1	PepFrag1	None	1790.89	SYELPDGQVITIGNER	SYELPDGQVITIGNER	240	16	3.82	320	18	18	14	6	90955.5	9.1997	Identified	b2b2°b3b3°b4b9b9°b10b11b11°b12y1y2y2°y3y4y4°y5y6y6*y7y8y11y12y12°y13y14°	46.1764	167.929	127.929	0.2191	Green	10732	1790.89	1790.89	47.4601	2.02	2	895.95	0.65647	46.8436	47.2681	47.6619	48.1025	0.27127	-3.2071
434	ACTS_HUMAN	P68133	Actin_ alpha skeletal muscle OS=Homo sapiens GN=ACTA1 PE=1 SV=1	2	Pass1	PepFrag1	None	1960.91	YPIEHGIITNWDDMEK	YPIEHGIITNWDDMEK	70	16	4.06	318	13	13	7	4	16837.8	8.1808	Missing	b2b8b10b10*b11b12*b14°y2°y4y5y6y7y8y12y13y14y16	47.2144	177.571	78.3809	0.1523	Green	9863	1960.91	1960.91	44.7563	2.85	3	654.309	0.65922	44.2383	44.5559	44.9802	46.0992	0.21335	2.0281
434	ACTS_HUMAN	P68133	Actin_ alpha skeletal muscle OS=Homo sapiens GN=ACTA1 PE=1 SV=1	3	Pass1	PepFrag1	None	976.448	AGFAGDDAPR	AGFAGDDAPR	20	10	3.88	314	11	11	7	2	30094.1	8.7194	Missing	b2b3b4y1y3y4y4°y5y6y6°y7y7°y9y10	22.6593	108.656	68.6557	0.1317	Green	1793	976.446	976.445	18.4396	1.99	2	488.726	0.44999	17.7535	18.2552	18.6263	19.4928	0.17709	-3.5022
434	ACTS_HUMAN	P68133	Actin_ alpha skeletal muscle OS=Homo sapiens GN=ACTA1 PE=1 SV=1	4	Pass1	PepFrag1	None	1161.62	EITALAPSTMK	EITALAPSTMK	317	11	7	316	9	9	6	2	42716.3	8.8715	Identified	b2°b3b3°b4b4°b5°y3y3°y4y4°y5y5°y6y6°y7y8y11	33.0975	128.753	88.7532	0.1088	Green	5550	1161.62	1161.62	31.8329	1.99	2	581.312	0.55979	31.3602	31.6439	32.0278	32.9209	0.16818	-2.3204
434	ACTS_HUMAN	P68133	Actin_ alpha skeletal muscle OS=Homo sapiens GN=ACTA1 PE=1 SV=1	5	Pass1	PepFrag1	None	1198.52	DSYVGDEAQSK	DSYVGDEAQSK	52	11	3.69	313	12	12	8	2	27399.8	8.6787		b2b2°b3b3°b4b4°b6y1y2y2°y3y3*y3°y4y5y5°y6y6*y7y7°y11	18.8945	124.659	84.6591	0.107	Green	1075	1198.52	1198.52	15.3171	1.99	2	599.764	0.40165	14.5364	15.1487	15.4876	16.0343	0.16026	-3.2639
434	ACTS_HUMAN	P68133	Actin_ alpha skeletal muscle OS=Homo sapiens GN=ACTA1 PE=1 SV=1	6	Pass1	PepFrag1	None	1198.71	AVFPSIVGRPR	AVFPSIVGRPR	30	11	12.48	317	7	7	5	1	9489.02	8.2181	Identified	b2b5°y4y5y6y7y7°y8y9y9°	31.1865	131.395	91.3952	0.0711	Green	6791	1198.7	1198.7	35.7024	2.2	2	599.855	0.71319	34.7333	35.4645	35.9729	37.3055	0.26606	-3.9214
434	ACTS_HUMAN	P68133	Actin_ alpha skeletal muscle OS=Homo sapiens GN=ACTA1 PE=1 SV=1	7	Pass1	PepFrag1	None	998.486	DLTDYLMK	DLTDYLMK	185	8	3.88	319	7	7	5	1	11919.4	8.3172		b1°b3°b4y1y2y3y4y5y6	38.0185	114.611	74.6113	0.0582	Green	10119	998.483	998.482	45.5915	1.89	2	499.745	0.65302	44.9539	45.3899	45.7898	46.8644	0.31495	-4.3457
434	ACTS_HUMAN	P68133	Actin_ alpha skeletal muscle OS=Homo sapiens GN=ACTA1 PE=1 SV=1	8	Pass1	PepFrag1	None	795.472	IIAPPER	IIAPPER	330	7	6.95	315	6	6	3	1	3903.27	7.8323	Identified	b2y1y2y3y3°y4°y5y5°y6	15.7112	99.9781	59.9781	0.0414	Green	2185	795.462	795.461	20.1452	1.86	2	398.234	0.40165	19.5023	19.9473	20.3399	21.5295	0.43185	-13.7836
434	ACTS_HUMAN	P68133	Actin_ alpha skeletal muscle OS=Homo sapiens GN=ACTA1 PE=1 SV=1	9	Pass1	PepFrag1	None	644.434	GILTLK	GILTLK	64	6	10.2	324	9	9	7	4	43181.1	8.8762		b2b3b4b4°b5b5°b6y1y2y3y4y4°	31.056	90.5336	141.067	0.0187	Green	5645	644.435	644.435	32.1673	1.09	1	644.435	0.44764	31.439	31.9808	32.3685	33.1224	0.16249	1.302
434	ACTS_HUMAN	P68133	Actin_ alpha skeletal muscle OS=Homo sapiens GN=ACTA1 PE=1 SV=1	10	Pass1	PepFrag1	None	644.373	LDLAGR	LDLAGR	179	6	6.78	325	3	3	2	0	9268.68	8.2079		y3y4y5	19.5743	86.1967	132.393	0.0141	Green	2141	644.372	644.373	19.8949	1.22	1	644.372	0.40165	19.2338	19.7111	20.0627	20.5397	0	-0.0764
434	ACTS_HUMAN	P68133	Actin_ alpha skeletal muscle OS=Homo sapiens GN=ACTA1 PE=1 SV=1	11	Pass1	PepFrag1	None	1171.57	HQGVMVGMGQK	HQGVMVGMGQK	41	11	9.98	321	5	5	2	0	1238.87	7.3339		b2b2*b3b4b4*b10y5	17.5225	127.501	87.5005	0.0076	Green	2524	1171.57	1171.57	21.5255	2	2	586.291	0.92528	20.8292	21.2213	21.8039	21.982	0.56014	1.2446
434	ACTS_HUMAN	P68133	Actin_ alpha skeletal muscle OS=Homo sapiens GN=ACTA1 PE=1 SV=1	12	Pass2	PepFrag2	Carbamidomethyl C(2)	2536.16	LCYVALDFENEMATAASSSSLEK	LCYVALDFENEMATAASSSSLEK	217	23	3.68	327	2	2	0	0	222.657	6.3021		b18°b22°y1y22*y23	62.3779	208.516	99.0104	0.0078	Green	13898	2536.16	2536.15	58.6198	3	3	846.059	0.62658	57.9868	58.3881	58.8342	59.1407	0.32156	-1.9008
434	ACTS_HUMAN	P68133	Actin_ alpha skeletal muscle OS=Homo sapiens GN=ACTA1 PE=1 SV=1	13	Pass2	MissedCleavage	None	800.535	RGILTLK	RGILTLK	63	7	11.64	326	4	4	2	0	5726.49	7.9988		b3b4b5b5°y7	25.9613	103.841	63.8409	0.0143	Green	4389	800.53	800.53	28.1582	2	2	400.769	0.66206	27.4404	27.9366	28.3824	29.6114	0.31189	-6.2361
434	ACTS_HUMAN	P68133	Actin_ alpha skeletal muscle OS=Homo sapiens GN=ACTA1 PE=1 SV=1	14	Pass2	VarMod	Oxidation M(5);Oxidation M(8)	1203.56	HQGVMVGMGQK	HQGVMVGMGQK	41	11	9.98	322	10	10	4	2	3102.17	7.7326		b2b2*b3b3*b4b4*b7b11*y1y3y3*y4y6y9y10	17.5225	127.501	87.5005	0.0348	Green	301	1203.56	1203.56	11.2825	2.16	2	602.284	1.05647	10.9007	11.0957	11.5019	12.7945	0.58286	-1.9432
434	ACTS_HUMAN	P68133	Actin_ alpha skeletal muscle OS=Homo sapiens GN=ACTA1 PE=1 SV=1	15	Pass2	VarMod	Oxidation M(10)	1177.61	EITALAPSTMK	EITALAPSTMK	317	11	7	323	7	7	3	1	3015.94	7.7203	Identified	b2b2°b3b3°b4b4°b9°y3y5y6y9	33.0975	128.753	88.7532	0.013	Green	3562	1177.61	1177.61	25.389	2	2	589.31	0.49026	24.8232	25.1797	25.5933	26.0259	0.13966	-2.6468
13385	PPIA_HUMAN	P62937	Peptidyl-prolyl cis-trans isomerase A OS=Homo sapiens GN=PPIA PE=1 SV=2	1	Pass1	PepFrag1	None	1154.57	FEDENFILK	FEDENFILK	82	9	3.82	328	12	12	10	4	40226.4	8.5184		b2b3b4b5b5°y1y2y3y4y5y6y7y7°y8y8*	43.2862	125.531	85.5307	0.2954	Green	8917	1154.57	1154.57	42.0333	1.99	2	577.789	0.5693	41.3468	41.8531	42.2253	43.4646	0.24337	-2.8543
13385	PPIA_HUMAN	P62937	Peptidyl-prolyl cis-trans isomerase A OS=Homo sapiens GN=PPIA PE=1 SV=2	2	Pass1	PepFrag1	None	1055.54	VSFELFADK	VSFELFADK	19	9	4.07	330	8	8	5	1	12970.2	8.0268		b3°b4y1y2y3y4y5y6y8°y9	43.4727	118.795	78.7952	0.2354	Green	10775	1055.54	1055.54	47.5836	1.96	2	528.273	0.45812	47.1176	47.397	47.7751	48.5913	0.11316	-3.7368
13385	PPIA_HUMAN	P62937	Peptidyl-prolyl cis-trans isomerase A OS=Homo sapiens GN=PPIA PE=1 SV=2	3	Pass1	PepFrag1	None	1946	VNPTVFFDIAVDGEPLGR	VNPTVFFDIAVDGEPLGR	1	18	3.69	332	19	19	11	5	33894.8	8.444	Identified	b2b4b4°b5b5°b6b6*b8b8*b10b10°b11°b16y1y2y3y4y5y6y7y7°y8y8°y9y11°y12y13y16	62.2143	179.164	139.164	0.2341	Green	15246	1946.01	1946	65.5383	2.43	2	973.509	0.74134	64.8666	65.3222	65.7548	66.9982	0.37154	0.6057
13385	PPIA_HUMAN	P62937	Peptidyl-prolyl cis-trans isomerase A OS=Homo sapiens GN=PPIA PE=1 SV=2	4	Pass1	PepFrag1	Carbamidomethyl C(24)	2791.33	HTGPGILSMANAGPNTNGSQFFICTAK	HTGPGILSMANAGPNTNGSQFFICTAK	91	27	8.74	331	10	10	3	2	5620.16	7.6636	Identified	b2°b6b7b8°b12°b13b17°b22y4y5y6°y11y14y15y20°y21*y27	54.3907	222.997	108.664	0.0958	Green	12067	2791.35	2791.33	51.6706	3	3	931.122	0.58734	51.0335	51.4694	51.9167	52.2387	0.27266	1.4273
13385	PPIA_HUMAN	P62937	Peptidyl-prolyl cis-trans isomerase A OS=Homo sapiens GN=PPIA PE=1 SV=2	5	Pass1	PepFrag1	None	1278.58	EGMNIVEAMER	EGMNIVEAMER	133	11	3.96	329	8	8	6	2	9178.39	7.8767		b2°b3°b4b4°b5b5°y2y3y4y5y6y7	33.756	133.705	93.7045	0.0928	Green	9467	1278.58	1278.58	43.5939	2	2	639.796	0.48437	43.1537	43.4206	43.7725	44.4417	0.23757	0.3772
13385	PPIA_HUMAN	P62937	Peptidyl-prolyl cis-trans isomerase A OS=Homo sapiens GN=PPIA PE=1 SV=2	6	Pass1	PepFrag1	None	2077.04	MVNPTVFFDIAVDGEPLGR	MVNPTVFFDIAVDGEPLGR	0	19	3.69	333	3	3	0	0	298.948	6.3895	Identified	b7b10°y4y6	65.9008	187.283	147.283	0.0033	Green	16132	2077.08	2077.07	74.0389	2	2	1039.04	0.4291	73.7582	73.8724	74.2728	74.3323	0.063969	11.2792
13385	PPIA_HUMAN	P62937	Peptidyl-prolyl cis-trans isomerase A OS=Homo sapiens GN=PPIA PE=1 SV=2	7	Pass2	MissedCleavage	None	1257.65	ALSTGEKGFGYK	ALSTGEKGFGYK	37	12	9.73	334	3	3	1	0	1077.86	6.9465		b5°y3y4y10	25.2471	133.167	93.1675	0.0431	Green	3735	1257.68	1257.67	25.9666	2.15	2	629.342	0.57287	25.3031	25.7903	26.1301	26.4611	0.16142	21.8467
18806	VIME_HUMAN	P08670	Vimentin OS=Homo sapiens GN=VIM PE=1 SV=4	1	Pass1	PepFrag1	None	1169.71	ILLAELEQLK	ILLAELEQLK	129	10	4.26	349	12	12	8	4	52676	8.616		b2b3b4b5b6y1y3y3*y4y4*y4°y5y6y6°y7y10	53.9222	133.014	93.0138	0.1536	Green	12393	1169.71	1169.71	52.8143	2	2	585.361	0.47688	52.2756	52.6285	53.0082	53.7882	0.16925	-1.6601
18806	VIME_HUMAN	P08670	Vimentin OS=Homo sapiens GN=VIM PE=1 SV=4	2	Pass1	PepFrag1	None	1323.62	EEAENTLQSFR	EEAENTLQSFR	196	11	3.96	343	14	14	10	3	57673.2	8.6553		b2b2°b3b3°b4b4°b6°b7°b8y1y2y3y4y4°y5y6y7y7°y8y8*y8°y9*y10y11	28.8118	134.775	94.7754	0.0879	Green	5066	1323.62	1323.61	30.3136	2	2	662.312	0.64671	29.8284	30.1389	30.4917	31.7059	0.32339	-2.9814
18806	VIME_HUMAN	P08670	Vimentin OS=Homo sapiens GN=VIM PE=1 SV=4	3	Pass1	PepFrag1	None	1115.57	VELQELNDR	VELQELNDR	104	9	3.82	358	12	12	9	3	33125.9	8.4145		b2b3b4b5y1y2y3y3*y4y5y5°y6y6°y8y8°y9	30.9985	122.507	82.5067	0.0737	Green	4289	1115.57	1115.57	27.8559	1.99	2	558.287	0.42802	27.0434	27.6727	28.0511	28.5308	0.23156	-3.0003
18806	VIME_HUMAN	P08670	Vimentin OS=Homo sapiens GN=VIM PE=1 SV=4	4	Pass1	PepFrag1	None	1121.58	EYQDLLNVK	EYQDLLNVK	381	9	4.07	362	7	7	5	0	24157	8.2774		b2°b3°b4°b6°y1y2y3y3*y4y5y6y7*y9	32.5576	124.023	84.0233	0.0552	Green	7145	1121.58	1121.58	36.7914	1.98	2	561.295	0.82471	36.2186	36.592	37.0081	37.7835	0.40741	-1.9026
18806	VIME_HUMAN	P08670	Vimentin OS=Homo sapiens GN=VIM PE=1 SV=4	5	Pass1	PepFrag1	None	1570.9	ISLPLPNFSSLNLR	ISLPLPNFSSLNLR	410	14	11.05	353	6	6	1	0	1009.5	6.8985	Identified	b2b3°b4b5°y2y3y5*y6y14	58.1379	158.001	118.001	0.0541	Green	14950	1570.9	1570.9	63.6951	2	2	785.954	0.67275	62.8789	63.4507	63.9365	64.6995	0.30932	0.6311
18806	VIME_HUMAN	P08670	Vimentin OS=Homo sapiens GN=VIM PE=1 SV=4	6	Pass1	PepFrag1	None	906.468	FLEQQNK	FLEQQNK	122	7	6.7	356	5	5	3	1	2952.84	7.3646		b2b3°b4°y2*y3y4y5y5°y6y6*	17.8024	106.52	66.5197	0.0455	Green	1007	906.463	906.463	15.0396	1.97	2	453.735	0.50449	14.3246	14.8448	15.2436	16.0004	0.10457	-5.6733
18806	VIME_HUMAN	P08670	Vimentin OS=Homo sapiens GN=VIM PE=1 SV=4	7	Pass1	PepFrag1	None	1254.57	LGDLYEEEMR	LGDLYEEEMR	145	10	3.69	344	11	11	7	3	34529.7	8.4326		b1b2b3b5y3y3°y4y5y6y7y8y10	36.8024	130.931	90.9309	0.0441	Green	6255	1254.57	1254.57	34.1277	2	2	627.789	0.48449	33.4649	33.9358	34.3189	35.1791	0.1466	1.2385
18806	VIME_HUMAN	P08670	Vimentin OS=Homo sapiens GN=VIM PE=1 SV=4	8	Pass1	PepFrag1	None	1088.53	QDVDNASLAR	QDVDNASLAR	207	10	3.88	337	12	12	10	3	22199.6	8.2407		b2b2*b2°b3b3*b3°b4b4°b5*b5°b6*y2y3y4y5y6y6*y7y7°y8y8*y9y10	21.7683	118.958	78.9578	0.0435	Green	1441	1088.53	1088.53	16.9838	2	2	544.769	0.40165	16.2366	16.8189	17.1495	17.9549	0.2518	-4.1512
18806	VIME_HUMAN	P08670	Vimentin OS=Homo sapiens GN=VIM PE=1 SV=4	9	Pass1	PepFrag1	None	1076.5	DNLAEDIMR	DNLAEDIMR	175	9	3.69	346	9	9	6	2	23009.3	8.2563		b2b2*b2°b3y2y3y4y5y6y7y9	35.7087	118.795	78.7952	0.0403	Green	8636	1076.51	1076.51	41.2288	1.95	2	538.757	0.59548	40.6099	41.0069	41.4586	42.3346	0.18574	1.3292
18806	VIME_HUMAN	P08670	Vimentin OS=Homo sapiens GN=VIM PE=1 SV=4	10	Pass1	PepFrag1	None	870.436	FANYIDK	FANYIDK	113	7	6.48	341	5	5	4	0	5441.44	7.6301		y1y2y3y4y4°y5y5*	26.0526	103.231	63.2312	0.0371	Green	3525	870.427	870.427	25.2622	1.91	2	435.717	0.59909	24.6712	25.0775	25.4516	26.0674	0.2208	-10.3126
18806	VIME_HUMAN	P08670	Vimentin OS=Homo sapiens GN=VIM PE=1 SV=4	11	Pass1	PepFrag1	None	1405.76	VESLQEEIAFLK	VESLQEEIAFLK	223	12	3.96	350	6	6	3	0	6738.57	7.7229		b10y3y4y5y6y12	53.6317	146.069	106.069	0.0369	Green	12434	1405.76	1405.76	52.9771	2	2	703.383	0.53612	52.3737	52.7672	53.1807	53.829	0.32666	-1.2024
18806	VIME_HUMAN	P08670	Vimentin OS=Homo sapiens GN=VIM PE=1 SV=4	12	Pass1	PepFrag1	None	1046.53	LQEEMLQR	LQEEMLQR	188	8	4.26	340	7	7	4	1	6289.88	7.693		b3b4°y2y2*y3y3*y4y5y6y8	28.2406	118.144	78.1438	0.0367	Green	3351	1046.53	1046.53	24.5992	1.99	2	523.768	0.42476	24.1926	24.424	24.7706	25.1069	0.17363	-3.0484
18806	VIME_HUMAN	P08670	Vimentin OS=Homo sapiens GN=VIM PE=1 SV=4	13	Pass1	PepFrag1	None	2186.97	EMEENFAVEAANYQDTIGR	EMEENFAVEAANYQDTIGR	345	19	3.57	347	10	10	6	0	9177.77	7.8571		b5y2y4y5y6y7y8y10y11y12	48.8946	188.834	148.834	0.0342	Green	10274	2186.98	2186.97	46.0776	2.24	2	1093.99	0.54778	45.6033	45.8938	46.2537	47.08	0.21419	-0.3837
18806	VIME_HUMAN	P08670	Vimentin OS=Homo sapiens GN=VIM PE=1 SV=4	14	Pass1	PepFrag1	None	1118.55	LQDEIQNMK	LQDEIQNMK	364	9	4.07	339	8	8	5	1	18452.1	8.1604		b3b3*b4*b4°b6°y2y3y3*y4y6y7y8y9	23.9182	123.386	83.3859	0.0331	Green	3302	1118.55	1118.55	24.4478	2	2	559.78	0.73231	23.886	24.28	24.6181	24.9959	0.38536	-0.3569
18806	VIME_HUMAN	P08670	Vimentin OS=Homo sapiens GN=VIM PE=1 SV=4	15	Pass1	PepFrag1	None	1060.53	QVDQLTNDK	QVDQLTNDK	159	9	3.88	336	8	8	4	1	9353.81	7.8654		b1b1*b2*b3b3*b3°b4*b5*b5°y2y3y3*y4y4*y5y8y9	16.1494	117.899	77.8991	0.0321	Green	982	1060.53	1060.53	14.8448	2	2	530.769	0.40165	14.1959	14.6659	15.0175	15.7985	0.10828	2.2764
18806	VIME_HUMAN	P08670	Vimentin OS=Homo sapiens GN=VIM PE=1 SV=4	16	Pass1	PepFrag1	None	932.468	LLEGEESR	LLEGEESR	402	8	3.96	357	6	6	4	1	9486.95	7.8715		b2y2y3y4y5y6y6°	18.0997	107.975	67.9745	0.0287	Green	1209	932.464	932.463	15.9747	1.97	2	466.736	0.40165	15.4543	15.8056	16.1443	16.7431	0.028957	-5.4464
18806	VIME_HUMAN	P08670	Vimentin OS=Homo sapiens GN=VIM PE=1 SV=4	17	Pass1	PepFrag1	None	1309.61	NLQEAEEWYK	NLQEAEEWYK	282	10	3.96	359	6	6	2	1	5706.73	7.6508		b3b4y3y5y7y8	33.0876	134.011	94.0109	0.0225	Green	6991	1309.61	1309.6	36.3201	2	2	655.307	0.71607	35.4492	36.1335	36.5056	36.9215	0.33919	-0.8077
18806	VIME_HUMAN	P08670	Vimentin OS=Homo sapiens GN=VIM PE=1 SV=4	18	Pass1	PepFrag1	None	1093.53	FADLSEAANR	FADLSEAANR	294	10	4.07	342	7	7	3	1	10206.5	7.9032		b1b3b7°b8°y4y5y6y9y10	31.1559	119.039	79.039	0.0223	Green	3838	1093.53	1093.53	26.3204	2	2	547.268	0.45133	25.5569	26.1363	26.5054	26.9849	0.2657	-0.1747
18806	VIME_HUMAN	P08670	Vimentin OS=Homo sapiens GN=VIM PE=1 SV=4	19	Pass1	PepFrag1	Carbamidomethyl C(7)	1490.75	QVQSLTCEVDALK	QVQSLTCEVDALK	321	13	4.07	345	7	7	1	1	3905.93	7.4861		b3b3*b4*b5*b6*b11°y2y4y5y7y10y11°y13	37.9311	146.948	106.948	0.0221	Green	8030	1490.76	1490.75	39.3572	2	2	745.883	0.40187	38.8056	39.1959	39.5212	39.8874	0.21201	1.9152
18806	VIME_HUMAN	P08670	Vimentin OS=Homo sapiens GN=VIM PE=1 SV=4	20	Pass1	PepFrag1	None	905.432	GTNESLER	GTNESLER	334	8	4.26	361	8	8	6	3	12267.2	7.9831		b2b2°b3b4b6°y2y3y3°y4y5y5°y6y6*	14.4334	104.188	64.1885	0.0203	Green	315	905.425	905.425	11.3371	1.96	2	453.216	0.40165	10.9911	11.1898	11.4914	11.6938	0.093219	-8.5543
18806	VIME_HUMAN	P08670	Vimentin OS=Homo sapiens GN=VIM PE=1 SV=4	21	Pass1	PepFrag1	None	1533.85	VESLQEEIAFLKK	VESLQEEIAFLKK	223	13	4.55	348	4	4	1	0	1467.22	7.0609		b3b3°b6y4y5	46.8984	155.808	63.8719	0.0185	Green	10402	1533.84	1533.85	46.5267	2.7	3	511.952	0.57936	45.5647	46.3476	46.7172	47.4475	0.25164	-1.5232
18806	VIME_HUMAN	P08670	Vimentin OS=Homo sapiens GN=VIM PE=1 SV=4	22	Pass1	PepFrag1	None	1836.8	DGQVINETSQHHDDLE	DGQVINETSQHHDDLE	450	16	3.83	338	5	5	2	0	1991.27	7.1935		b2°b3°b8*b11°b14y1°y2°y3°y4°y8y11y12y13	28.4264	166.627	71.0847	0.0167	Green	2982	1836.8	1836.81	23.2057	2.72	3	612.938	0.65072	22.8041	23.031	23.3648	24.1974	0.34405	3.0274
18806	VIME_HUMAN	P08670	Vimentin OS=Homo sapiens GN=VIM PE=1 SV=4	23	Pass1	PepFrag1	None	1668.84	ETNLDSLPLVDTHSK	ETNLDSLPLVDTHSK	424	15	4.3	354	5	5	1	0	4178.27	7.5154	Identified	b2°b3y2°y5y7y8y11	35.2186	161.158	67.4387	0.016	Green	7862	1668.84	1668.85	38.8905	2.65	3	556.952	0.60483	38.2662	38.6895	39.0831	39.374	0.2616	1.848
18806	VIME_HUMAN	P08670	Vimentin OS=Homo sapiens GN=VIM PE=1 SV=4	24	Pass1	PepFrag1	None	1295.67	MALDIEIATYR	MALDIEIATYR	390	11	4.07	360	3	3	0	1	569.716	6.65		b3b5°b8y3y3°	53.9134	137.434	97.4342	0.0089	Green	11363	1295.67	1295.67	49.4439	2	2	648.339	0.86786	48.78	49.1983	49.7865	50.2156	0.51508	1.042
18806	VIME_HUMAN	P08670	Vimentin OS=Homo sapiens GN=VIM PE=1 SV=4	25	Pass1	PepFrag1	None	1023.51	QQYESVAAK	QQYESVAAK	273	9	6.67	335	4	4	0	0	966.364	6.8795		b1b5°y2y5y7	12.3019	114.777	74.7768	0.0064	Green	819	1023.51	1023.51	14.0813	2	2	512.258	0.40165	13.7178	13.9287	14.237	14.4293	0.014907	-3.6206
18806	VIME_HUMAN	P08670	Vimentin OS=Homo sapiens GN=VIM PE=1 SV=4	26	Pass1	PepFrag1	None	2126.07	LLQDSVDFSLADAINTEFK	LLQDSVDFSLADAINTEFK	78	19	3.49	351	4	4	0	0	2165.09	7.2298		b8y4°y5y7*y10y18	64.2807	190.057	150.057	0.0058	Green	15006	2126.07	2126.06	64.1526	2.33	2	1063.54	0.91047	63.6478	63.9273	64.3285	65.1455	0.50765	-2.3961
18806	VIME_HUMAN	P08670	Vimentin OS=Homo sapiens GN=VIM PE=1 SV=4	27	Pass1	PepFrag1	None	1734.81	LQDEIQNMKEEMAR	LQDEIQNMKEEMAR	364	14	4.16	352	4	4	0	1	565.657	6.6469		b8y1y6y6°y8	31.9183	164.561	124.561	0.0007	Green	5912	1734.82	1734.81	33.075	2	2	867.914	0.53304	32.5862	32.8073	33.2828	33.3939	0.22178	-0.2387
18806	VIME_HUMAN	P08670	Vimentin OS=Homo sapiens GN=VIM PE=1 SV=4	28	Pass2	PepFrag2	None	1428.71	SLYASSPGGVYATR	SLYASSPGGVYATR	50	14	9.41	355	2	2	0	0	138.279	6.0351	Missing	b5y4°y6	34.6138	143.343	103.343	0.0004	Green	1175	1428.64	1428.63	15.7867	2	2	714.822	0.40165	15.5383	15.6571	15.9115	16.0253	0.30983	-55.5145
18806	VIME_HUMAN	P08670	Vimentin OS=Homo sapiens GN=VIM PE=1 SV=4	29	Pass2	InSource	None	663.313	EDIMR	DNLAEDIMR	179	5	4.07	346	1	1	0	0	27.0577	0		b1	35.7087	85.623	131.246	0.0016	Green	8650	663.319	663.32	41.2457	1	1	663.319	0.56507	40.8613	41.0509	41.4295	41.7185	0.2892	9.9667
18806	VIME_HUMAN	P08670	Vimentin OS=Homo sapiens GN=VIM PE=1 SV=4	30	Pass2	InSource	None	1536.69	VINETSQHHDDLE	DGQVINETSQHHDDLE	453	13	4.05	338	0	0	0	0	398.136	0		b3*	28.4264	148.77	108.77	0.0005	Green	2940	1536.7	1536.69	23.1372	2	2	768.852	0.40165	22.9273	23.0075	23.2459	23.3444	0	-0.6828
18806	VIME_HUMAN	P08670	Vimentin OS=Homo sapiens GN=VIM PE=1 SV=4	31	Pass2	NeutralLoss_H2O	None	852.425	FANYIDK	FANYIDK	113	7	6.48	341	0	0	0	0	183.365	0			26.0526	103.231	63.2312	0.0007	Green	3528	852.42	852.419	25.2806	2	2	426.713	0.64076	24.7235	25.1679	25.5114	25.6696	0	-6.9232
13575	PROF1_HUMAN	P07737	Profilin-1 OS=Homo sapiens GN=PFN1 PE=1 SV=2	1	Pass1	PepFrag1	None	1643.94	TFVNITPAEVGVLVGK	TFVNITPAEVGVLVGK	38	16	7.33	368	16	16	11	5	37639.4	8.4651	Identified	b2b3b4b5b5*b5°b6b6*b6°b16b16*y1y2y3y4y6y10y11y12y13y14	56.2459	164.146	124.146	0.3177	Green	13600	1643.94	1643.94	57.3796	2.02	2	822.474	0.53095	56.7474	57.1814	57.5862	58.4336	0.16582	-0.508
13575	PROF1_HUMAN	P07737	Profilin-1 OS=Homo sapiens GN=PFN1 PE=1 SV=2	2	Pass1	PepFrag1	None	1379.72	STGGAPTFNVTVTK	STGGAPTFNVTVTK	91	14	9.97	364	11	11	6	1	5435.52	7.6247	Identified	b2b2°b3b3°b4b5b5°b10°y2y3y4y5y8y12y14	31.0765	142.082	102.082	0.2078	Green	5821	1379.71	1379.71	32.7442	2	2	690.36	0.41464	32.1683	32.5668	32.9238	33.5902	0.13071	-4.4444
13575	PROF1_HUMAN	P07737	Profilin-1 OS=Homo sapiens GN=PFN1 PE=1 SV=2	3	Pass1	PepFrag1	None	1470.76	SSFYVNGLTLGGQK	SSFYVNGLTLGGQK	56	14	9.55	366	10	10	4	2	11234.1	7.94		b1b3°b4b5b5°b11y4y8y9y10y11y14	45.0185	148.188	108.188	0.1608	Green	9491	1470.76	1470.75	43.6697	2	2	735.883	0.61364	43.1879	43.4571	43.9873	44.39	0.18584	-2.7904
13575	PROF1_HUMAN	P07737	Profilin-1 OS=Homo sapiens GN=PFN1 PE=1 SV=2	4	Pass1	PepFrag1	None	1213.62	DSPSVWAAVPGK	DSPSVWAAVPGK	26	12	6.89	365	8	8	4	1	7400.49	7.7587	Identified	b2b2°b3°b4°b5°b8°y1y2y3y4y6y7y10	28.4868	129.377	89.3773	0.1506	Green	7350	1213.62	1213.62	37.4526	2	2	607.313	0.5433	36.8444	37.2694	37.6401	38.3783	0.21717	-4.2493
13575	PROF1_HUMAN	P07737	Profilin-1 OS=Homo sapiens GN=PFN1 PE=1 SV=2	5	Pass1	PepFrag1	None	1625.75	DSLLQDGEFSMDLR	DSLLQDGEFSMDLR	75	14	3.49	367	11	11	7	2	10200.8	7.8981		b3b3°b4b4°b5y2y3y4y5y5°y6y9y10y14	57.6398	156.234	116.234	0.1136	Green	12462	1625.75	1625.75	53.0964	2	2	813.38	0.64266	52.5437	52.8903	53.3015	54.2258	0.29048	-0.1272
13575	PROF1_HUMAN	P07737	Profilin-1 OS=Homo sapiens GN=PFN1 PE=1 SV=2	6	Pass1	PepFrag1	None	1023.56	EGVHGGLINK	EGVHGGLINK	116	10	7.84	363	3	3	0	0	1818.81	7.1493		b4°b6°b7b7°b8°y2y6	14.3974	117.245	77.2452	0.0495	Green	1614	1023.56	1023.56	17.7256	2	2	512.282	0.54011	17.2566	17.5384	17.915	18.4602	0.23054	-1.7097
13074	POTEE_HUMAN	Q6S8J3	POTE ankyrin domain family member E OS=Homo sapiens GN=POTEE PE=2 SV=3	1	Pass1	PepFrag1	None	1790.89	SYELPDGQVITIGNER	SYELPDGQVITIGNER	938	16	3.82	374	18	18	14	6	90955.5	9.1997	Identified	b2b2°b3b3°b4b9b9°b10b11b11°b12y1y2y2°y3y4y4°y5y6y6*y7y8y11y12y12°y13y14°	46.1764	167.929	127.929	0.4073	Green	10732	1790.89	1790.89	47.4601	2.02	2	895.95	0.65647	46.8436	47.2681	47.6619	48.1025	0.27127	-3.2071
13074	POTEE_HUMAN	Q6S8J3	POTE ankyrin domain family member E OS=Homo sapiens GN=POTEE PE=2 SV=3	2	Pass1	PepFrag1	None	976.448	AGFAGDDAPR	AGFAGDDAPR	718	10	3.88	372	11	11	7	2	30094.1	8.7194	Missing	b2b3b4y1y3y4y4°y5y6y6°y7y7°y9y10	22.6593	108.656	68.6557	0.2448	Green	1793	976.446	976.445	18.4396	1.99	2	488.726	0.44999	17.7535	18.2552	18.6263	19.4928	0.17709	-3.5022
13074	POTEE_HUMAN	Q6S8J3	POTE ankyrin domain family member E OS=Homo sapiens GN=POTEE PE=2 SV=3	3	Pass1	PepFrag1	None	1198.71	AVFPSIVGRPR	AVFPSIVGRPR	728	11	12.48	373	7	7	5	1	9489.02	8.2181	Identified	b2b5°y4y5y6y7y7°y8y9y9°	31.1865	131.395	91.3952	0.1322	Green	6791	1198.7	1198.7	35.7024	2.2	2	599.855	0.71319	34.7333	35.4645	35.9729	37.3055	0.26606	-3.9214
13074	POTEE_HUMAN	Q6S8J3	POTE ankyrin domain family member E OS=Homo sapiens GN=POTEE PE=2 SV=3	4	Pass1	PepFrag1	Carbamidomethyl C(2)	2550.17	LCYVALDFEQEMATAASSSSLEK	LCYVALDFEQEMATAASSSSLEK	915	23	3.68	371	20	20	15	4	29013.7	8.7035		b3b4b5b6b7b9°b13b14b14°b15b16y1y3y4y5y6y7y7°y8y9y10y11y23	63.7227	209.619	99.7459	0.1226	Green	14775	2550.18	2550.17	62.6714	2.69	3	850.731	0.84869	62.0055	62.4719	62.8549	63.9233	0.39905	-1.9639
13074	POTEE_HUMAN	Q6S8J3	POTE ankyrin domain family member E OS=Homo sapiens GN=POTEE PE=2 SV=3	5	Pass1	PepFrag1	None	644.434	GILTLK	GILTLK	762	6	10.2	375	9	9	7	4	43181.1	8.8762		b2b3b4b4°b5b5°b6y1y2y3y4y4°	31.056	90.5336	141.067	0.0347	Green	5645	644.435	644.435	32.1673	1.09	1	644.435	0.44764	31.439	31.9808	32.3685	33.1224	0.16249	1.302
13074	POTEE_HUMAN	Q6S8J3	POTE ankyrin domain family member E OS=Homo sapiens GN=POTEE PE=2 SV=3	6	Pass1	PepFrag1	None	644.373	LDLAGR	LDLAGR	877	6	6.78	376	3	3	2	0	9268.68	8.2079		y3y4y5	19.5743	86.1967	132.393	0.0263	Green	2141	644.372	644.373	19.8949	1.22	1	644.372	0.40165	19.2338	19.7111	20.0627	20.5397	0	-0.0764
13074	POTEE_HUMAN	Q6S8J3	POTE ankyrin domain family member E OS=Homo sapiens GN=POTEE PE=2 SV=3	7	Pass2	PepFrag2	None	1161.6	EIAALAPSMMK	EIAALAPSMMK	1015	11	7	370	2	2	0	0	245.361	6.2696	Missing	y3y7	39.3583	129.143	89.1434	0.0043	Green	12694	1161.6	1161.6	53.8841	2	2	581.305	0.57134	53.3232	53.7089	54.0561	54.2679	0.297	0.4158
13074	POTEE_HUMAN	Q6S8J3	POTE ankyrin domain family member E OS=Homo sapiens GN=POTEE PE=2 SV=3	8	Pass2	MissedCleavage	None	800.535	RGILTLK	RGILTLK	761	7	11.64	377	4	4	2	0	5726.49	7.9988		b3b4b5b5°y7	25.9613	103.841	63.8409	0.0266	Green	4389	800.53	800.53	28.1582	2	2	400.769	0.66206	27.4404	27.9366	28.3824	29.6114	0.31189	-6.2361
13074	POTEE_HUMAN	Q6S8J3	POTE ankyrin domain family member E OS=Homo sapiens GN=POTEE PE=2 SV=3	9	Pass2	MissedCleavage	None	1430.79	EIAALAPSMMKIR	EIAALAPSMMKIR	1015	13	10.22	369	2	2	0	0	731.839	6.7443	Identified	b6°b9y7	43.6124	149.568	109.568	0.0012	Green	9610	1430.77	1430.77	44.0298	2	2	715.889	0.40165	43.7536	43.8475	44.2011	44.3239	0	-13.6555
8027	H2A1J_HUMAN	Q99878	Histone H2A type 1-J OS=Homo sapiens GN=HIST1H2AJ PE=1 SV=3	1	Pass1	PepFrag1	None	944.531	AGLQFPVGR	AGLQFPVGR	21	9	11.09	386	9	9	6	2	19556.7	8.1684	Identified	b3b4y1y2y3y4y5y6y6*y8	32.8587	110.939	70.9393	0.6145	Green	7133	944.528	944.527	36.7659	1.98	2	472.768	0.52271	36.1558	36.5797	36.9629	37.7441	0.23892	-4.2865
8027	H2A1J_HUMAN	Q99878	Histone H2A type 1-J OS=Homo sapiens GN=HIST1H2AJ PE=1 SV=3	2	Pass1	PepFrag1	None	1931.17	VTIAQGGVLPNIQAVLLPK	VTIAQGGVLPNIQAVLLPK	100	19	10.21	387	20	20	14	4	32478.9	8.3887	Identified	b2°b3°b4b4°b5b5°b6b6°b7b7°b8b8°b9b9°b11°b17b19y1y2y3y4y5y6y7y10y11y15y16y17	67.4387	185.27	83.5132	0.1992	Green	14885	1931.16	1931.17	63.2613	3	3	644.393	0.43814	62.6195	63.0566	63.4612	64.1377	0.14771	-0.1771
8027	H2A1J_HUMAN	Q99878	Histone H2A type 1-J OS=Homo sapiens GN=HIST1H2AJ PE=1 SV=3	3	Pass1	PepFrag1	None	2915.59	VGAGAPVYLAAVLEYLTAEILELAGNAAR	VGAGAPVYLAAVLEYLTAEILELAGNAAR	43	29	3.96	388	9	9	5	1	5914.05	7.649	Identified	b5b15b18°b22b23y2y3y4y5y6	83.1871	238.745	119.164	0.1739	Green	16717	2915.61	2915.59	94.2615	3.03	3	972.541	0.46921	93.7096	94.1142	94.408	94.9022	0.15679	-0.4374
8027	H2A1J_HUMAN	Q99878	Histone H2A type 1-J OS=Homo sapiens GN=HIST1H2AJ PE=1 SV=3	4	Pass2	MissedCleavage	None	1692.9	HLQLAIRNDEELNK	HLQLAIRNDEELNK	82	14	5.36	389	2	2	0	0	331.84	6.3981		b3*b4b10°y2	34.4775	163.939	69.2924	0.0125	Green	8998	1692.88	1692.89	42.3113	3	3	564.965	0.60865	41.8929	42.1273	42.6484	42.7732	0.3117	-9.6435
8026	H2A1B_HUMAN	P04908	Histone H2A type 1-B/E OS=Homo sapiens GN=HIST1H2AB PE=1 SV=2	1	Pass1	PepFrag1	None	944.531	AGLQFPVGR	AGLQFPVGR	21	9	11.09	390	9	9	6	2	19556.7	8.1684	Identified	b3b4y1y2y3y4y5y6y6*y8	32.8587	110.939	70.9393	0.6145	Green	7133	944.528	944.527	36.7659	1.98	2	472.768	0.52271	36.1558	36.5797	36.9629	37.7441	0.23892	-4.2865
8026	H2A1B_HUMAN	P04908	Histone H2A type 1-B/E OS=Homo sapiens GN=HIST1H2AB PE=1 SV=2	2	Pass1	PepFrag1	None	1931.17	VTIAQGGVLPNIQAVLLPK	VTIAQGGVLPNIQAVLLPK	100	19	10.21	391	20	20	14	4	32478.9	8.3887	Identified	b2°b3°b4b4°b5b5°b6b6°b7b7°b8b8°b9b9°b11°b17b19y1y2y3y4y5y6y7y10y11y15y16y17	67.4387	185.27	83.5132	0.1992	Green	14885	1931.16	1931.17	63.2613	3	3	644.393	0.43814	62.6195	63.0566	63.4612	64.1377	0.14771	-0.1771
8026	H2A1B_HUMAN	P04908	Histone H2A type 1-B/E OS=Homo sapiens GN=HIST1H2AB PE=1 SV=2	3	Pass1	PepFrag1	None	2915.59	VGAGAPVYLAAVLEYLTAEILELAGNAAR	VGAGAPVYLAAVLEYLTAEILELAGNAAR	43	29	3.96	392	9	9	5	1	5914.05	7.649	Identified	b5b15b18°b22b23y2y3y4y5y6	83.1871	238.745	119.164	0.1739	Green	16717	2915.61	2915.59	94.2615	3.03	3	972.541	0.46921	93.7096	94.1142	94.408	94.9022	0.15679	-0.4374
8026	H2A1B_HUMAN	P04908	Histone H2A type 1-B/E OS=Homo sapiens GN=HIST1H2AB PE=1 SV=2	4	Pass2	MissedCleavage	None	1692.9	HLQLAIRNDEELNK	HLQLAIRNDEELNK	82	14	5.36	393	2	2	0	0	331.84	6.3981		b3*b4b10°y2	34.4775	163.939	69.2924	0.0125	Green	8998	1692.88	1692.89	42.3113	3	3	564.965	0.60865	41.8929	42.1273	42.6484	42.7732	0.3117	-9.6435
8002	H2A1_HUMAN	P0C0S8	Histone H2A type 1 OS=Homo sapiens GN=HIST1H2AG PE=1 SV=2	1	Pass1	PepFrag1	None	944.531	AGLQFPVGR	AGLQFPVGR	21	9	11.09	394	9	9	6	2	19556.7	8.1684	Identified	b3b4y1y2y3y4y5y6y6*y8	32.8587	110.939	70.9393	0.6145	Green	7133	944.528	944.527	36.7659	1.98	2	472.768	0.52271	36.1558	36.5797	36.9629	37.7441	0.23892	-4.2865
8002	H2A1_HUMAN	P0C0S8	Histone H2A type 1 OS=Homo sapiens GN=HIST1H2AG PE=1 SV=2	2	Pass1	PepFrag1	None	1931.17	VTIAQGGVLPNIQAVLLPK	VTIAQGGVLPNIQAVLLPK	100	19	10.21	395	20	20	14	4	32478.9	8.3887	Identified	b2°b3°b4b4°b5b5°b6b6°b7b7°b8b8°b9b9°b11°b17b19y1y2y3y4y5y6y7y10y11y15y16y17	67.4387	185.27	83.5132	0.1992	Green	14885	1931.16	1931.17	63.2613	3	3	644.393	0.43814	62.6195	63.0566	63.4612	64.1377	0.14771	-0.1771
8002	H2A1_HUMAN	P0C0S8	Histone H2A type 1 OS=Homo sapiens GN=HIST1H2AG PE=1 SV=2	3	Pass1	PepFrag1	None	2915.59	VGAGAPVYLAAVLEYLTAEILELAGNAAR	VGAGAPVYLAAVLEYLTAEILELAGNAAR	43	29	3.96	396	9	9	5	1	5914.05	7.649	Identified	b5b15b18°b22b23y2y3y4y5y6	83.1871	238.745	119.164	0.1739	Green	16717	2915.61	2915.59	94.2615	3.03	3	972.541	0.46921	93.7096	94.1142	94.408	94.9022	0.15679	-0.4374
8002	H2A1_HUMAN	P0C0S8	Histone H2A type 1 OS=Homo sapiens GN=HIST1H2AG PE=1 SV=2	4	Pass2	MissedCleavage	None	1692.9	HLQLAIRNDEELNK	HLQLAIRNDEELNK	82	14	5.36	397	2	2	0	0	331.84	6.3981		b3*b4b10°y2	34.4775	163.939	69.2924	0.0125	Green	8998	1692.88	1692.89	42.3113	3	3	564.965	0.60865	41.8929	42.1273	42.6484	42.7732	0.3117	-9.6435
7899	H2AJ_HUMAN	Q9BTM1	Histone H2A.J OS=Homo sapiens GN=H2AFJ PE=1 SV=1	1	Pass1	PepFrag1	None	944.531	AGLQFPVGR	AGLQFPVGR	21	9	11.09	398	9	9	6	2	19556.7	8.1684	Identified	b3b4y1y2y3y4y5y6y6*y8	32.8587	110.939	70.9393	0.6145	Green	7133	944.528	944.527	36.7659	1.98	2	472.768	0.52271	36.1558	36.5797	36.9629	37.7441	0.23892	-4.2865
7899	H2AJ_HUMAN	Q9BTM1	Histone H2A.J OS=Homo sapiens GN=H2AFJ PE=1 SV=1	2	Pass1	PepFrag1	None	1931.17	VTIAQGGVLPNIQAVLLPK	VTIAQGGVLPNIQAVLLPK	100	19	10.21	399	20	20	14	4	32478.9	8.3887	Identified	b2°b3°b4b4°b5b5°b6b6°b7b7°b8b8°b9b9°b11°b17b19y1y2y3y4y5y6y7y10y11y15y16y17	67.4387	185.27	83.5132	0.1992	Green	14885	1931.16	1931.17	63.2613	3	3	644.393	0.43814	62.6195	63.0566	63.4612	64.1377	0.14771	-0.1771
7899	H2AJ_HUMAN	Q9BTM1	Histone H2A.J OS=Homo sapiens GN=H2AFJ PE=1 SV=1	3	Pass1	PepFrag1	None	2915.59	VGAGAPVYLAAVLEYLTAEILELAGNAAR	VGAGAPVYLAAVLEYLTAEILELAGNAAR	43	29	3.96	400	9	9	5	1	5914.05	7.649	Identified	b5b15b18°b22b23y2y3y4y5y6	83.1871	238.745	119.164	0.1739	Green	16717	2915.61	2915.59	94.2615	3.03	3	972.541	0.46921	93.7096	94.1142	94.408	94.9022	0.15679	-0.4374
7899	H2AJ_HUMAN	Q9BTM1	Histone H2A.J OS=Homo sapiens GN=H2AFJ PE=1 SV=1	4	Pass2	MissedCleavage	None	1692.9	HLQLAIRNDEELNK	HLQLAIRNDEELNK	82	14	5.36	401	2	2	0	0	331.84	6.3981		b3*b4b10°y2	34.4775	163.939	69.2924	0.0125	Green	8998	1692.88	1692.89	42.3113	3	3	564.965	0.60865	41.8929	42.1273	42.6484	42.7732	0.3117	-9.6435
7897	H2A3_HUMAN	Q7L7L0	Histone H2A type 3 OS=Homo sapiens GN=HIST3H2A PE=1 SV=3	1	Pass1	PepFrag1	None	944.531	AGLQFPVGR	AGLQFPVGR	21	9	11.09	402	9	9	6	2	19556.7	8.1684	Identified	b3b4y1y2y3y4y5y6y6*y8	32.8587	110.939	70.9393	0.6145	Green	7133	944.528	944.527	36.7659	1.98	2	472.768	0.52271	36.1558	36.5797	36.9629	37.7441	0.23892	-4.2865
7897	H2A3_HUMAN	Q7L7L0	Histone H2A type 3 OS=Homo sapiens GN=HIST3H2A PE=1 SV=3	2	Pass1	PepFrag1	None	1931.17	VTIAQGGVLPNIQAVLLPK	VTIAQGGVLPNIQAVLLPK	100	19	10.21	403	20	20	14	4	32478.9	8.3887	Identified	b2°b3°b4b4°b5b5°b6b6°b7b7°b8b8°b9b9°b11°b17b19y1y2y3y4y5y6y7y10y11y15y16y17	67.4387	185.27	83.5132	0.1992	Green	14885	1931.16	1931.17	63.2613	3	3	644.393	0.43814	62.6195	63.0566	63.4612	64.1377	0.14771	-0.1771
7897	H2A3_HUMAN	Q7L7L0	Histone H2A type 3 OS=Homo sapiens GN=HIST3H2A PE=1 SV=3	3	Pass1	PepFrag1	None	2915.59	VGAGAPVYLAAVLEYLTAEILELAGNAAR	VGAGAPVYLAAVLEYLTAEILELAGNAAR	43	29	3.96	404	9	9	5	1	5914.05	7.649	Identified	b5b15b18°b22b23y2y3y4y5y6	83.1871	238.745	119.164	0.1739	Green	16717	2915.61	2915.59	94.2615	3.03	3	972.541	0.46921	93.7096	94.1142	94.408	94.9022	0.15679	-0.4374
7897	H2A3_HUMAN	Q7L7L0	Histone H2A type 3 OS=Homo sapiens GN=HIST3H2A PE=1 SV=3	4	Pass2	MissedCleavage	None	1692.9	HLQLAIRNDEELNK	HLQLAIRNDEELNK	82	14	5.36	405	2	2	0	0	331.84	6.3981		b3*b4b10°y2	34.4775	163.939	69.2924	0.0125	Green	8998	1692.88	1692.89	42.3113	3	3	564.965	0.60865	41.8929	42.1273	42.6484	42.7732	0.3117	-9.6435
7703	H2A1H_HUMAN	Q96KK5	Histone H2A type 1-H OS=Homo sapiens GN=HIST1H2AH PE=1 SV=3	1	Pass1	PepFrag1	None	944.531	AGLQFPVGR	AGLQFPVGR	21	9	11.09	406	9	9	6	2	19556.7	8.1684	Identified	b3b4y1y2y3y4y5y6y6*y8	32.8587	110.939	70.9393	0.6145	Green	7133	944.528	944.527	36.7659	1.98	2	472.768	0.52271	36.1558	36.5797	36.9629	37.7441	0.23892	-4.2865
7703	H2A1H_HUMAN	Q96KK5	Histone H2A type 1-H OS=Homo sapiens GN=HIST1H2AH PE=1 SV=3	2	Pass1	PepFrag1	None	1931.17	VTIAQGGVLPNIQAVLLPK	VTIAQGGVLPNIQAVLLPK	100	19	10.21	407	20	20	14	4	32478.9	8.3887	Identified	b2°b3°b4b4°b5b5°b6b6°b7b7°b8b8°b9b9°b11°b17b19y1y2y3y4y5y6y7y10y11y15y16y17	67.4387	185.27	83.5132	0.1992	Green	14885	1931.16	1931.17	63.2613	3	3	644.393	0.43814	62.6195	63.0566	63.4612	64.1377	0.14771	-0.1771
7703	H2A1H_HUMAN	Q96KK5	Histone H2A type 1-H OS=Homo sapiens GN=HIST1H2AH PE=1 SV=3	3	Pass1	PepFrag1	None	2915.59	VGAGAPVYLAAVLEYLTAEILELAGNAAR	VGAGAPVYLAAVLEYLTAEILELAGNAAR	43	29	3.96	408	9	9	5	1	5914.05	7.649	Identified	b5b15b18°b22b23y2y3y4y5y6	83.1871	238.745	119.164	0.1739	Green	16717	2915.61	2915.59	94.2615	3.03	3	972.541	0.46921	93.7096	94.1142	94.408	94.9022	0.15679	-0.4374
7703	H2A1H_HUMAN	Q96KK5	Histone H2A type 1-H OS=Homo sapiens GN=HIST1H2AH PE=1 SV=3	4	Pass2	MissedCleavage	None	1692.9	HLQLAIRNDEELNK	HLQLAIRNDEELNK	82	14	5.36	409	2	2	0	0	331.84	6.3981		b3*b4b10°y2	34.4775	163.939	69.2924	0.0125	Green	8998	1692.88	1692.89	42.3113	3	3	564.965	0.60865	41.8929	42.1273	42.6484	42.7732	0.3117	-9.6435
7668	H2A1D_HUMAN	P20671	Histone H2A type 1-D OS=Homo sapiens GN=HIST1H2AD PE=1 SV=2	1	Pass1	PepFrag1	None	944.531	AGLQFPVGR	AGLQFPVGR	21	9	11.09	410	9	9	6	2	19556.7	8.1684	Identified	b3b4y1y2y3y4y5y6y6*y8	32.8587	110.939	70.9393	0.6145	Green	7133	944.528	944.527	36.7659	1.98	2	472.768	0.52271	36.1558	36.5797	36.9629	37.7441	0.23892	-4.2865
7668	H2A1D_HUMAN	P20671	Histone H2A type 1-D OS=Homo sapiens GN=HIST1H2AD PE=1 SV=2	2	Pass1	PepFrag1	None	1931.17	VTIAQGGVLPNIQAVLLPK	VTIAQGGVLPNIQAVLLPK	100	19	10.21	411	20	20	14	4	32478.9	8.3887	Identified	b2°b3°b4b4°b5b5°b6b6°b7b7°b8b8°b9b9°b11°b17b19y1y2y3y4y5y6y7y10y11y15y16y17	67.4387	185.27	83.5132	0.1992	Green	14885	1931.16	1931.17	63.2613	3	3	644.393	0.43814	62.6195	63.0566	63.4612	64.1377	0.14771	-0.1771
7668	H2A1D_HUMAN	P20671	Histone H2A type 1-D OS=Homo sapiens GN=HIST1H2AD PE=1 SV=2	3	Pass1	PepFrag1	None	2915.59	VGAGAPVYLAAVLEYLTAEILELAGNAAR	VGAGAPVYLAAVLEYLTAEILELAGNAAR	43	29	3.96	412	9	9	5	1	5914.05	7.649	Identified	b5b15b18°b22b23y2y3y4y5y6	83.1871	238.745	119.164	0.1739	Green	16717	2915.61	2915.59	94.2615	3.03	3	972.541	0.46921	93.7096	94.1142	94.408	94.9022	0.15679	-0.4374
7668	H2A1D_HUMAN	P20671	Histone H2A type 1-D OS=Homo sapiens GN=HIST1H2AD PE=1 SV=2	4	Pass2	MissedCleavage	None	1692.9	HLQLAIRNDEELNK	HLQLAIRNDEELNK	82	14	5.36	413	2	2	0	0	331.84	6.3981		b3*b4b10°y2	34.4775	163.939	69.2924	0.0125	Green	8998	1692.88	1692.89	42.3113	3	3	564.965	0.60865	41.8929	42.1273	42.6484	42.7732	0.3117	-9.6435
7667	H2A1C_HUMAN	Q93077	Histone H2A type 1-C OS=Homo sapiens GN=HIST1H2AC PE=1 SV=3	1	Pass1	PepFrag1	None	944.531	AGLQFPVGR	AGLQFPVGR	21	9	11.09	414	9	9	6	2	19556.7	8.1684	Identified	b3b4y1y2y3y4y5y6y6*y8	32.8587	110.939	70.9393	0.6094	Green	7133	944.528	944.527	36.7659	1.98	2	472.768	0.52271	36.1558	36.5797	36.9629	37.7441	0.23892	-4.2865
7667	H2A1C_HUMAN	Q93077	Histone H2A type 1-C OS=Homo sapiens GN=HIST1H2AC PE=1 SV=3	2	Pass1	PepFrag1	None	1931.17	VTIAQGGVLPNIQAVLLPK	VTIAQGGVLPNIQAVLLPK	100	19	10.21	415	20	20	14	4	32478.9	8.3887	Identified	b2°b3°b4b4°b5b5°b6b6°b7b7°b8b8°b9b9°b11°b17b19y1y2y3y4y5y6y7y10y11y15y16y17	67.4387	185.27	83.5132	0.1975	Green	14885	1931.16	1931.17	63.2613	3	3	644.393	0.43814	62.6195	63.0566	63.4612	64.1377	0.14771	-0.1771
7667	H2A1C_HUMAN	Q93077	Histone H2A type 1-C OS=Homo sapiens GN=HIST1H2AC PE=1 SV=3	3	Pass1	PepFrag1	None	2915.59	VGAGAPVYLAAVLEYLTAEILELAGNAAR	VGAGAPVYLAAVLEYLTAEILELAGNAAR	43	29	3.96	416	9	9	5	1	5914.05	7.649	Identified	b5b15b18°b22b23y2y3y4y5y6	83.1871	238.745	119.164	0.1725	Green	16717	2915.61	2915.59	94.2615	3.03	3	972.541	0.46921	93.7096	94.1142	94.408	94.9022	0.15679	-0.4374
7667	H2A1C_HUMAN	Q93077	Histone H2A type 1-C OS=Homo sapiens GN=HIST1H2AC PE=1 SV=3	4	Pass2	MissedCleavage	None	1692.9	HLQLAIRNDEELNK	HLQLAIRNDEELNK	82	14	5.36	417	2	2	0	0	331.84	6.3981		b3*b4b10°y2	34.4775	163.939	69.2924	0.0124	Green	8998	1692.88	1692.89	42.3113	3	3	564.965	0.60865	41.8929	42.1273	42.6484	42.7732	0.3117	-9.6435
7667	H2A1C_HUMAN	Q93077	Histone H2A type 1-C OS=Homo sapiens GN=HIST1H2AC PE=1 SV=3	5	Pass2	InSource	None	370.209	AGLQ	AGLQFPVGR	21	4	6.13	414	0	0	0	0	49.557	0			32.8587	60.3869	80.7738	0.0082	Green	7134	370.213	370.213	36.7666	1	1	370.213	0.44892	36.3185	36.5827	36.9706	37.4349	0	10.9975
12389	PAI1_HUMAN	P05121	Plasminogen activator inhibitor 1 OS=Homo sapiens GN=SERPINE1 PE=1 SV=1	1	Pass1	PepFrag1	None	2601.29	QFQADFTSLSDQEPLHVAQALQK	QFQADFTSLSDQEPLHVAQALQK	323	23	4.3	427	16	16	6	2	10663.3	7.8446	Identified	b2b2*b3b3*b4b4*b5*b5°b9*b10*b11°b13*y2y4y6y8y11y12*y13y14y15y16y18y18*y19*y20y21y22*y23	55.6352	216.179	104.119	0.1463	Green	12285	2601.3	2601.29	52.4278	2.97	3	867.771	0.70591	51.874	52.2551	52.6056	53.6442	0.35947	-2.4605
12389	PAI1_HUMAN	P05121	Plasminogen activator inhibitor 1 OS=Homo sapiens GN=SERPINE1 PE=1 SV=1	2	Pass1	PepFrag1	None	2220.24	EVPLSALTNILSAQLISHWK	EVPLSALTNILSAQLISHWK	266	20	7.84	431	17	17	11	1	8523.76	7.7474	Identified	b2b3°b4°b5b5°b6°y1y3y4y5y5°y6y7y7*y8y9y10y13y14y15y16y16°y17y20	66.4666	199.519	93.0124	0.0985	Green	16270	2220.24	2220.24	76.8466	2.91	3	740.753	0.50513	76.0181	76.6438	77.0484	78.5754	0.15073	1.3772
12389	PAI1_HUMAN	P05121	Plasminogen activator inhibitor 1 OS=Homo sapiens GN=SERPINE1 PE=1 SV=1	3	Pass1	PepFrag1	None	1105.6	VFQQVAQASK	VFQQVAQASK	41	10	10.21	420	11	11	6	2	30400.7	8.2996		b2b3b6b6*b9y3y4y4°y5y5*y6y7y7*y7°y8°y9y10	28.5303	123.226	83.2262	0.0943	Green	2156	1105.6	1105.6	19.9512	1.99	2	553.304	0.47398	19.1337	19.7648	20.1402	20.9833	0.19702	0.2235
12389	PAI1_HUMAN	P05121	Plasminogen activator inhibitor 1 OS=Homo sapiens GN=SERPINE1 PE=1 SV=1	4	Pass1	PepFrag1	None	1034.57	FIINDWVK	FIINDWVK	156	8	6.51	426	7	7	6	0	15461.1	8.006		b6°y2y3y4y5y5*y6y7y8	43.1354	118.714	78.7139	0.0809	Green	11448	1034.57	1034.57	49.6691	1.97	2	517.787	0.56833	49.0615	49.4653	49.8805	50.8307	0.19522	-1.8853
12389	PAI1_HUMAN	P05121	Plasminogen activator inhibitor 1 OS=Homo sapiens GN=SERPINE1 PE=1 SV=1	5	Pass1	PepFrag1	None	2063.08	MAPEEIIMDRPFLFVVR	MAPEEIIMDRPFLFVVR	369	17	4.44	430	10	10	5	0	5459.63	7.5539	Identified	b11°y1y3y7y8y10y11y12y13y13°y14y16°y17	73.0014	188.834	85.8891	0.0788	Green	15108	2063.08	2063.08	64.7079	2.84	3	688.365	0.51921	64.2194	64.5258	64.8991	65.6478	0.18826	0.333
12389	PAI1_HUMAN	P05121	Plasminogen activator inhibitor 1 OS=Homo sapiens GN=SERPINE1 PE=1 SV=1	6	Pass1	PepFrag1	None	1378.71	LVQGFMPHFFR	LVQGFMPHFFR	127	11	11.05	428	7	7	4	1	4278.37	7.448	Identified	b3y2y3y4y5y6y8y9*	45.9514	142.231	54.8205	0.0785	Green	12527	1378.7	1378.71	53.302	2.61	3	460.237	1.01579	52.5093	53.0482	53.765	55.0301	0.46305	-1.519
12389	PAI1_HUMAN	P05121	Plasminogen activator inhibitor 1 OS=Homo sapiens GN=SERPINE1 PE=1 SV=1	7	Pass1	PepFrag1	None	1108.53	QVDFSEVER	QVDFSEVER	145	9	3.82	421	8	8	6	1	23543.5	8.1886		b2*b3b3°b8*y2y3y4y4°y5y5°y6y7y7°y8	23.2336	120.012	80.0118	0.0736	Green	4686	1108.52	1108.52	29.1305	2	2	554.765	0.73133	28.3204	28.946	29.3084	29.901	0.32524	-5.9613
12389	PAI1_HUMAN	P05121	Plasminogen activator inhibitor 1 OS=Homo sapiens GN=SERPINE1 PE=1 SV=1	8	Pass1	PepFrag1	None	1144.54	TPFPDSSTHR	TPFPDSSTHR	199	10	8.24	418	10	10	7	2	29759.8	8.2903	Identified	b1b3b3°b4b8°y2y3y4y5y5°y6y6°y7y7°y8y8°	10.6439	121.222	81.2222	0.0646	Green	1479	1144.54	1144.53	17.1438	2.28	2	572.772	0.60074	16.621	16.9617	17.3238	18.3192	0.25018	-3.3071
12389	PAI1_HUMAN	P05121	Plasminogen activator inhibitor 1 OS=Homo sapiens GN=SERPINE1 PE=1 SV=1	9	Pass1	PepFrag1	None	2450.2	ELMGPWNKDEISTTDAIFVQR	ELMGPWNKDEISTTDAIFVQR	103	21	4.06	429	16	16	8	3	16616.8	8.0373	Missing	b2b3°b10°b11b12b12°b13*b15b16°b17b19°b20b21y2y3y4y4*y5y6y7y10y10*y11y16*y18*y21	56.6399	207.963	98.6419	0.049	Green	12655	2450.21	2450.2	53.7511	2.94	3	817.407	0.79115	53.2518	53.5666	53.931	55.5034	0.40719	-1.4252
12389	PAI1_HUMAN	P05121	Plasminogen activator inhibitor 1 OS=Homo sapiens GN=SERPINE1 PE=1 SV=1	10	Pass1	PepFrag1	None	1208.62	FSLETEVDLR	FSLETEVDLR	300	10	3.82	425	9	9	4	0	5074.91	7.5221		b1b2b5b5°y2y3y4y6y7y10	43.4126	129.689	89.6888	0.0403	Green	9887	1208.62	1208.61	44.8321	2	2	604.811	1.18306	44.1682	44.5786	45.1461	46.2318	0.57451	-2.0506
12389	PAI1_HUMAN	P05121	Plasminogen activator inhibitor 1 OS=Homo sapiens GN=SERPINE1 PE=1 SV=1	11	Pass1	PepFrag1	None	1494.74	DEISTTDAIFVQR	DEISTTDAIFVQR	111	13	3.69	423	11	11	7	2	20917.4	8.1372		b3b4b5°b6°b9y3y4y5y6y7y8y9y13	47.0535	148.915	108.915	0.0392	Green	8846	1494.75	1494.74	41.8228	2	2	747.878	0.8178	41.3815	41.6294	42.0092	42.3693	0.42846	0.6876
12389	PAI1_HUMAN	P05121	Plasminogen activator inhibitor 1 OS=Homo sapiens GN=SERPINE1 PE=1 SV=1	12	Pass1	PepFrag1	None	859.463	GAVDQLTR	GAVDQLTR	177	8	6.78	419	4	4	3	0	2506.27	7.2157		b4°b5°y2y3y4y4*y5y5*	23.7752	103.318	63.3184	0.0372	Green	2059	859.456	859.456	19.6189	1.86	2	430.232	0.74925	19.0041	19.44	19.7968	21.0413	0.38733	-8.7542
12389	PAI1_HUMAN	P05121	Plasminogen activator inhibitor 1 OS=Homo sapiens GN=SERPINE1 PE=1 SV=1	13	Pass1	PepFrag1	None	932.523	GMISNLLGK	GMISNLLGK	168	9	10.2	424	7	7	6	0	8855.75	7.7639		y1y2y3y4y5y6y6*y7	38.3748	112.365	72.3652	0.0362	Green	9662	932.521	932.521	44.1831	1.94	2	466.764	0.58672	43.5275	43.9729	44.4011	44.7377	0.24874	-2.8854
12389	PAI1_HUMAN	P05121	Plasminogen activator inhibitor 1 OS=Homo sapiens GN=SERPINE1 PE=1 SV=1	14	Pass1	PepFrag1	None	1652.76	SDGSTVSVPMMAQTNK	SDGSTVSVPMMAQTNK	214	16	6.56	422	10	10	6	2	17722	8.0652	Identified	b6°b7b8b8°y2y3y4y8y8°y9y10y11y16	33.417	158.705	118.705	0.0322	Green	5986	1652.77	1652.76	33.2998	2	2	826.887	0.60989	32.4449	33.1052	33.4943	34.0727	0.23619	0.1375
12389	PAI1_HUMAN	P05121	Plasminogen activator inhibitor 1 OS=Homo sapiens GN=SERPINE1 PE=1 SV=1	15	Pass1	PepFrag1	None	682.486	LLVLPK	LLVLPK	294	6	10.2	433	5	5	3	2	12520	7.9143	Identified	b2b3y2y3y4	31.4916	95.4958	150.992	0.0182	Green	6223	682.487	682.487	34.0493	1.4	1	682.487	0.41166	33.5722	33.8685	34.2334	34.9097	0.33004	1.0338
12389	PAI1_HUMAN	P05121	Plasminogen activator inhibitor 1 OS=Homo sapiens GN=SERPINE1 PE=1 SV=1	16	Pass1	PepFrag1	None	974.476	ELMGPWNK	ELMGPWNK	103	8	7	432	3	3	2	0	1644.02	7.0326	Identified	b3°y4y5y6	22.5276	111.779	71.7792	0.0147	Green	6913	974.482	974.481	36.0728	1.92	2	487.745	0.59223	35.496	35.848	36.2544	36.6792	0.2202	4.5121
12389	PAI1_HUMAN	P05121	Plasminogen activator inhibitor 1 OS=Homo sapiens GN=SERPINE1 PE=1 SV=1	17	Pass2	MissedCleavage	None	1523.77	STVKQVDFSEVER	STVKQVDFSEVER	141	13	4.44	434	0	0	0	0	982.517	6.8091		b1°b9*y11°y12°	29.6201	150.942	60.6278	0.0009	Green	5852	1523.76	1523.77	32.85	3	3	508.592	0.59627	32.5542	32.8051	33.1613	33.31	0	-0.7841
12389	PAI1_HUMAN	P05121	Plasminogen activator inhibitor 1 OS=Homo sapiens GN=SERPINE1 PE=1 SV=1	18	Pass2	InSource	None	456.318	VLPK	LLVLPK	296	4	10.21	433	1	1	0	0	35.6729	0	Identified	b2	31.4916	71.4162	102.832	0.0053	Green	6224	456.315	456.315	34.05	1	1	456.315	0.40611	33.655	33.8608	34.2388	34.7948	0.010972	-7.4476
12389	PAI1_HUMAN	P05121	Plasminogen activator inhibitor 1 OS=Homo sapiens GN=SERPINE1 PE=1 SV=1	19	Pass2	InSource	None	632.336	DQLTR	GAVDQLTR	180	5	6.89	419	1	1	0	0	44.1396	0		b2b2*	23.7752	83.1144	126.229	0.0037	Green	2081	632.329	632.329	19.6804	1	1	632.329	0.61565	19.1218	19.4753	19.8625	20.2494	0.3476	-10.7194
12389	PAI1_HUMAN	P05121	Plasminogen activator inhibitor 1 OS=Homo sapiens GN=SERPINE1 PE=1 SV=1	20	Pass2	InSource	None	1038.5	GFMPHFFR	LVQGFMPHFFR	130	8	11.05	428	1	1	0	0	62.9669	0	Missing	b2	45.9514	115.438	75.4376	0.0032	Green	12550	1038.51	1038.51	53.3665	2	2	519.757	1.00162	52.6176	53.0904	53.6932	54.3843	0.599	8.1129
12389	PAI1_HUMAN	P05121	Plasminogen activator inhibitor 1 OS=Homo sapiens GN=SERPINE1 PE=1 SV=1	21	Pass2	InSource	None	744.461	ISNLLGK	GMISNLLGK	170	7	10.2	424	0	0	0	0	101.415	0			38.3748	97.4807	154.961	0.003	Green	9672	744.455	744.456	44.1979	1.38	1	744.455	0.50593	43.7777	43.9963	44.3535	44.5138	0	-7.9988
12389	PAI1_HUMAN	P05121	Plasminogen activator inhibitor 1 OS=Homo sapiens GN=SERPINE1 PE=1 SV=1	22	Pass2	NeutralLoss_NH3	None	915.497	GMISNLLGK	GMISNLLGK	168	9	10.2	424	0	0	0	0	164.883	0			38.3748	112.365	72.3652	0.0014	Green	9658	915.502	915.501	44.1715	2	2	458.255	0.57644	43.6992	43.901	44.3909	44.5771	0	4.7061
5055	G3P_HUMAN	P04406	Glyceraldehyde-3-phosphate dehydrogenase OS=Homo sapiens GN=GAPDH PE=1 SV=3	1	Pass1	PepFrag1	None	1613.9	LVINGNPITIFQER	LVINGNPITIFQER	66	14	6.95	443	17	17	13	5	36010	8.3718	Identified	b2b3b4b5b5*b6b6*b14y1y2y3y4y5y6y7*y8y9y10y11y12y12*	52.5676	160.529	120.529	0.2012	Green	13168	1613.9	1613.89	55.562	2.01	2	807.452	0.70821	54.9899	55.3695	55.7774	56.7424	0.28822	-5.5509
5055	G3P_HUMAN	P04406	Glyceraldehyde-3-phosphate dehydrogenase OS=Homo sapiens GN=GAPDH PE=1 SV=3	2	Pass1	PepFrag1	None	2595.36	VIHDNFGIVEGLMTTVHAITATQK	VIHDNFGIVEGLMTTVHAITATQK	162	24	6.06	444	17	17	6	4	3971.55	7.4143		b3b4b5b6*b7b7°b8°b9b9*b10b18*b19b20°b21°b22y4y5y5°y6*y7*y9y11y11°y14y15y18y21y22	57.707	219.9	106.6	0.1948	Green	16001	2595.36	2595.35	72.0442	3.41	3	865.793	1.50371	71.0404	71.5715	72.2447	73.9937	0.70081	-2.7056
5055	G3P_HUMAN	P04406	Glyceraldehyde-3-phosphate dehydrogenase OS=Homo sapiens GN=GAPDH PE=1 SV=3	3	Pass1	PepFrag1	None	1411.79	GALQNIIPASTGAAK	GALQNIIPASTGAAK	200	15	10.2	439	11	11	6	3	29011.1	8.2779	Identified	b2b3b5b5*b6b6*b7b7*y2y8y8°y9y10y11y15	42.8539	146.728	106.728	0.1377	Green	7698	1411.79	1411.79	38.4535	2	2	706.399	0.45436	37.7163	38.2568	38.6561	39.6213	0.21024	-1.4571
5055	G3P_HUMAN	P04406	Glyceraldehyde-3-phosphate dehydrogenase OS=Homo sapiens GN=GAPDH PE=1 SV=3	4	Pass1	PepFrag1	Carbamidomethyl C(13)	1530.79	VPTANVSVVDLTCR	VPTANVSVVDLTCR	234	14	6.1	440	16	16	11	4	53994.1	8.5477	Identified	b3b3°b4b4°b5b6b7b9b11°b13°y2y3y4y5y6y8y8°y9y10y12y13	42.2503	149.93	109.93	0.1281	Green	8246	1530.8	1530.79	39.9969	2.07	2	765.903	0.80408	39.0825	39.7761	40.2075	41.0904	0.39214	-0.0855
5055	G3P_HUMAN	P04406	Glyceraldehyde-3-phosphate dehydrogenase OS=Homo sapiens GN=GAPDH PE=1 SV=3	5	Pass1	PepFrag1	None	2213.11	VIISAPSADAPMFVMGVNHEK	VIISAPSADAPMFVMGVNHEK	118	21	5.23	442	9	9	3	1	4259.1	7.4447	Identified	b2b3b4°b5b5°y5y6y7y12y15°y18y21	52.3993	196.369	90.9127	0.0997	Green	11511	2213.12	2213.12	49.8825	2.94	3	738.379	0.44972	49.3599	49.7012	50.0616	50.5926	0.13898	4.5469
5055	G3P_HUMAN	P04406	Glyceraldehyde-3-phosphate dehydrogenase OS=Homo sapiens GN=GAPDH PE=1 SV=3	6	Pass1	PepFrag1	None	1763.8	LISWYDNEFGYSNR	LISWYDNEFGYSNR	309	14	4.07	441	9	9	5	0	10386	7.8318		b2b3b3°b10*y3y4y4°y5y6y6°y9y10y14	47.8053	162.76	122.76	0.0899	Green	11450	1763.81	1763.81	49.689	2	2	882.41	0.69656	49.1323	49.5046	49.8731	50.6418	0.32471	1.9255
5055	G3P_HUMAN	P04406	Glyceraldehyde-3-phosphate dehydrogenase OS=Homo sapiens GN=GAPDH PE=1 SV=3	7	Pass1	PepFrag1	Carbamidomethyl C(7);Carbamidomethyl C(11)	1833.92	IISNASCTTNCLAPLAK	IISNASCTTNCLAPLAK	145	17	8.29	438	8	8	2	1	2071.35	7.1316	Identified	b2b12b13b16b17y2y4y6y9*y12*	43.6545	166.627	126.627	0.0315	Green	6642	1833.93	1833.92	35.308	2.04	2	917.466	0.40165	34.7115	35.1389	35.4794	35.7768	0.28138	-0.9163
5055	G3P_HUMAN	P04406	Glyceraldehyde-3-phosphate dehydrogenase OS=Homo sapiens GN=GAPDH PE=1 SV=3	8	Pass1	PepFrag1	None	795.418	LTGMAFR	LTGMAFR	227	7	11.05	437	6	6	4	2	4005.27	7.418		b2b2°b3y3y4y5y6	29.8829	98.8225	58.8225	0.0192	Green	4716	795.409	795.409	29.1872	1.84	2	398.208	0.51995	28.6881	29.0014	29.3771	29.9596	0.15419	-11.9311
5055	G3P_HUMAN	P04406	Glyceraldehyde-3-phosphate dehydrogenase OS=Homo sapiens GN=GAPDH PE=1 SV=3	9	Pass1	PepFrag1	None	829.441	QASEGPLK	QASEGPLK	263	8	6.7	436	4	4	3	0	2615.35	7.2329	Identified	b4°b5°b7°y2y3y4y5y5°	8.6754	100.686	60.6859	0.0171	Green	554	829.436	829.436	12.6214	1.94	2	415.221	0.46508	12.1636	12.4482	12.7809	13.4427	0.11821	-7.1764
5055	G3P_HUMAN	P04406	Glyceraldehyde-3-phosphate dehydrogenase OS=Homo sapiens GN=GAPDH PE=1 SV=3	10	Pass1	PepFrag1	None	909.49	AGAHLQGGAK	AGAHLQGGAK	107	10	10.24	435	7	7	3	2	4269.99	7.4458		b4b5y1y4y5y5*y6y10	10.5789	107.291	67.2911	0.0127	Green	10	909.487	909.487	8.483	2	2	455.247	0.6097	8.20541	8.32522	8.63815	9.62183	0.32026	-3.6704
5055	G3P_HUMAN	P04406	Glyceraldehyde-3-phosphate dehydrogenase OS=Homo sapiens GN=GAPDH PE=1 SV=3	11	Pass2	PepFrag2	None	739.362	YDNSLK	YDNSLK	139	6	6.48	445	4	4	3	0	5844.03	7.5821		y2y3y4y5y5*	10.9808	91.6478	51.6478	0.0158	Green	373	739.352	739.351	11.683	1.61	2	370.179	0.41111	11.308	11.5221	11.8426	12.3823	0.030919	-14.376
5055	G3P_HUMAN	P04406	Glyceraldehyde-3-phosphate dehydrogenase OS=Homo sapiens GN=GAPDH PE=1 SV=3	12	Pass2	PepFrag2	None	805.432	VGVNGFGR	VGVNGFGR	5	8	11.05	448	0	0	0	0	87.0167	5.7549		b8*	20.0043	98.2869	156.574	0.0026	Yellow	4413	805.386	805.387	28.2294	1.37	1	805.386	0.58838	27.8972	28.0453	28.4099	28.901	0	-55.1076
5055	G3P_HUMAN	P04406	Glyceraldehyde-3-phosphate dehydrogenase OS=Homo sapiens GN=GAPDH PE=1 SV=3	13	Pass2	MissedCleavage	None	2113.14	AENGKLVINGNPITIFQER	AENGKLVINGNPITIFQER	61	19	7.22	446	3	3	1	0	455.52	6.4739	Identified	b8*b9°b10b10°b18°y5y6y7*y8*y10°	52.0859	190.956	87.304	0.0036	Green	16480	2113.14	2113.14	84.4492	3	3	705.05	0.77407	83.642	84.0706	84.8066	85.0136	0.44089	-1.6906
5055	G3P_HUMAN	P04406	Glyceraldehyde-3-phosphate dehydrogenase OS=Homo sapiens GN=GAPDH PE=1 SV=3	14	Pass2	VarMod	Oxidation M(12)	2229.1	VIISAPSADAPMFVMGVNHEK	VIISAPSADAPMFVMGVNHEK	118	21	5.23	447	3	3	0	0	745.85	6.688	Identified	b18y9°y16y18y18°	52.3993	196.369	90.9127	0.0255	Green	9796	2229.11	2229.11	44.561	3	3	743.708	0.6859	43.9474	44.1998	44.7368	45.1162	0.26564	1.8842
5055	G3P_HUMAN	P04406	Glyceraldehyde-3-phosphate dehydrogenase OS=Homo sapiens GN=GAPDH PE=1 SV=3	15	Pass2	InSource	None	1042.51	FVMGVNHEK	VIISAPSADAPMFVMGVNHEK	130	9	7.59	447	0	0	0	0	150.554	0			52.3993	118.877	78.8765	0.0094	Green	9772	1042.51	1042.51	44.4894	1.9	2	521.76	0.54118	43.9948	44.2895	44.6849	44.9284	0	-3.2661
5055	G3P_HUMAN	P04406	Glyceraldehyde-3-phosphate dehydrogenase OS=Homo sapiens GN=GAPDH PE=1 SV=3	16	Pass2	InSource	None	581.286	GMAFR	LTGMAFR	229	5	11.05	437	1	1	0	0	98.6621	0		b3	29.8829	78.3802	116.76	0.0062	Green	4717	581.287	581.287	29.1874	1	1	581.287	0.60609	28.7875	28.9937	29.4665	29.8685	0.3373	1.4205
5055	G3P_HUMAN	P04406	Glyceraldehyde-3-phosphate dehydrogenase OS=Homo sapiens GN=GAPDH PE=1 SV=3	17	Pass2	InSource	Oxidation M(9)	1903.87	SAPSADAPMFVMGVNHEK	VIISAPSADAPMFVMGVNHEK	121	18	5.23	447	0	0	0	0	212.122	0	Missing		52.3993	173.356	133.356	0.0017	Green	9779	1903.86	1903.85	44.5161	2	2	952.433	0.41988	44.1585	44.3474	44.7287	44.9352	0	-8.4047
5055	G3P_HUMAN	P04406	Glyceraldehyde-3-phosphate dehydrogenase OS=Homo sapiens GN=GAPDH PE=1 SV=3	18	Pass2	NeutralLoss_H2O	None	777.408	LTGMAFR	LTGMAFR	227	7	11.05	437	0	0	0	0	172.344	0			29.8829	98.8225	58.8225	0.0033	Green	4715	777.402	777.401	29.1857	2	2	389.204	0.52711	28.6227	29.0081	29.3739	29.7437	0	-8.1473
6089	EF1A1_HUMAN	P68104	Elongation factor 1-alpha 1 OS=Homo sapiens GN=EEF1A1 PE=1 SV=1	1	Pass1	PepFrag1	None	2515.38	VETGVLKPGMVVTFAPVNVTTEVK	VETGVLKPGMVVTFAPVNVTTEVK	266	24	7.11	468	22	22	11	6	41290.3	8.4152	Identified	b2b3°b4b5b6b6°b7b11b13b13°b14b14°b15b22b23y2y4y4°y5y7y7°y9y10y11y12y13y22y24	57.7362	217.743	105.162	0.2333	Green	12602	2515.39	2515.38	53.5408	2.97	3	839.136	0.51399	53.0022	53.3586	53.7231	54.4631	0.16163	0.1607
6089	EF1A1_HUMAN	P68104	Elongation factor 1-alpha 1 OS=Homo sapiens GN=EEF1A1 PE=1 SV=1	2	Pass1	PepFrag1	None	1025.61	IGGIGTVPVGR	IGGIGTVPVGR	255	11	11.05	462	11	11	9	2	22434.8	8.1503	Identified	b2b3b6°b7°y2y3y4y5y6y7y7°y8y9y10	28.5946	119.364	79.3637	0.1512	Green	5436	1025.61	1025.61	31.4887	2	2	513.307	0.43129	30.9841	31.3174	31.6714	32.4868	0.062779	-4.1579
6089	EF1A1_HUMAN	P68104	Elongation factor 1-alpha 1 OS=Homo sapiens GN=EEF1A1 PE=1 SV=1	3	Pass1	PepFrag1	Carbamidomethyl C(15)	3021.57	DGNASGTTLLEALDCILPPTRPTDKPLR	DGNASGTTLLEALDCILPPTRPTDKPLR	219	28	4.45	470	13	13	5	0	20411.7	8.1093	Identified	b2b3b3°b5*b5°b13°b17°b26y4y11y12y14y15y18y19y23y24y28	58.6974	238.688	79.344	0.1495	Green	15181	3021.56	3021.56	65.1313	3.62	4	756.146	0.69403	64.4533	64.9286	65.3396	66.0965	0.3159	-1.7563
6089	EF1A1_HUMAN	P68104	Elongation factor 1-alpha 1 OS=Homo sapiens GN=EEF1A1 PE=1 SV=1	4	Pass1	PepFrag1	None	1404.73	YYVTIIDAPGHR	YYVTIIDAPGHR	84	12	7.53	467	12	12	9	3	20016.3	8.1008	Identified	b2b3b4b4°b5y2y3y4y5y6y7y8y10	33.2798	143.269	55.5128	0.1452	Green	7004	1404.71	1404.72	36.3691	2.62	3	468.91	0.54723	35.8711	36.1719	36.5739	37.5794	0.17993	-2.3154
6089	EF1A1_HUMAN	P68104	Elongation factor 1-alpha 1 OS=Homo sapiens GN=EEF1A1 PE=1 SV=1	5	Pass1	PepFrag1	None	1120.6	STTTGHLIYK	STTTGHLIYK	20	10	9.55	461	13	13	8	6	31618.5	8.2993		b1°b2b2°b3°b4b4°b6b7b8b9b10°y1y2y3y4y6y7y8	22.5974	124.262	84.2619	0.1177	Green	1987	1120.6	1120.59	19.306	2.01	2	560.801	0.60678	18.8013	19.1393	19.4695	20.4229	0.30155	-5.1516
6089	EF1A1_HUMAN	P68104	Elongation factor 1-alpha 1 OS=Homo sapiens GN=EEF1A1 PE=1 SV=1	6	Pass1	PepFrag1	Carbamidomethyl C(16)	2995.4	SGDAAIVDMVPGKPMCVESFSDYPPLGR	SGDAAIVDMVPGKPMCVESFSDYPPLGR	395	28	3.96	469	10	10	2	1	9413.81	7.7732	Identified	b4b6b15°b17°y2y4y5y15y18y21y22y28	58.3219	234.135	116.09	0.0751	Green	13270	2995.43	2995.4	56.0109	3	3	999.147	0.6262	55.3616	55.7686	56.175	56.9104	0.21792	0.5599
6089	EF1A1_HUMAN	P68104	Elongation factor 1-alpha 1 OS=Homo sapiens GN=EEF1A1 PE=1 SV=1	7	Pass1	PepFrag1	None	780.414	YEEIVK	YEEIVK	166	6	4.26	465	4	4	2	1	3476.44	7.3405		b3y2y3y4	16.5137	97.3909	57.3909	0.045	Green	1921	780.406	780.406	19.0287	1.79	2	390.707	0.41536	18.5093	18.8578	19.2065	19.6949	0.21119	-10.4525
6089	EF1A1_HUMAN	P68104	Elongation factor 1-alpha 1 OS=Homo sapiens GN=EEF1A1 PE=1 SV=1	8	Pass1	PepFrag1	None	839.451	EVSTYIK	EVSTYIK	172	7	6.89	466	5	5	2	0	5297.99	7.5235		b1y1y2y3y4°y5	18.0721	102.445	62.4447	0.0255	Green	2393	839.447	839.446	21	1.56	2	420.227	0.51878	20.6174	20.8275	21.1756	21.5146	0.2621	-5.3303
6089	EF1A1_HUMAN	P68104	Elongation factor 1-alpha 1 OS=Homo sapiens GN=EEF1A1 PE=1 SV=1	9	Pass1	PepFrag1	None	3567.67	IGYNPDTVAFVPISGWNGDNMLEPSANMPWFK	IGYNPDTVAFVPISGWNGDNMLEPSANMPWFK	180	32	3.69	471	9	9	2	1	6396.61	7.6053	Identified	b7b8b11y4y9y11y21y22y32	70.1924	265.484	136.989	0.0149	Green	16131	3567.7	3567.65	74.0322	3	3	1189.9	0.46829	73.4743	73.8295	74.2237	74.5151	0.12678	-5.2061
6089	EF1A1_HUMAN	P68104	Elongation factor 1-alpha 1 OS=Homo sapiens GN=EEF1A1 PE=1 SV=1	10	Pass1	PepFrag1	None	1600.85	YEEIVKEVSTYIK	YEEIVKEVSTYIK	166	13	4.55	472	3	3	0	0	1197.19	6.8776		b12y3y5y10°	37.5321	158.635	65.7567	0.0145	Green	8234	1600.83	1600.84	39.9591	3	3	534.281	0.96399	39.3088	39.6165	40.117	40.5793	0.56817	-6.962
6089	EF1A1_HUMAN	P68104	Elongation factor 1-alpha 1 OS=Homo sapiens GN=EEF1A1 PE=1 SV=1	11	Pass2	PepFrag2	None	975.551	LPLQDVYK	LPLQDVYK	247	8	6.78	464	2	2	1	0	431.946	6.4348	Identified	y4y5y5*y7*	31.118	114.694	74.6941	0.0116	Green	909	975.494	975.493	14.5589	2	2	488.251	0.40165	14.2598	14.4029	14.7037	14.8623	0.26378	-59.3756
6089	EF1A1_HUMAN	P68104	Elongation factor 1-alpha 1 OS=Homo sapiens GN=EEF1A1 PE=1 SV=1	12	Pass2	MissedCleavage	Carbamidomethyl C(11)	1750.88	STTTGHLIYKCGGIDK	STTTGHLIYKCGGIDK	20	16	8.68	463	5	5	0	0	1300.92	6.9136		b2°b12y2y8y10y12y12°	30.0767	163.592	69.0615	0.0165	Green	6475	1750.88	1750.88	34.786	2.66	3	584.297	0.77776	34.0833	34.6033	35.0232	35.3071	0.46196	1.0336
6019	EF1A3_HUMAN	Q5VTE0	Putative elongation factor 1-alpha-like 3 OS=Homo sapiens GN=EEF1A1P5 PE=5 SV=1	1	Pass1	PepFrag1	None	2515.38	VETGVLKPGMVVTFAPVNVTTEVK	VETGVLKPGMVVTFAPVNVTTEVK	266	24	7.11	476	22	22	11	6	41290.3	8.4152	Identified	b2b3°b4b5b6b6°b7b11b13b13°b14b14°b15b22b23y2y4y4°y5y7y7°y9y10y11y12y13y22y24	57.7362	217.743	105.162	0.2308	Green	12602	2515.39	2515.38	53.5408	2.97	3	839.136	0.51399	53.0022	53.3586	53.7231	54.4631	0.16163	0.1607
6019	EF1A3_HUMAN	Q5VTE0	Putative elongation factor 1-alpha-like 3 OS=Homo sapiens GN=EEF1A1P5 PE=5 SV=1	2	Pass1	PepFrag1	None	1025.61	IGGIGTVPVGR	IGGIGTVPVGR	255	11	11.05	482	11	11	9	2	22434.8	8.1503	Identified	b2b3b6°b7°y2y3y4y5y6y7y7°y8y9y10	28.5946	119.364	79.3637	0.1496	Green	5436	1025.61	1025.61	31.4887	2	2	513.307	0.43129	30.9841	31.3174	31.6714	32.4868	0.062779	-4.1579
6019	EF1A3_HUMAN	Q5VTE0	Putative elongation factor 1-alpha-like 3 OS=Homo sapiens GN=EEF1A1P5 PE=5 SV=1	3	Pass1	PepFrag1	Carbamidomethyl C(15)	3021.57	DGNASGTTLLEALDCILPPTRPTDKPLR	DGNASGTTLLEALDCILPPTRPTDKPLR	219	28	4.45	478	13	13	5	0	20411.7	8.1093	Identified	b2b3b3°b5*b5°b13°b17°b26y4y11y12y14y15y18y19y23y24y28	58.6974	238.688	79.344	0.1479	Green	15181	3021.56	3021.56	65.1313	3.62	4	756.146	0.69403	64.4533	64.9286	65.3396	66.0965	0.3159	-1.7563
6019	EF1A3_HUMAN	Q5VTE0	Putative elongation factor 1-alpha-like 3 OS=Homo sapiens GN=EEF1A1P5 PE=5 SV=1	4	Pass1	PepFrag1	None	1404.73	YYVTIIDAPGHR	YYVTIIDAPGHR	84	12	7.53	475	12	12	9	3	20016.3	8.1008	Identified	b2b3b4b4°b5y2y3y4y5y6y7y8y10	33.2798	143.269	55.5128	0.1436	Green	7004	1404.71	1404.72	36.3691	2.62	3	468.91	0.54723	35.8711	36.1719	36.5739	37.5794	0.17993	-2.3154
6019	EF1A3_HUMAN	Q5VTE0	Putative elongation factor 1-alpha-like 3 OS=Homo sapiens GN=EEF1A1P5 PE=5 SV=1	5	Pass1	PepFrag1	None	1120.6	STTTGHLIYK	STTTGHLIYK	20	10	9.55	481	13	13	8	6	31618.5	8.2993		b1°b2b2°b3°b4b4°b6b7b8b9b10°y1y2y3y4y6y7y8	22.5974	124.262	84.2619	0.1164	Green	1987	1120.6	1120.59	19.306	2.01	2	560.801	0.60678	18.8013	19.1393	19.4695	20.4229	0.30155	-5.1516
6019	EF1A3_HUMAN	Q5VTE0	Putative elongation factor 1-alpha-like 3 OS=Homo sapiens GN=EEF1A1P5 PE=5 SV=1	6	Pass1	PepFrag1	Carbamidomethyl C(16)	2995.4	SGDAAIVDMVPGKPMCVESFSDYPPLGR	SGDAAIVDMVPGKPMCVESFSDYPPLGR	395	28	3.96	477	10	10	2	1	9413.81	7.7732	Identified	b4b6b15°b17°y2y4y5y15y18y21y22y28	58.3219	234.135	116.09	0.0743	Green	13270	2995.43	2995.4	56.0109	3	3	999.147	0.6262	55.3616	55.7686	56.175	56.9104	0.21792	0.5599
6019	EF1A3_HUMAN	Q5VTE0	Putative elongation factor 1-alpha-like 3 OS=Homo sapiens GN=EEF1A1P5 PE=5 SV=1	7	Pass1	PepFrag1	None	780.414	YEEIVK	YEEIVK	166	6	4.26	473	4	4	2	1	3476.44	7.3405		b3y2y3y4	16.5137	97.3909	57.3909	0.0445	Green	1921	780.406	780.406	19.0287	1.79	2	390.707	0.41536	18.5093	18.8578	19.2065	19.6949	0.21119	-10.4525
6019	EF1A3_HUMAN	Q5VTE0	Putative elongation factor 1-alpha-like 3 OS=Homo sapiens GN=EEF1A1P5 PE=5 SV=1	8	Pass1	PepFrag1	None	839.451	EVSTYIK	EVSTYIK	172	7	6.89	474	5	5	2	0	5297.99	7.5235		b1y1y2y3y4°y5	18.0721	102.445	62.4447	0.0252	Green	2393	839.447	839.446	21	1.56	2	420.227	0.51878	20.6174	20.8275	21.1756	21.5146	0.2621	-5.3303
6019	EF1A3_HUMAN	Q5VTE0	Putative elongation factor 1-alpha-like 3 OS=Homo sapiens GN=EEF1A1P5 PE=5 SV=1	9	Pass1	PepFrag1	None	3567.67	IGYNPDTVAFVPISGWNGDNMLEPSANMPWFK	IGYNPDTVAFVPISGWNGDNMLEPSANMPWFK	180	32	3.69	479	9	9	2	1	6396.61	7.6053	Identified	b7b8b11y4y9y11y21y22y32	70.1924	265.484	136.989	0.0147	Green	16131	3567.7	3567.65	74.0322	3	3	1189.9	0.46829	73.4743	73.8295	74.2237	74.5151	0.12678	-5.2061
6019	EF1A3_HUMAN	Q5VTE0	Putative elongation factor 1-alpha-like 3 OS=Homo sapiens GN=EEF1A1P5 PE=5 SV=1	10	Pass1	PepFrag1	None	1600.85	YEEIVKEVSTYIK	YEEIVKEVSTYIK	166	13	4.55	480	3	3	0	0	1197.19	6.8776		b12y3y5y10°	37.5321	158.635	65.7567	0.0143	Green	8234	1600.83	1600.84	39.9591	3	3	534.281	0.96399	39.3088	39.6165	40.117	40.5793	0.56817	-6.962
6019	EF1A3_HUMAN	Q5VTE0	Putative elongation factor 1-alpha-like 3 OS=Homo sapiens GN=EEF1A1P5 PE=5 SV=1	11	Pass2	PepFrag2	None	975.551	LPLQDVYK	LPLQDVYK	247	8	6.78	484	2	2	1	0	431.946	6.4348	Identified	y4y5y5*y7*	31.118	114.694	74.6941	0.0115	Green	909	975.494	975.493	14.5589	2	2	488.251	0.40165	14.2598	14.4029	14.7037	14.8623	0.26378	-59.3756
6019	EF1A3_HUMAN	Q5VTE0	Putative elongation factor 1-alpha-like 3 OS=Homo sapiens GN=EEF1A1P5 PE=5 SV=1	12	Pass2	MissedCleavage	Carbamidomethyl C(11)	1750.88	STTTGHLIYKCGGIDK	STTTGHLIYKCGGIDK	20	16	8.68	483	5	5	0	0	1300.92	6.9136		b2°b12y2y8y10y12y12°	30.0767	163.592	69.0615	0.0164	Green	6475	1750.88	1750.88	34.786	2.66	3	584.297	0.77776	34.0833	34.6033	35.0232	35.3071	0.46196	1.0336
6019	EF1A3_HUMAN	Q5VTE0	Putative elongation factor 1-alpha-like 3 OS=Homo sapiens GN=EEF1A1P5 PE=5 SV=1	13	Pass2	InSource	None	878.484	IIDAPGHR	YYVTIIDAPGHR	88	8	7.88	475	1	1	0	0	62.2598	0	Missing	b3	33.2798	105.055	65.0549	0.0016	Green	7020	878.482	878.481	36.41	2	2	439.745	0.4395	36.0867	36.2184	36.5502	36.7661	0.032441	-3.4485
6019	EF1A3_HUMAN	Q5VTE0	Putative elongation factor 1-alpha-like 3 OS=Homo sapiens GN=EEF1A1P5 PE=5 SV=1	14	Pass2	NeutralLoss_H2O	None	821.44	EVSTYIK	EVSTYIK	172	7	6.89	474	0	0	0	0	160.876	0			18.0721	102.445	62.4447	0.0091	Green	2389	821.436	821.435	20.9908	2	2	411.221	0.40165	20.5758	20.8145	21.17	21.4069	0	-6.2869
8003	H2A2A_HUMAN	Q6FI13	Histone H2A type 2-A OS=Homo sapiens GN=HIST2H2AA3 PE=1 SV=3	1	Pass1	PepFrag1	None	944.531	AGLQFPVGR	AGLQFPVGR	21	9	11.09	488	9	9	6	2	19556.7	8.1684	Identified	b3b4y1y2y3y4y5y6y6*y8	32.8587	110.939	70.9393	0.7438	Green	7133	944.528	944.527	36.7659	1.98	2	472.768	0.52271	36.1558	36.5797	36.9629	37.7441	0.23892	-4.2865
8003	H2A2A_HUMAN	Q6FI13	Histone H2A type 2-A OS=Homo sapiens GN=HIST2H2AA3 PE=1 SV=3	2	Pass1	PepFrag1	None	1931.17	VTIAQGGVLPNIQAVLLPK	VTIAQGGVLPNIQAVLLPK	100	19	10.21	489	20	20	14	4	32478.9	8.3887	Identified	b2°b3°b4b4°b5b5°b6b6°b7b7°b8b8°b9b9°b11°b17b19y1y2y3y4y5y6y7y10y11y15y16y17	67.4387	185.27	83.5132	0.2411	Green	14885	1931.16	1931.17	63.2613	3	3	644.393	0.43814	62.6195	63.0566	63.4612	64.1377	0.14771	-0.1771
8003	H2A2A_HUMAN	Q6FI13	Histone H2A type 2-A OS=Homo sapiens GN=HIST2H2AA3 PE=1 SV=3	3	Pass2	MissedCleavage	None	1692.9	HLQLAIRNDEELNK	HLQLAIRNDEELNK	82	14	5.36	490	2	2	0	0	331.84	6.3981		b3*b4b10°y2	34.4775	163.939	69.2924	0.0151	Green	8998	1692.88	1692.89	42.3113	3	3	564.965	0.60865	41.8929	42.1273	42.6484	42.7732	0.3117	-9.6435
7803	H2A2C_HUMAN	Q16777	Histone H2A type 2-C OS=Homo sapiens GN=HIST2H2AC PE=1 SV=4	1	Pass1	PepFrag1	None	944.531	AGLQFPVGR	AGLQFPVGR	21	9	11.09	491	9	9	6	2	19556.7	8.1684	Identified	b3b4y1y2y3y4y5y6y6*y8	32.8587	110.939	70.9393	0.7438	Green	7133	944.528	944.527	36.7659	1.98	2	472.768	0.52271	36.1558	36.5797	36.9629	37.7441	0.23892	-4.2865
7803	H2A2C_HUMAN	Q16777	Histone H2A type 2-C OS=Homo sapiens GN=HIST2H2AC PE=1 SV=4	2	Pass1	PepFrag1	None	1931.17	VTIAQGGVLPNIQAVLLPK	VTIAQGGVLPNIQAVLLPK	100	19	10.21	492	20	20	14	4	32478.9	8.3887	Identified	b2°b3°b4b4°b5b5°b6b6°b7b7°b8b8°b9b9°b11°b17b19y1y2y3y4y5y6y7y10y11y15y16y17	67.4387	185.27	83.5132	0.2411	Green	14885	1931.16	1931.17	63.2613	3	3	644.393	0.43814	62.6195	63.0566	63.4612	64.1377	0.14771	-0.1771
7803	H2A2C_HUMAN	Q16777	Histone H2A type 2-C OS=Homo sapiens GN=HIST2H2AC PE=1 SV=4	3	Pass2	MissedCleavage	None	1692.9	HLQLAIRNDEELNK	HLQLAIRNDEELNK	82	14	5.36	493	2	2	0	0	331.84	6.3981		b3*b4b10°y2	34.4775	163.939	69.2924	0.0151	Green	8998	1692.88	1692.89	42.3113	3	3	564.965	0.60865	41.8929	42.1273	42.6484	42.7732	0.3117	-9.6435
13602	POTEF_HUMAN	A5A3E0	POTE ankyrin domain family member F OS=Homo sapiens GN=POTEF PE=1 SV=2	1	Pass1	PepFrag1	None	1790.89	SYELPDGQVITIGNER	SYELPDGQVITIGNER	938	16	3.82	528	18	18	14	6	90955.5	9.1997	Identified	b2b2°b3b3°b4b9b9°b10b11b11°b12y1y2y2°y3y4y4°y5y6y6*y7y8y11y12y12°y13y14°	46.1764	167.929	127.929	0.4642	Green	10732	1790.89	1790.89	47.4601	2.02	2	895.95	0.65647	46.8436	47.2681	47.6619	48.1025	0.27127	-3.2071
13602	POTEF_HUMAN	A5A3E0	POTE ankyrin domain family member F OS=Homo sapiens GN=POTEF PE=1 SV=2	2	Pass1	PepFrag1	None	976.448	AGFAGDDAPR	AGFAGDDAPR	718	10	3.88	526	11	11	7	2	30094.1	8.7194	Missing	b2b3b4y1y3y4y4°y5y6y6°y7y7°y9y10	22.6593	108.656	68.6557	0.279	Green	1793	976.446	976.445	18.4396	1.99	2	488.726	0.44999	17.7535	18.2552	18.6263	19.4928	0.17709	-3.5022
13602	POTEF_HUMAN	A5A3E0	POTE ankyrin domain family member F OS=Homo sapiens GN=POTEF PE=1 SV=2	3	Pass1	PepFrag1	None	1198.71	AVFPSIVGRPR	AVFPSIVGRPR	728	11	12.48	527	7	7	5	1	9489.02	8.2181	Identified	b2b5°y4y5y6y7y7°y8y9y9°	31.1865	131.395	91.3952	0.1507	Green	6791	1198.7	1198.7	35.7024	2.2	2	599.855	0.71319	34.7333	35.4645	35.9729	37.3055	0.26606	-3.9214
13602	POTEF_HUMAN	A5A3E0	POTE ankyrin domain family member F OS=Homo sapiens GN=POTEF PE=1 SV=2	4	Pass1	PepFrag1	None	644.434	GILTLK	GILTLK	762	6	10.2	529	9	9	7	4	43181.1	8.8762		b2b3b4b4°b5b5°b6y1y2y3y4y4°	31.056	90.5336	141.067	0.0396	Green	5645	644.435	644.435	32.1673	1.09	1	644.435	0.44764	31.439	31.9808	32.3685	33.1224	0.16249	1.302
13602	POTEF_HUMAN	A5A3E0	POTE ankyrin domain family member F OS=Homo sapiens GN=POTEF PE=1 SV=2	5	Pass1	PepFrag1	None	644.373	LDLAGR	LDLAGR	877	6	6.78	530	3	3	2	0	9268.68	8.2079		y3y4y5	19.5743	86.1967	132.393	0.0299	Green	2141	644.372	644.373	19.8949	1.22	1	644.372	0.40165	19.2338	19.7111	20.0627	20.5397	0	-0.0764
13602	POTEF_HUMAN	A5A3E0	POTE ankyrin domain family member F OS=Homo sapiens GN=POTEF PE=1 SV=2	6	Pass2	PepFrag2	None	1161.6	EIAALAPSMMK	EIAALAPSMMK	1015	11	7	525	2	2	0	0	245.361	6.2696	Missing	y3y7	39.3583	129.143	89.1434	0.0049	Green	12694	1161.6	1161.6	53.8841	2	2	581.305	0.57134	53.3232	53.7089	54.0561	54.2679	0.297	0.4158
13602	POTEF_HUMAN	A5A3E0	POTE ankyrin domain family member F OS=Homo sapiens GN=POTEF PE=1 SV=2	7	Pass2	MissedCleavage	None	800.535	RGILTLK	RGILTLK	761	7	11.64	531	4	4	2	0	5726.49	7.9988		b3b4b5b5°y7	25.9613	103.841	63.8409	0.0303	Green	4389	800.53	800.53	28.1582	2	2	400.769	0.66206	27.4404	27.9366	28.3824	29.6114	0.31189	-6.2361
13602	POTEF_HUMAN	A5A3E0	POTE ankyrin domain family member F OS=Homo sapiens GN=POTEF PE=1 SV=2	8	Pass2	MissedCleavage	None	1430.79	EIAALAPSMMKIR	EIAALAPSMMKIR	1015	13	10.22	524	2	2	0	0	731.839	6.7443	Identified	b6°b9y7	43.6124	149.568	109.568	0.0013	Green	9610	1430.77	1430.77	44.0298	2	2	715.889	0.40165	43.7536	43.8475	44.2011	44.3239	0	-13.6555
4	TRYP_PIG	P00761	Trypsin OS=Sus scrofa PE=1 SV=1	1	Pass1	PepFrag1	None	2211.1	LGEHNIDVLEGNEQFINAAK	LGEHNIDVLEGNEQFINAAK	57	20	4.15	534	21	21	13	6	48055.9	8.4045		b3b5b5°b6*b7b8b8°b9b10b10*b11b12b13b14b15*b16b16°b18b19*y2y3y4y5y6y7y8y10y11°y12*y16°y18*y20	47.734	194.404	89.6024	0.3905	Green	10102	2211.1	2211.1	45.5587	2.9	3	737.706	0.82464	44.894	45.3533	45.7726	47.4472	0.40038	-0.923
4	TRYP_PIG	P00761	Trypsin OS=Sus scrofa PE=1 SV=1	2	Pass1	PepFrag1	None	2283.18	IITHPNFNGNTLDNDIMLIK	IITHPNFNGNTLDNDIMLIK	77	20	5.12	535	8	8	2	1	2822.61	7.1734	Identified	b4b9b10*b11b11*b11°b13°b15°y3y7*y8y9y10y17°y18*y20	57.6018	201.147	94.0978	0.1848	Green	12287	2283.18	2283.17	52.4313	2.93	3	761.731	0.50107	51.9827	52.2391	52.6281	53.1054	0.17361	-2.3417
4	TRYP_PIG	P00761	Trypsin OS=Sus scrofa PE=1 SV=1	3	Pass1	PepFrag1	None	842.509	VATVSLPR	VATVSLPR	107	8	11.05	533	8	8	5	2	17719	7.9712	Identified	b2b3b3°b6°y1y3y4y4°y5y6y7	26.1808	104.622	64.6221	0.1683	Green	4195	842.501	842.501	27.5092	1.92	2	421.754	0.58426	26.7387	27.3047	27.7278	28.21	0.23557	-10.3611
4	TRYP_PIG	P00761	Trypsin OS=Sus scrofa PE=1 SV=1	4	Pass1	PepFrag1	None	1045.56	LSSPATLNSR	LSSPATLNSR	97	10	11.05	532	4	4	2	0	4909.02	7.4138	Missing	y3*y4y5y6y9	21.6402	117.736	77.7358	0.1004	Green	2481	1045.57	1045.56	21.37	1.98	2	523.286	0.64475	20.7868	21.195	21.548	21.9144	0.25268	0.327
4	TRYP_PIG	P00761	Trypsin OS=Sus scrofa PE=1 SV=1	5	Pass1	PepFrag1	Carbamidomethyl C(13)	2215.05	SSYPGQITGNMICVGFLEGGK	SSYPGQITGNMICVGFLEGGK	157	21	6.26	536	2	2	0	0	405.258	6.3305	Missing	b12°b15*y3y6y11°	55.6617	191.02	151.02	0.0037	Green	13106	2215.04	2215.03	55.3585	2	2	1108.03	0.54179	54.9595	55.1149	55.5532	55.7258	0.24659	-8.5531
4	TRYP_PIG	P00761	Trypsin OS=Sus scrofa PE=1 SV=1	6	Pass2	PepFrag2	Carbamidomethyl C(3);Carbamidomethyl C(13);Carbamidomethyl C(27)	3184.39	DSCQGDSGGPVVCNGQLQGIVSWGYGCAQK	DSCQGDSGGPVVCNGQLQGIVSWGYGCAQK	178	30	3.88	537	1	1	0	0	106.779	5.7513	Missing	y16*y17*y20y20°	52.0023	234.771	77.3856	0.0033	Yellow	6338	3184.47	3184.47	34.3727	4	4	796.872	0.45323	33.9611	34.1328	34.5492	34.7313	0.11208	25.1495
4	TRYP_PIG	P00761	Trypsin OS=Sus scrofa PE=1 SV=1	7	Pass2	InSource	None	672.404	TVSLPR	VATVSLPR	109	6	11.46	533	0	0	0	0	214.244	0	Missing	b2°	26.1808	89.131	138.262	0.0254	Green	4198	672.405	672.405	27.5135	1.33	1	672.405	0.58543	26.9405	27.2913	27.7212	27.9511	0	1.7192
4	TRYP_PIG	P00761	Trypsin OS=Sus scrofa PE=1 SV=1	8	Pass2	InSource	None	1091.55	GNEQFINAAK	LGEHNIDVLEGNEQFINAAK	67	10	6.95	534	0	0	0	0	261.789	0			47.734	120.174	80.1735	0.0185	Green	10147	1091.56	1091.55	45.6672	2	2	546.281	0.51938	45.3242	45.5015	45.8601	46.0799	0	5.3623
4	TRYP_PIG	P00761	Trypsin OS=Sus scrofa PE=1 SV=1	9	Pass2	InSource	None	472.288	SLPR	VATVSLPR	111	4	10.83	533	1	1	0	0	22.6765	0	Missing	b1b4°	26.1808	69.4095	98.8191	0.0184	Green	4199	472.284	472.283	27.5144	1	1	472.284	0.72285	26.7371	27.3228	27.7205	28.1721	0.34198	-9.4775
4	TRYP_PIG	P00761	Trypsin OS=Sus scrofa PE=1 SV=1	10	Pass2	InSource	None	932.48	SSPATLNSR	LSSPATLNSR	98	9	10.83	532	1	1	0	0	341.204	0	Missing	y3	21.6402	107.377	67.3767	0.0046	Green	2493	932.49	932.489	21.4205	2	2	466.748	0.40165	21.1002	21.2645	21.6114	21.7542	0.17285	9.9961
4	TRYP_PIG	P00761	Trypsin OS=Sus scrofa PE=1 SV=1	11	Pass2	NeutralLoss_H2O	None	824.499	VATVSLPR	VATVSLPR	107	8	11.05	533	1	1	0	0	112.798	0	Missing	b8	26.1808	104.622	64.6221	0.0821	Green	4202	824.49	824.49	27.5208	2	2	412.749	0.47074	26.5213	27.3165	27.7258	28.4394	0.058889	-10.6187
3803	CTGF_HUMAN	P29279	Connective tissue growth factor OS=Homo sapiens GN=CTGF PE=1 SV=2	1	Pass1	PepFrag1	Carbamidomethyl C(6)	1185.57	LPSPDCPFPR	LPSPDCPFPR	142	10	6.1	544	8	8	4	1	3914.75	7.2597	Identified	b2b3b5y3y4y5y6y10	21.871	122.266	82.2663	0.1663	Green	6524	1185.57	1185.57	34.9219	2	2	593.291	0.61938	33.9853	34.7002	35.1395	35.6283	0.20972	0.0108
3803	CTGF_HUMAN	P29279	Connective tissue growth factor OS=Homo sapiens GN=CTGF PE=1 SV=2	2	Pass1	PepFrag1	None	1035.57	TTTLPVEFK	TTTLPVEFK	297	9	7.33	545	7	7	5	0	15987	7.8707	Identified	b1b2°b3°b4°y2y3y3°y4y4°y5y6y7	35.1264	119.039	79.039	0.1257	Green	7176	1035.57	1035.57	36.9125	1.98	2	518.287	0.56692	36.3525	36.7101	37.129	37.7177	0.192	-5.9333
3803	CTGF_HUMAN	P29279	Connective tissue growth factor OS=Homo sapiens GN=CTGF PE=1 SV=2	3	Pass1	PepFrag1	Carbamidomethyl C(5)	1412.66	DGAPCIFGGTVYR	DGAPCIFGGTVYR	98	13	6.1	547	9	9	2	1	18638.6	7.9374	Missing	b2b4b6y1y3y6y6°y7y8y13	41.003	138.34	98.3398	0.1235	Green	9074	1412.67	1412.66	42.544	2	2	706.837	0.56837	41.9866	42.3569	42.7258	43.3483	0.19382	-0.2942
3803	CTGF_HUMAN	P29279	Connective tissue growth factor OS=Homo sapiens GN=CTGF PE=1 SV=2	4	Pass1	PepFrag1	None	1360.72	DQTVVGPALAAYR	DQTVVGPALAAYR	170	13	6.78	546	10	10	6	4	23166.2	8.0318	Identified	b2b2*b3b3°b4°b5b5°b6y4y7y8y9y10y11	40.2378	141.039	101.039	0.1116	Green	7618	1360.73	1360.72	38.2362	2	2	680.867	0.51381	37.6088	38.0464	38.4359	38.9678	0.1746	1.0881
3803	CTGF_HUMAN	P29279	Connective tissue growth factor OS=Homo sapiens GN=CTGF PE=1 SV=2	5	Pass1	PepFrag1	None	1491.71	LEDTFGPDPTMIR	LEDTFGPDPTMIR	183	13	3.69	548	9	9	5	2	13347.6	7.7924	Identified	b3b4b4°b5b6b11y4y5y7y8	40.7096	148.406	108.406	0.111	Green	9091	1491.72	1491.72	42.5931	2	2	746.364	0.41411	41.9218	42.4085	42.7696	43.6491	0.28951	1.4128
3803	CTGF_HUMAN	P29279	Connective tissue growth factor OS=Homo sapiens GN=CTGF PE=1 SV=2	6	Pass1	PepFrag1	Carbamidomethyl C(2);Carbamidomethyl C(4);Carbamidomethyl C(8)	2655.07	TCACHYNCPGDNDIFESLYYR	TCACHYNCPGDNDIFESLYYR	321	21	4.3	549	8	8	2	1	7433.7	7.5382	Identified	b8b13y2y3y4y7y13y21	51.4886	203.514	95.6761	0.061	Green	11236	2655.08	2655.07	49.0861	2.96	3	885.698	0.48443	48.466	48.9004	49.2698	50.0661	0.17333	-0.7979
3803	CTGF_HUMAN	P29279	Connective tissue growth factor OS=Homo sapiens GN=CTGF PE=1 SV=2	7	Pass1	PepFrag1	Carbamidomethyl C(9)	1116.46	SGESFQSSCK	SGESFQSSCK	111	10	6.29	539	9	9	5	2	18751.2	7.94		b2b3b4°y2y3y3°y4y5*y6y7y8y10	13.162	114.28	74.2799	0.0472	Green	472	1116.46	1116.46	12.1923	2	2	558.734	0.40165	11.7964	12.0332	12.3519	12.7645	0.039411	-3.3153
3803	CTGF_HUMAN	P29279	Connective tissue growth factor OS=Homo sapiens GN=CTGF PE=1 SV=2	8	Pass1	PepFrag1	Carbamidomethyl C(3);Carbamidomethyl C(13)	1754.78	ANCLVQTTEWSACSK	ANCLVQTTEWSACSK	196	15	6.14	543	9	9	4	2	7980.18	7.569		b3b4b10y3y4y5y8y10y11	40.1434	157.295	117.295	0.0437	Green	6483	1754.79	1754.79	34.8048	2.08	2	877.9	0.63561	34.0497	34.6373	34.975	35.5131	0.36157	1.8473
3803	CTGF_HUMAN	P29279	Connective tissue growth factor OS=Homo sapiens GN=CTGF PE=1 SV=2	9	Pass1	PepFrag1	Carbamidomethyl C(1)	941.415	CPDEPAPR	CPDEPAPR	34	8	4.07	538	6	6	4	1	7527.34	7.5436	Identified	b3y4y5y5°y6y6°y7y8	8.9209	101.655	61.6551	0.0434	Green	340	941.414	941.413	11.468	2	2	471.21	0.71151	10.8256	11.2547	11.717	12.3249	0.3206	-1.85
3803	CTGF_HUMAN	P29279	Connective tissue growth factor OS=Homo sapiens GN=CTGF PE=1 SV=2	10	Pass1	PepFrag1	Carbamidomethyl C(6)	1159.51	FELSGCTSMK	FELSGCTSMK	267	10	6.26	542	4	4	2	0	6679.16	7.4917		y3y7y8y9	29.1417	120.9	80.9	0.0384	Green	5125	1159.51	1159.51	30.5123	2	2	580.259	0.47586	30.0826	30.331	30.7187	31.1411	0.13141	-3.6374
3803	CTGF_HUMAN	P29279	Connective tissue growth factor OS=Homo sapiens GN=CTGF PE=1 SV=2	11	Pass1	PepFrag1	Carbamidomethyl C(2);Carbamidomethyl C(5)	1071.43	FCGVCTDGR	FCGVCTDGR	282	9	5.96	540	7	7	3	1	2721.72	7.1018		b2y2y4y5y6y7y9	20.594	107.633	67.6331	0.0337	Green	2108	1071.44	1071.44	19.8027	2	2	536.222	0.41246	19.1564	19.6251	19.978	20.381	0.11222	1.4176
3803	CTGF_HUMAN	P29279	Connective tissue growth factor OS=Homo sapiens GN=CTGF PE=1 SV=2	12	Pass1	PepFrag1	Carbamidomethyl C(6)	1105.53	QLGELCTER	QLGELCTER	62	9	4.26	541	6	6	2	0	5595.58	7.4148		b3y1y3y4y5y7	22.8917	117.245	77.2452	0.031	Green	3196	1105.53	1105.53	24.0724	2	2	553.268	0.55432	23.4414	23.8861	24.265	24.5532	0.19751	-2.4231
3803	CTGF_HUMAN	P29279	Connective tissue growth factor OS=Homo sapiens GN=CTGF PE=1 SV=2	13	Pass1	PepFrag1	Carbamidomethyl C(2);Carbamidomethyl C(7)	1976.92	LCMVRPCEADLEENIK	LCMVRPCEADLEENIK	235	16	4.16	552	4	4	0	0	624.693	6.4626	Missing	b2b16*y3y9y15	42.5743	174.029	76.0192	0.0197	Green	7667	1976.92	1976.92	38.3727	2.91	3	659.644	0.43232	37.8833	38.2049	38.5425	38.8016	0.12235	-1.1301
3803	CTGF_HUMAN	P29279	Connective tissue growth factor OS=Homo sapiens GN=CTGF PE=1 SV=2	14	Pass1	PepFrag1	Carbamidomethyl C(4)	748.402	IGVCTAK	IGVCTAK	91	7	8.95	551	4	4	1	1	4581.54	7.328		b1y3y4y5°y6	11.6229	91.4626	51.4626	0.0136	Green	805	748.394	748.394	14.015	1.82	2	374.701	0.45507	13.5546	13.851	14.1787	14.4958	0.096183	-10.749
3803	CTGF_HUMAN	P29279	Connective tissue growth factor OS=Homo sapiens GN=CTGF PE=1 SV=2	15	Pass2	PepFrag2	Carbamidomethyl C(6);Carbamidomethyl C(12)	1954.87	QLGELCTERDPCDPHK	QLGELCTERDPCDPHK	62	16	4.54	554	3	3	0	0	806.513	6.5736	Identified	b2*b5y3y14	15.7446	169.226	72.8172	0.0215	Green	3016	1954.87	1954.88	23.3129	2.94	3	652.296	0.52682	22.8732	23.1281	23.4957	24.0428	0.22408	1.0537
3803	CTGF_HUMAN	P29279	Connective tissue growth factor OS=Homo sapiens GN=CTGF PE=1 SV=2	16	Pass2	PepFrag2	None	889.456	TAASMGPVR	TAASMGPVR	1	9	11.46	550	3	3	0	0	102.098	5.676	Missing	b5b8y8	20.6683	105.487	65.4868	0.0072	Yellow	4988	889.446	889.446	30.0764	1.8	2	445.227	0.5715	29.5269	29.9066	30.2503	30.4635	0.29719	-11.7495
3803	CTGF_HUMAN	P29279	Connective tissue growth factor OS=Homo sapiens GN=CTGF PE=1 SV=2	17	Pass2	MissedCleavage	Carbamidomethyl C(10)	1951.95	TTTLPVEFKCPDGEVMK	TTTLPVEFKCPDGEVMK	297	17	4.44	553	2	2	1	0	91.8226	5.6299	Missing	b1°y4y5y9°	43.9385	176.572	136.572	0.0015	Yellow	14261	1951.95	1951.94	60.2396	2	2	976.478	0.40165	59.9796	60.1647	60.4682	60.557	0.325	-5.2237
375	ACTBL_HUMAN	Q562R1	Beta-actin-like protein 2 OS=Homo sapiens GN=ACTBL2 PE=1 SV=2	1	Pass1	PepFrag1	None	1790.89	SYELPDGQVITIGNER	SYELPDGQVITIGNER	239	16	3.82	558	18	18	14	6	90955.5	9.1997	Identified	b2b2°b3b3°b4b9b9°b10b11b11°b12y1y2y2°y3y4y4°y5y6y6*y7y8y11y12y12°y13y14°	46.1764	167.929	127.929	0.5556	Green	10732	1790.89	1790.89	47.4601	2.02	2	895.95	0.65647	46.8436	47.2681	47.6619	48.1025	0.27127	-3.2071
375	ACTBL_HUMAN	Q562R1	Beta-actin-like protein 2 OS=Homo sapiens GN=ACTBL2 PE=1 SV=2	2	Pass1	PepFrag1	None	998.486	DLTDYLMK	DLTDYLMK	184	8	3.88	557	7	7	5	1	11919.4	8.3172		b1°b3°b4y1y2y3y4y5y6	38.0185	114.611	74.6113	0.1476	Green	10119	998.483	998.482	45.5915	1.89	2	499.745	0.65302	44.9539	45.3899	45.7898	46.8644	0.31495	-4.3457
375	ACTBL_HUMAN	Q562R1	Beta-actin-like protein 2 OS=Homo sapiens GN=ACTBL2 PE=1 SV=2	3	Pass1	PepFrag1	None	795.472	IIAPPER	IIAPPER	329	7	6.95	556	6	6	3	1	3903.27	7.8323	Identified	b2y1y2y3y3°y4°y5y5°y6	15.7112	99.9781	59.9781	0.105	Green	2185	795.462	795.461	20.1452	1.86	2	398.234	0.40165	19.5023	19.9473	20.3399	21.5295	0.43185	-13.7836
375	ACTBL_HUMAN	Q562R1	Beta-actin-like protein 2 OS=Homo sapiens GN=ACTBL2 PE=1 SV=2	4	Pass1	PepFrag1	Carbamidomethyl C(1)	777.356	CDVDIR	CDVDIR	285	6	3.88	555	5	5	2	1	5780.42	8.0029		b2y1y2y3°y4y5	19.7548	90.2539	50.2539	0.0471	Green	1367	777.346	777.346	16.6864	1.82	2	389.177	0.48796	16.1786	16.4985	16.8769	17.2946	0.38034	-13.0091
375	ACTBL_HUMAN	Q562R1	Beta-actin-like protein 2 OS=Homo sapiens GN=ACTBL2 PE=1 SV=2	5	Pass1	PepFrag1	None	644.373	LDLAGR	LDLAGR	178	6	6.78	561	3	3	2	0	9268.68	8.2079		y3y4y5	19.5743	86.1967	132.393	0.0358	Green	2141	644.372	644.373	19.8949	1.22	1	644.372	0.40165	19.2338	19.7111	20.0627	20.5397	0	-0.0764
375	ACTBL_HUMAN	Q562R1	Beta-actin-like protein 2 OS=Homo sapiens GN=ACTBL2 PE=1 SV=2	6	Pass1	PepFrag1	None	1171.57	HQGVMVGMGQK	HQGVMVGMGQK	40	11	9.98	559	5	5	2	0	1238.87	7.3339		b2b2*b3b4b4*b10y5	17.5225	127.501	87.5005	0.0192	Green	2524	1171.57	1171.57	21.5255	2	2	586.291	0.92528	20.8292	21.2213	21.8039	21.982	0.56014	1.2446
375	ACTBL_HUMAN	Q562R1	Beta-actin-like protein 2 OS=Homo sapiens GN=ACTBL2 PE=1 SV=2	7	Pass2	PepFrag2	None	2602.34	YSVWIGGSILASLSTFQQMWISK	YSVWIGGSILASLSTFQQMWISK	337	23	9.53	562	4	4	1	0	879.349	7.1851		b4y1y5y6	83.3214	218.823	178.823	0.0012	Green	16652	2602.37	2602.35	93.9632	2	2	1301.69	0.40165	93.7094	93.8122	94.1194	94.3727	0.038807	6.3759
375	ACTBL_HUMAN	Q562R1	Beta-actin-like protein 2 OS=Homo sapiens GN=ACTBL2 PE=1 SV=2	8	Pass2	VarMod	Oxidation M(5);Oxidation M(8)	1203.56	HQGVMVGMGQK	HQGVMVGMGQK	40	11	9.98	560	10	10	4	2	3102.17	7.7326		b2b2*b3b3*b4b4*b7b11*y1y3y3*y4y6y9y10	17.5225	127.501	87.5005	0.0883	Green	301	1203.56	1203.56	11.2825	2.16	2	602.284	1.05647	10.9007	11.0957	11.5019	12.7945	0.58286	-1.9432
17929	TPIS_HUMAN	P60174	Triosephosphate isomerase OS=Homo sapiens GN=TPI1 PE=1 SV=3	1	Pass1	PepFrag1	None	3029.58	ELASQPDVDGFLVGGASLKPEFVDIINAK	ELASQPDVDGFLVGGASLKPEFVDIINAK	256	29	3.84	571	8	8	0	1	3764.98	7.202	Identified	b2b3°b5b5°b6*b7°b16b19y16y24y26y29	66.4656	242.857	121.905	0.1694	Green	15094	3029.6	3029.57	64.6468	3	3	1010.54	0.46603	64.1513	64.4595	64.8369	65.3355	0.15324	-3.5921
17929	TPIS_HUMAN	P60174	Triosephosphate isomerase OS=Homo sapiens GN=TPI1 PE=1 SV=3	2	Pass1	PepFrag1	None	1602.89	VVLAYEPVWAIGTGK	VVLAYEPVWAIGTGK	197	15	6.89	569	13	13	7	4	20274.6	7.9332	Identified	b2b3b4b6y1y4y4°y5y7y9y10y11y12y13	56.8221	160.109	120.109	0.1485	Green	13040	1602.89	1602.88	55.095	2.05	2	801.947	0.5067	54.4946	54.9014	55.292	55.9633	0.1683	-4.0837
17929	TPIS_HUMAN	P60174	Triosephosphate isomerase OS=Homo sapiens GN=TPI1 PE=1 SV=3	3	Pass1	PepFrag1	Carbamidomethyl C(9)	2192.07	VPADTEVVCAPPTAYIDFAR	VPADTEVVCAPPTAYIDFAR	70	20	3.69	567	8	8	4	1	4273.16	7.257	Identified	b5b6b7b10y3y4y5°y9y10	57.3776	189.607	149.607	0.1442	Green	12166	2192.09	2192.07	51.9813	2.46	2	1096.55	0.65866	51.3207	51.758	52.1989	52.6424	0.31862	2.2677
17929	TPIS_HUMAN	P60174	Triosephosphate isomerase OS=Homo sapiens GN=TPI1 PE=1 SV=3	4	Pass1	PepFrag1	None	1458.72	HVFGESDELIGQK	HVFGESDELIGQK	137	13	4.42	572	5	5	1	1	4779.56	7.3057		b2b5y2*y3y4y11	34.484	146.436	106.436	0.0819	Green	5629	1458.73	1458.72	32.1017	2.33	2	729.866	0.70034	31.5578	31.9036	32.2975	32.7245	0.35949	-0.3078
17929	TPIS_HUMAN	P60174	Triosephosphate isomerase OS=Homo sapiens GN=TPI1 PE=1 SV=3	5	Pass1	PepFrag1	Carbamidomethyl C(12)	1326.67	IIYGGSVTGATCK	IIYGGSVTGATCK	243	13	8.87	566	8	8	3	1	13023.1	7.741		b3y2y3y5y9y10y11y13	30.3821	135.385	95.3854	0.081	Green	3857	1326.67	1326.67	26.4255	2	2	663.84	0.5558	25.798	26.2441	26.6025	26.926	0.23565	-1.465
17929	TPIS_HUMAN	P60174	Triosephosphate isomerase OS=Homo sapiens GN=TPI1 PE=1 SV=3	6	Pass1	PepFrag1	None	1466.72	TATPQQAQEVHEK	TATPQQAQEVHEK	212	13	5.32	563	8	8	5	1	6317.56	7.4268	Identified	b2y3y4y5y5°y6y6°y7y10y10*y11	14.8422	146.069	57.3794	0.0737	Green	523	1466.72	1466.72	12.4493	2.68	3	489.577	0.4739	12.1636	12.2943	12.6027	12.9119	0.15282	0.9501
17929	TPIS_HUMAN	P60174	Triosephosphate isomerase OS=Homo sapiens GN=TPI1 PE=1 SV=3	7	Pass1	PepFrag1	None	1234.6	SNVSDAVAQSTR	SNVSDAVAQSTR	231	12	6.56	565	9	9	5	2	15317.5	7.8115		b3b4b7°y4y4*y5y6y8y9y10y12	21.9809	129.221	89.2214	0.0735	Green	2050	1234.6	1234.6	19.568	2	2	617.805	0.5236	19.2112	19.4101	19.738	20.0068	0.20784	-1.4003
17929	TPIS_HUMAN	P60174	Triosephosphate isomerase OS=Homo sapiens GN=TPI1 PE=1 SV=3	8	Pass1	PepFrag1	Carbamidomethyl C(14)	1807.97	VAHALAEGLGVIACIGEK	VAHALAEGLGVIACIGEK	150	18	5.31	570	5	5	2	0	1215.53	6.711		b3b4b16y6y7y16°	52.7004	170.518	73.6785	0.0716	Green	13413	1807.96	1807.96	56.5666	2.65	3	603.323	0.83877	55.793	56.3135	56.8065	57.4908	0.50415	-6.9507
17929	TPIS_HUMAN	P60174	Triosephosphate isomerase OS=Homo sapiens GN=TPI1 PE=1 SV=3	9	Pass1	PepFrag1	None	1414.79	QSLGELIGTLNAAK	QSLGELIGTLNAAK	56	14	6.7	568	9	9	3	0	3586.24	7.1809		b2b2°b5b5*b5°y1y2y4y5y6*y7y8y14	45.239	147.386	107.386	0.0606	Green	12250	1414.79	1414.79	52.306	2	2	707.9	0.58362	51.7207	52.1088	52.4942	52.8598	0.24787	-0.2305
17929	TPIS_HUMAN	P60174	Triosephosphate isomerase OS=Homo sapiens GN=TPI1 PE=1 SV=3	10	Pass1	PepFrag1	None	850.467	VVFEQTK	VVFEQTK	179	7	6.95	564	3	3	0	0	1456.42	6.7896		b5y2°y3y3°y5	22.4869	103.841	63.8409	0.0349	Green	1783	850.46	850.46	18.3828	1.89	2	425.734	0.44099	17.8455	18.2001	18.5612	18.8345	0.31897	-8.5041
17929	TPIS_HUMAN	P60174	Triosephosphate isomerase OS=Homo sapiens GN=TPI1 PE=1 SV=3	11	Pass2	PepFrag2	None	1621.83	VTNGAFTGEISPGMIK	VTNGAFTGEISPGMIK	106	16	6.95	574	0	0	0	0	357.188	6.1792	Missing	b13°y15°y16*	47.4784	159.268	119.268	0.047	Green	8909	1621.84	1621.83	42.0033	2.09	2	811.422	0.44177	41.4675	41.8281	42.1885	42.565	0	3.9366
17929	TPIS_HUMAN	P60174	Triosephosphate isomerase OS=Homo sapiens GN=TPI1 PE=1 SV=3	12	Pass2	MissedCleavage	Carbamidomethyl C(9)	2448.22	VPADTEVVCAPPTAYIDFARQK	VPADTEVVCAPPTAYIDFARQK	70	22	4.31	573	4	4	2	0	730.111	6.4897	Identified	b2b3b4b12°y12°y16*y22	52.4768	205.312	96.8745	0.0044	Green	12644	2448.23	2448.22	53.7032	3	3	816.748	0.53146	53.3843	53.5209	53.9916	54.1275	0.17543	0.2697
17929	TPIS_HUMAN	P60174	Triosephosphate isomerase OS=Homo sapiens GN=TPI1 PE=1 SV=3	13	Pass2	InSource	None	652.33	FEQTK	VVFEQTK	181	5	6.7	564	1	1	0	0	68.3897	0		b2	22.4869	84.6626	129.325	0.0092	Green	1781	652.331	652.331	18.3783	1	1	652.331	0.41924	17.945	18.1951	18.5634	18.823	0.15396	1.4037
329	ACTBM_HUMAN	Q9BYX7	Putative beta-actin-like protein 3 OS=Homo sapiens GN=POTEKP PE=5 SV=1	1	Pass1	PepFrag1	None	1790.89	SYELPDGQVITIGNER	SYELPDGQVITIGNER	238	16	3.82	575	18	18	14	6	90955.5	9.1997	Identified	b2b2°b3b3°b4b9b9°b10b11b11°b12y1y2y2°y3y4y4°y5y6y6*y7y8y11y12y12°y13y14°	46.1764	167.929	127.929	0.9394	Green	10732	1790.89	1790.89	47.4601	2.02	2	895.95	0.65647	46.8436	47.2681	47.6619	48.1025	0.27127	-3.2071
329	ACTBM_HUMAN	Q9BYX7	Putative beta-actin-like protein 3 OS=Homo sapiens GN=POTEKP PE=5 SV=1	2	Pass1	PepFrag1	None	644.373	LDLAGR	LDLAGR	177	6	6.78	576	3	3	2	0	9268.68	8.2079		y3y4y5	19.5743	86.1967	132.393	0.0606	Green	2141	644.372	644.373	19.8949	1.22	1	644.372	0.40165	19.2338	19.7111	20.0627	20.5397	0	-0.0764
5912	ENOA_HUMAN	P06733	Alpha-enolase OS=Homo sapiens GN=ENO1 PE=1 SV=2	1	Pass1	PepFrag1	None	1804.94	AAVPSGASTGIYEALELR	AAVPSGASTGIYEALELR	32	18	4.26	586	15	15	7	4	25717.5	8.0072	Identified	b2b3b5°b6b6°b7b7°b8b10b11b13y2y3y5y6y7y11y15	55.3865	170.653	130.653	0.1554	Green	12079	1804.95	1804.94	51.7096	2.09	2	902.979	0.58484	51.1722	51.5253	51.903	52.9192	0.25807	-0.65
5912	ENOA_HUMAN	P06733	Alpha-enolase OS=Homo sapiens GN=ENO1 PE=1 SV=2	2	Pass1	PepFrag1	None	1425.73	YISPDQLADLYK	YISPDQLADLYK	269	12	3.88	591	6	6	2	0	1672.32	6.8203	Identified	b2b3b3°b4b4°y1y4y12	46.2811	145.114	105.114	0.1463	Green	10954	1425.73	1425.72	48.1674	2	2	713.367	0.63274	47.521	47.9701	48.3658	49.2382	0.21085	-1.8781
5912	ENOA_HUMAN	P06733	Alpha-enolase OS=Homo sapiens GN=ENO1 PE=1 SV=2	3	Pass1	PepFrag1	None	1406.72	GNPTVEVDLFTSK	GNPTVEVDLFTSK	15	13	4.07	583	9	9	4	2	5608.8	7.3458	Identified	b2b4b4*b4°b5b5°b9°b12*y2y3y4y4°y8y9y13	39.93	143.787	103.787	0.0995	Green	9489	1406.72	1406.71	43.6632	2	2	703.863	0.57643	43.1382	43.4716	43.8538	44.8982	0.21403	-1.1897
5912	ENOA_HUMAN	P06733	Alpha-enolase OS=Homo sapiens GN=ENO1 PE=1 SV=2	4	Pass1	PepFrag1	Carbamidomethyl C(14)	1633.82	VNQIGSVTESLQACK	VNQIGSVTESLQACK	343	15	6.29	580	11	11	5	3	15059	7.7748		b2b3b3*b4b5*b6b9*b9°b10*y3y4y6y8y9°y10°y11y12y13	39.3846	156.021	116.021	0.071	Green	6522	1633.83	1633.82	34.9127	2.08	2	817.417	0.69605	34.4676	34.7396	35.0864	35.7094	0.35615	0.4506
5912	ENOA_HUMAN	P06733	Alpha-enolase OS=Homo sapiens GN=ENO1 PE=1 SV=2	5	Pass1	PepFrag1	None	2033.06	FTASAGIQVVGDDLTVTNPK	FTASAGIQVVGDDLTVTNPK	306	20	3.88	585	5	5	1	1	1956.83	6.8885	Missing	b7b13*b13°b16b16°b20*y4y4*y9*y10y10*y11y11*y13*y14°y17*y18°	53.1831	185.27	145.27	0.0688	Green	10829	2033.06	2033.06	47.8195	2.19	2	1017.04	1.16764	46.9668	47.5437	48.0632	49.21	0.59231	0.0064
5912	ENOA_HUMAN	P06733	Alpha-enolase OS=Homo sapiens GN=ENO1 PE=1 SV=2	6	Pass1	PepFrag1	None	2510.11	DYPVVSIEDPFDQDDWGAWQK	DYPVVSIEDPFDQDDWGAWQK	285	21	3.25	587	16	16	5	4	14415.4	7.7558	Identified	b2b3b4b5b5°b6b9b16b20y2y2*y3y5y8y12y17y19y21	61.5176	206.424	166.424	0.0641	Green	15040	2510.13	2510.11	64.3697	2.47	2	1255.57	0.4601	63.8367	64.1921	64.5489	64.8733	0.17611	-0.4404
5912	ENOA_HUMAN	P06733	Alpha-enolase OS=Homo sapiens GN=ENO1 PE=1 SV=2	7	Pass1	PepFrag1	None	904.462	IEEELGSK	IEEELGSK	412	8	3.96	578	6	6	3	0	6826.63	7.4312		b2b2°b3°y2y3y3°y4y5y7y7°	16.1374	106.863	66.8629	0.0581	Green	1309	904.456	904.456	16.3706	1.96	2	452.732	0.6392	15.8981	16.1978	16.5395	16.8327	0.33164	-7.1448
5912	ENOA_HUMAN	P06733	Alpha-enolase OS=Homo sapiens GN=ENO1 PE=1 SV=2	8	Pass1	PepFrag1	None	899.556	TIAPALVSK	TIAPALVSK	71	9	10.61	579	6	6	3	0	6166.2	7.387	Identified	b1y2y3y5y6y7	31.7073	110.855	70.8552	0.0501	Green	4047	899.554	899.553	27.0665	1.95	2	450.281	0.54339	26.4209	26.8829	27.2574	27.7992	0.19052	-3.0927
5912	ENOA_HUMAN	P06733	Alpha-enolase OS=Homo sapiens GN=ENO1 PE=1 SV=2	9	Pass1	PepFrag1	Carbamidomethyl C(2);Carbamidomethyl C(4)	1007.5	SCNCLLLK	SCNCLLLK	335	8	8.23	592	7	7	3	2	4868.26	7.2843		b2b3y2y4y5y6y8	35.0565	108.315	68.3154	0.0484	Green	4781	1007.5	1007.5	29.3794	2	2	504.254	0.55861	28.9685	29.1884	29.5734	30.044	0.22824	-1.4631
5912	ENOA_HUMAN	P06733	Alpha-enolase OS=Homo sapiens GN=ENO1 PE=1 SV=2	10	Pass1	PepFrag1	None	1960.92	DATNVGDEGGFAPNILENK	DATNVGDEGGFAPNILENK	202	19	3.58	584	6	6	0	1	6007.19	7.3756	Identified	b2°b3°b4b4°b12y4y4*y6*y7y14y19	45.3077	177.039	137.039	0.0408	Green	9653	1960.94	1960.93	44.1545	2	2	980.972	0.40165	43.7678	43.9918	44.3105	44.4464	0.12843	1.8761
5912	ENOA_HUMAN	P06733	Alpha-enolase OS=Homo sapiens GN=ENO1 PE=1 SV=2	11	Pass1	PepFrag1	None	1280.59	LMIEMDGTENK	LMIEMDGTENK	92	11	3.82	590	5	5	1	1	4547.28	7.2547		b2b11°y3°y4y5y7y9y9°	33.097	134.775	94.7754	0.0353	Green	5975	1280.59	1280.59	33.2724	2.03	2	640.799	0.56683	32.5748	33.0816	33.4597	33.8689	0.25906	1.3228
5912	ENOA_HUMAN	P06733	Alpha-enolase OS=Homo sapiens GN=ENO1 PE=1 SV=2	12	Pass1	PepFrag1	None	1525.77	LAQANGWGVMVSHR	LAQANGWGVMVSHR	358	14	11.05	581	4	4	1	1	1744.14	6.8385		b10y3y4y6y10°	32.5409	151.302	60.8681	0.0299	Green	6643	1525.76	1525.77	35.3083	2.72	3	509.258	0.64744	34.7297	35.1252	35.4831	36.0935	0.25719	-0.2156
5912	ENOA_HUMAN	P06733	Alpha-enolase OS=Homo sapiens GN=ENO1 PE=1 SV=2	13	Pass1	PepFrag1	Carbamidomethyl C(17)	2353.16	SGETEDTFIADLVVGLCTGQIK	SGETEDTFIADLVVGLCTGQIK	372	22	3.58	589	8	8	4	1	3119.84	7.0911		b13y5y6y7y7°y8y9y11*y12y15°y18°y19	65.0007	200.709	93.806	0.0269	Green	16084	2353.17	2353.17	73.311	2.49	3	785.062	1.04919	72.6408	73.0855	73.7243	74.4074	0.59866	2.6046
5912	ENOA_HUMAN	P06733	Alpha-enolase OS=Homo sapiens GN=ENO1 PE=1 SV=2	14	Pass1	PepFrag1	None	960.5	LNVTEQEK	LNVTEQEK	81	8	4.26	577	5	5	4	0	7691.62	7.483		b2*b3*y3y3*y3°y4y4°y5y6y7	13.4001	111.444	71.4436	0.0222	Green	1048	960.498	960.497	15.2289	2	2	480.753	0.4144	14.5157	15.0617	15.3924	15.895	0.035775	-2.7623
5912	ENOA_HUMAN	P06733	Alpha-enolase OS=Homo sapiens GN=ENO1 PE=1 SV=2	15	Pass1	PepFrag1	None	801.472	EGLELLK	EGLELLK	221	7	4.26	582	4	4	2	0	2209.66	6.9413		b3°b6°y2y3y4y7	32.5561	101.831	61.8308	0.019	Green	7080	801.468	801.468	36.6434	1.66	2	401.238	0.59419	36.1324	36.4529	36.8328	37.1621	0.24303	-4.8864
5912	ENOA_HUMAN	P06733	Alpha-enolase OS=Homo sapiens GN=ENO1 PE=1 SV=2	16	Pass1	PepFrag1	None	1907.99	LAMQEFMILPVGAANFR	LAMQEFMILPVGAANFR	162	17	6.95	588	3	3	0	0	4068.75	7.2064	Identified	b9*b11°y4y6y8y16°	70.6838	178.965	138.965	0.0137	Green	15473	1907.99	1907.99	67.2024	2.33	2	954.5	0.64532	66.7331	67.0186	67.3987	67.7874	0.35863	-0.7448
5912	ENOA_HUMAN	P06733	Alpha-enolase OS=Homo sapiens GN=ENO1 PE=1 SV=2	17	Pass2	PepFrag2	None	3011.57	HIADLAGNSEVILPVPAFNVINGGSHAGNK	HIADLAGNSEVILPVPAFNVINGGSHAGNK	132	30	6.06	595	9	9	4	0	1172.38	6.666	Identified	b2b3b4b5b5°b11y1y2y4y14°y15°y17y23*y25*	54.0173	240.806	80.4029	0.0196	Green	14288	3011.55	3011.55	60.3345	3.48	4	753.643	0.85798	59.8623	59.9747	60.4104	60.4832	0.49392	-6.0049
5912	ENOA_HUMAN	P06733	Alpha-enolase OS=Homo sapiens GN=ENO1 PE=1 SV=2	18	Pass2	PepFrag2	Carbamidomethyl C(14)	1519.83	FGANAILGVSLAVCK	FGANAILGVSLAVCK	105	15	8.72	596	2	2	0	0	300.015	6.0741		b12°b13°y3y14	56.4256	151.59	61.0601	0.0018	Green	7483	1519.77	1519.78	37.8684	3	3	507.262	0.40165	37.6858	37.7749	38.0137	38.1283	0.12253	-32.8135
5912	ENOA_HUMAN	P06733	Alpha-enolase OS=Homo sapiens GN=ENO1 PE=1 SV=2	19	Pass2	MissedCleavage	None	1316.71	LNVTEQEKIDK	LNVTEQEKIDK	81	11	4.44	593	2	2	0	0	532.871	6.3236		b2*b8*y7y7*y9y9*	20.1279	139.167	99.1674	0.0049	Green	2628	1316.68	1316.68	21.9001	2	2	658.846	0.60038	21.3543	21.6538	22.2025	22.4455	0.27279	-17.9905
5912	ENOA_HUMAN	P06733	Alpha-enolase OS=Homo sapiens GN=ENO1 PE=1 SV=2	20	Pass2	MissedCleavage	None	1901.01	YISPDQLADLYKSFIK	YISPDQLADLYKSFIK	269	16	6.62	594	2	2	0	0	281.057	6.0458	Identified	b3°b5°b7*y2y16	56.891	177.704	137.704	0.004	Green	14221	1901.05	1901.04	60.0488	2	2	951.027	0.60967	59.3915	59.8893	60.2223	60.7036	0.26087	17.4297
5912	ENOA_HUMAN	P06733	Alpha-enolase OS=Homo sapiens GN=ENO1 PE=1 SV=2	21	Pass2	InSource	None	685.424	APALVSK	TIAPALVSK	73	7	10.24	579	1	1	0	0	105.662	0	Missing	b2	31.7073	91.7404	143.481	0.0083	Green	4042	685.424	685.424	27.0624	1	1	685.424	0.40165	26.621	26.8813	27.2493	27.6956	0.28484	-0.1151
5912	ENOA_HUMAN	P06733	Alpha-enolase OS=Homo sapiens GN=ENO1 PE=1 SV=2	22	Pass2	InSource	None	373.281	LLK	EGLELLK	225	3	10.2	582	1	1	0	0	36.5631	0		b2	32.5561	63.7615	87.5231	0.0031	Green	7084	373.281	373.281	36.6487	1	1	373.281	0.40165	36.1396	36.459	36.843	37.2174	0	0.2629
5912	ENOA_HUMAN	P06733	Alpha-enolase OS=Homo sapiens GN=ENO1 PE=1 SV=2	23	Pass2	InSource	None	491.246	TENK	LMIEMDGTENK	99	4	7.33	590	0	0	0	0	77.4915	0		b1°	33.097	69.1966	98.3932	0.002	Green	5966	491.251	491.25	33.2518	1	1	491.251	0.43492	32.8509	33.0247	33.4131	33.4521	0	9.2427
5912	ENOA_HUMAN	P06733	Alpha-enolase OS=Homo sapiens GN=ENO1 PE=1 SV=2	24	Pass2	NeutralLoss_H2O	None	783.461	EGLELLK	EGLELLK	221	7	4.26	582	0	0	0	0	202.692	0			32.5561	101.831	61.8308	0.0066	Green	7081	783.461	783.461	36.6451	2	2	392.234	0.4152	36.2109	36.4385	36.8257	37.1739	0	-0.7061
999	ANXA2_HUMAN	P07355	Annexin A2 OS=Homo sapiens GN=ANXA2 PE=1 SV=2	1	Pass1	PepFrag1	Carbamidomethyl C(14)	1777.86	GLGTDEDSLIEIICSR	GLGTDEDSLIEIICSR	119	16	3.58	607	7	7	4	2	16413.8	7.7924		b5°b10b12°b13b13°y2y3y4y5y6y7°	55.5992	164.63	124.63	0.1247	Green	14046	1777.87	1777.86	59.198	2.22	2	889.438	0.99526	58.7104	59.0045	59.4002	60.0181	0.5273	-0.8321
999	ANXA2_HUMAN	P07355	Annexin A2 OS=Homo sapiens GN=ANXA2 PE=1 SV=2	2	Pass1	PepFrag1	None	1542.85	GVDEVTIVNILTNR	GVDEVTIVNILTNR	49	14	4.07	606	16	16	14	5	26095.6	7.9937		b2b3b4b5b6b6°b7b7°b8y2y3y3*y4y5y6y7y8y9y10y12°	51.5996	155.666	115.666	0.1106	Green	13942	1542.85	1542.84	58.8081	2.07	2	771.927	0.53628	58.198	58.6062	59.0045	59.5568	0.16154	-4.351
999	ANXA2_HUMAN	P07355	Annexin A2 OS=Homo sapiens GN=ANXA2 PE=1 SV=2	3	Pass1	PepFrag1	None	1421.69	SLYYYIQQDTK	SLYYYIQQDTK	313	11	6.45	604	6	6	2	0	5449.71	7.3136		y2y4y7y8y9y11	41.2606	143.343	103.343	0.1029	Green	8194	1421.7	1421.69	39.796	2	2	711.352	0.64791	39.1994	39.5838	40.072	40.952	0.25131	-1.4091
999	ANXA2_HUMAN	P07355	Annexin A2 OS=Homo sapiens GN=ANXA2 PE=1 SV=2	4	Pass1	PepFrag1	None	1087.6	DALNIETAIK	DALNIETAIK	37	10	4.07	603	9	9	7	3	17786.9	7.8273		b2b3b4b5b7*y3y4y5y6y7	39.0196	123.306	83.3061	0.0883	Green	7860	1087.6	1087.6	38.8851	1.98	2	544.303	0.46045	38.406	38.7018	39.0695	39.6516	0.19453	-1.845
999	ANXA2_HUMAN	P07355	Annexin A2 OS=Homo sapiens GN=ANXA2 PE=1 SV=2	5	Pass1	PepFrag1	None	1222.6	TPAQYDASELK	TPAQYDASELK	104	11	4.07	600	10	10	6	3	6846.12	7.4126	Missing	b3b4b5b5°b6y3y6y7y8y9y11	30.1212	129.143	89.1434	0.0882	Green	3034	1222.6	1222.6	23.3864	2	2	611.802	0.41811	22.781	23.1954	23.5917	24.2723	0.17367	0.2548
999	ANXA2_HUMAN	P07355	Annexin A2 OS=Homo sapiens GN=ANXA2 PE=1 SV=2	6	Pass1	PepFrag1	None	1225.57	DIISDTSGDFR	DIISDTSGDFR	157	11	3.58	602	6	6	3	1	8443.49	7.5037		b2b3y2y6y7y8y9°	36.0898	128.128	88.1276	0.0639	Green	7338	1225.57	1225.57	37.4336	2	2	613.287	0.56572	36.9202	37.2484	37.6141	38.4666	0.17559	-3.5569
999	ANXA2_HUMAN	P07355	Annexin A2 OS=Homo sapiens GN=ANXA2 PE=1 SV=2	7	Pass1	PepFrag1	None	1086.49	AYTNFDAER	AYTNFDAER	28	9	4.07	599	6	6	3	1	3475.46	7.1182		b3°b6y2y3y4y5y7*y8°y9	26.0207	116.59	76.5895	0.0582	Green	3001	1086.49	1086.49	23.2481	2	2	543.749	0.40791	22.8637	23.0834	23.4076	24.1631	0.14052	3.0555
999	ANXA2_HUMAN	P07355	Annexin A2 OS=Homo sapiens GN=ANXA2 PE=1 SV=2	8	Pass1	PepFrag1	None	1908.88	AEDGSVIDYELIDQDAR	AEDGSVIDYELIDQDAR	179	17	3.3	605	5	5	2	0	1386.28	6.719		y4y5y8y9y11y12*	52.938	173.356	133.356	0.0558	Green	9979	1908.9	1908.89	45.1521	2.12	2	954.952	0.54917	44.7157	44.9623	45.3474	45.9015	0.22814	3.1038
999	ANXA2_HUMAN	P07355	Annexin A2 OS=Homo sapiens GN=ANXA2 PE=1 SV=2	9	Pass1	PepFrag1	None	1244.62	TNQELQEINR	TNQELQEINR	135	10	4.26	598	6	6	1	2	2223.13	6.9241		b3b8y2y3y7y10	28.6281	130.931	90.9309	0.0544	Green	2615	1244.62	1244.62	21.8628	2	2	622.814	0.40165	21.3051	21.684	22.0466	22.5507	0.26995	-3.3089
999	ANXA2_HUMAN	P07355	Annexin A2 OS=Homo sapiens GN=ANXA2 PE=1 SV=2	10	Pass1	PepFrag1	None	1035.53	WISIMTER	WISIMTER	212	8	6.84	609	2	2	0	0	465.251	6.2449		b5°b6°y2°y3y6	29.2873	117.491	77.4907	0.0523	Green	9054	1035.53	1035.53	42.4808	2	2	518.269	0.57268	41.8259	42.2888	42.6663	43.0895	0.22411	-0.3263
999	ANXA2_HUMAN	P07355	Annexin A2 OS=Homo sapiens GN=ANXA2 PE=1 SV=2	11	Pass1	PepFrag1	None	1111.55	QDIAFAYQR	QDIAFAYQR	68	9	6.51	601	7	7	3	1	12241.2	7.665		b2*b3b3*y1y4y6y7y8y9	33.0927	120.981	80.9806	0.0503	Green	5430	1111.55	1111.55	31.4756	2	2	556.28	0.42526	31.024	31.2998	31.6481	32.2029	0.16626	-1.6841
999	ANXA2_HUMAN	P07355	Annexin A2 OS=Homo sapiens GN=ANXA2 PE=1 SV=2	12	Pass1	PepFrag1	None	1353.66	DIISDTSGDFRK	DIISDTSGDFRK	157	12	4.17	608	6	6	2	1	2302.56	6.9394		b2b2°b5b7y7y8y9	29.7687	138.49	98.4905	0.0332	Green	5729	1353.66	1353.66	32.4471	2.18	2	677.335	0.70294	32.1172	32.2878	32.6131	33.1323	0.37409	-3.024
999	ANXA2_HUMAN	P07355	Annexin A2 OS=Homo sapiens GN=ANXA2 PE=1 SV=2	13	Pass1	PepFrag1	None	808.468	SVPHLQK	SVPHLQK	220	7	9.97	597	4	4	2	1	2163.12	6.9123	Identified	b2b5°y3y4y5y5*	3.0268	100.598	60.5976	0.017	Green	801	808.462	808.461	13.992	2	2	404.734	0.40165	13.5186	13.8148	14.153	14.6738	0.069637	-7.8956
999	ANXA2_HUMAN	P07355	Annexin A2 OS=Homo sapiens GN=ANXA2 PE=1 SV=2	14	Pass2	PepFrag2	None	1811.87	TDLEKDIISDTSGDFR	TDLEKDIISDTSGDFR	152	16	3.76	611	7	7	2	0	799.244	6.4799		b1b2b4b8y3y4y5°y16	46.2621	168.339	128.339	0.0101	Green	9759	1811.86	1811.86	44.4656	2	2	906.435	0.55704	44.0065	44.1358	44.6433	44.8865	0.22383	-5.8262
999	ANXA2_HUMAN	P07355	Annexin A2 OS=Homo sapiens GN=ANXA2 PE=1 SV=2	15	Pass2	MissedCleavage	None	2064.98	RAEDGSVIDYELIDQDAR	RAEDGSVIDYELIDQDAR	178	18	3.68	610	13	13	7	3	6476.68	7.3885		b6°b7b9b11b12°b13y2y3y4y5y6y7y8y9y9°y18	48.579	183.18	82.1202	0.0826	Green	8779	2064.98	2064.98	41.6179	2.83	3	688.999	0.4882	41.1659	41.4372	41.7984	42.1637	0.20114	0.0341
999	ANXA2_HUMAN	P07355	Annexin A2 OS=Homo sapiens GN=ANXA2 PE=1 SV=2	16	Pass2	InSource	None	605.341	PHLQK	SVPHLQK	222	5	10.7	597	0	0	0	0	48.9349	0	Missing		3.0268	84.1803	128.361	0.0052	Green	799	605.346	605.347	13.9759	1	1	605.346	0.41057	13.6072	13.8155	14.1404	14.3502	0	9.8813
999	ANXA2_HUMAN	P07355	Annexin A2 OS=Homo sapiens GN=ANXA2 PE=1 SV=2	17	Pass2	InSource	None	622.367	PHLQK	SVPHLQK	222	5	10.7	597	3	3	0	0	82.7724	0	Identified	b2y1y5	3.0268	84.1803	44.1803	0.0022	Green	795	622.365	622.365	13.973	2	2	311.686	0.58045	13.6915	13.806	14.1185	14.6103	0.30803	-2.9368
278	1433Z_HUMAN	P63104	14-3-3 protein zeta/delta OS=Homo sapiens GN=YWHAZ PE=1 SV=1	1	Pass1	PepFrag1	None	2131.99	TAFDEAIAELDTLSEESYK	TAFDEAIAELDTLSEESYK	193	19	3.42	627	12	12	8	2	10620.4	7.5892		b5°b6b6°b7b7°b8b8°b9b9°y2y3y4y5y6y9y10y10°y12	61.7351	187.671	147.671	0.195	Green	15617	2132	2131.99	68.2526	2.33	2	1066.51	0.70327	67.6447	68.0704	68.4477	68.7873	0.37951	0.6926
278	1433Z_HUMAN	P63104	14-3-3 protein zeta/delta OS=Homo sapiens GN=YWHAZ PE=1 SV=1	2	Pass1	PepFrag1	None	1189.66	DSTLIMQLLR	DSTLIMQLLR	212	10	6.89	634	11	11	8	4	28040.6	8.0108		b2°b3b3°b4b4°b5b5°b9y1y2y3y4y5y6y7	57.4785	131.859	91.8587	0.1795	Green	14436	1189.66	1189.66	61.0164	2	2	595.333	0.80162	60.3419	60.807	61.2246	62.3286	0.4088	-3.0433
278	1433Z_HUMAN	P63104	14-3-3 protein zeta/delta OS=Homo sapiens GN=YWHAZ PE=1 SV=1	3	Pass1	PepFrag1	None	907.525	NLLSVAYK	NLLSVAYK	41	8	9.38	633	5	5	3	1	11343.9	7.6178		b1*b2b3*y3y4y5y5°y6	34.3306	109.758	69.7582	0.165	Green	6973	907.52	907.519	36.2829	1.85	2	454.264	0.40165	35.7415	36.0966	36.476	36.9019	0.12011	-6.0985
278	1433Z_HUMAN	P63104	14-3-3 protein zeta/delta OS=Homo sapiens GN=YWHAZ PE=1 SV=1	4	Pass1	PepFrag1	Carbamidomethyl C(3)	1418.72	DICNDVLSLLEK	DICNDVLSLLEK	91	12	3.69	626	12	12	7	2	12315.6	7.6535		b2b3b6y1y2y2°y3y4y5y6y7y9y12	50.6233	142.676	102.676	0.1443	Green	15209	1418.72	1418.72	65.3336	2	2	709.865	0.5493	64.6781	65.1453	65.5227	66.2033	0.2012	0.1218
278	1433Z_HUMAN	P63104	14-3-3 protein zeta/delta OS=Homo sapiens GN=YWHAZ PE=1 SV=1	5	Pass1	PepFrag1	None	1279.65	YLAEVAAGDDKK	YLAEVAAGDDKK	127	12	4.31	628	4	4	1	1	3634.71	7.1235		b2y7y9y10	23.4111	135.004	95.0043	0.1025	Green	2109	1279.65	1279.65	19.8077	2.25	2	640.33	0.57226	19.3398	19.6342	19.9861	20.6509	0.34123	-2.0154
278	1433Z_HUMAN	P63104	14-3-3 protein zeta/delta OS=Homo sapiens GN=YWHAZ PE=1 SV=1	6	Pass1	PepFrag1	None	1548.71	SVTEQGAELSNEER	SVTEQGAELSNEER	27	14	3.79	625	6	6	1	1	3403.07	7.0949		b2b9b10°y5y9y10y14	28.2937	149.64	109.64	0.067	Green	2505	1548.72	1548.71	21.4617	2	2	774.862	0.40165	21.026	21.2944	21.6285	22.1055	0.097583	-0.9818
278	1433Z_HUMAN	P63104	14-3-3 protein zeta/delta OS=Homo sapiens GN=YWHAZ PE=1 SV=1	7	Pass1	PepFrag1	None	889.499	VVSSIEQK	VVSSIEQK	60	8	6.95	624	2	2	1	0	1933.44	6.8494		y2*y3°y6y7	19.7402	107.462	67.4622	0.0469	Green	715	889.495	889.494	13.5701	2	2	445.251	0.57229	13.0797	13.4134	13.7344	14.0511	0.26671	-5.294
278	1433Z_HUMAN	P63104	14-3-3 protein zeta/delta OS=Homo sapiens GN=YWHAZ PE=1 SV=1	8	Pass1	PepFrag1	None	816.421	LAEQAER	LAEQAER	11	7	4.26	631	5	5	3	0	4021.3	7.1674		b5y3y4y4°y5y5°y6	12.6862	98.7334	58.7334	0.0345	Green	88	816.414	816.413	9.8727	1.92	2	408.711	0.40165	9.60072	9.73798	10.012	10.152	0	-9.3936
278	1433Z_HUMAN	P63104	14-3-3 protein zeta/delta OS=Homo sapiens GN=YWHAZ PE=1 SV=1	9	Pass1	PepFrag1	None	1108.56	EMQPTHPIR	EMQPTHPIR	158	9	7.86	632	5	5	3	0	2884.02	7.023	Identified	y1y3y4y5y6	9.1063	121.705	81.7047	0.0301	Green	1129	1108.55	1108.55	15.6025	2	2	554.781	0.45053	15.0722	15.4378	15.7665	16.3758	0.10026	-3.8806
278	1433Z_HUMAN	P63104	14-3-3 protein zeta/delta OS=Homo sapiens GN=YWHAZ PE=1 SV=1	10	Pass2	PepFrag2	None	2409	DNLTLWTSDTQGDEAEAGEGGEN	DNLTLWTSDTQGDEAEAGEGGEN	222	23	2.56	629	3	3	0	0	384.379	6.1478		b4b8b13*b19°y2°y23	51.8151	198.514	158.514	0.0223	Green	10181	2409.01	2408.99	45.7875	2.49	2	1205.01	0.6615	45.1293	45.5615	46.0817	46.3389	0.31416	-0.4997
278	1433Z_HUMAN	P63104	14-3-3 protein zeta/delta OS=Homo sapiens GN=YWHAZ PE=1 SV=1	11	Pass2	PepFrag2	None	2317.21	LGLALNFSVFYYEILNSPEK	LGLALNFSVFYYEILNSPEK	167	20	4.26	635	2	2	0	0	269.608	5.9938	Missing	b14y7°y19	76.3799	202.83	95.2202	0.0079	Green	16551	2317.26	2317.25	93.9085	2.44	3	773.091	0.45159	93.6544	93.7288	94.0899	94.2059	0.10237	18.7432
278	1433Z_HUMAN	P63104	14-3-3 protein zeta/delta OS=Homo sapiens GN=YWHAZ PE=1 SV=1	12	Pass2	MissedCleavage	Carbamidomethyl C(7)	2634.11	YDDMAACMKSVTEQGAELSNEER	YDDMAACMKSVTEQGAELSNEER	18	23	3.81	630	1	1	0	0	118.231	5.6358		b2y12*y13*y18*	44.5672	210.841	100.561	0.005	Yellow	11521	2634.17	2634.16	49.9296	3	3	878.729	0.51465	49.3808	49.7253	50.1925	50.3811	0.21207	17.8862
14748	RLA2_HUMAN	P05387	60S acidic ribosomal protein P2 OS=Homo sapiens GN=RPLP2 PE=1 SV=1	1	Pass1	PepFrag1	None	1256.68	NIEDVIAQGIGK	NIEDVIAQGIGK	49	12	4.07	663	8	8	3	0	3030.04	6.9856		b3*b4b7b7*y2y3y4y6y7y12	39.0589	135.385	95.3854	0.2753	Green	10664	1256.69	1256.68	47.2752	2	2	628.847	0.43759	46.741	47.1066	47.4477	47.797	0.075721	-0.6736
14748	RLA2_HUMAN	P05387	60S acidic ribosomal protein P2 OS=Homo sapiens GN=RPLP2 PE=1 SV=1	2	Pass1	PepFrag1	None	2774.43	LASVPAGGAVAVSAAPGSAAPAAGSAPAAAEEK	LASVPAGGAVAVSAAPGSAAPAAGSAPAAAEEK	61	33	4.26	662	11	11	1	2	7437.62	7.3756	Identified	b4b4°b8b15°b20b23b26°y2y4y5°y7y10°y13y14y18y29	44.4944	227.073	111.382	0.2585	Green	6754	2774.44	2774.43	35.6108	3.07	3	925.486	0.59785	35.1702	35.4387	35.7815	36.0803	0.28256	-1.5362
14748	RLA2_HUMAN	P05387	60S acidic ribosomal protein P2 OS=Homo sapiens GN=RPLP2 PE=1 SV=1	3	Pass1	PepFrag1	None	1868.98	YVASYLLAALGGNSSPSAK	YVASYLLAALGGNSSPSAK	2	19	9.36	664	8	8	3	2	2954.43	6.9746	Identified	b5b9b15y4y5y8y9y10	53.4911	174.633	134.633	0.1848	Green	13624	1868.97	1868.97	57.4792	2.35	2	934.991	0.63062	56.9355	57.2867	57.6979	58.0517	0.29474	-4.3932
14748	RLA2_HUMAN	P05387	60S acidic ribosomal protein P2 OS=Homo sapiens GN=RPLP2 PE=1 SV=1	4	Pass1	PepFrag1	None	1417.68	ILDSVGIEADDDR	ILDSVGIEADDDR	25	13	3.35	661	4	4	0	0	2245.33	6.8554		y5y8y11y13	38.66	142.973	102.973	0.0704	Green	6045	1417.69	1417.68	33.4559	2	2	709.347	0.48635	32.9939	33.2803	33.6384	34.0498	0.13721	1.4133
14748	RLA2_HUMAN	P05387	60S acidic ribosomal protein P2 OS=Homo sapiens GN=RPLP2 PE=1 SV=1	5	Pass2	MissedCleavage	None	1772.9	ILDSVGIEADDDRLNK	ILDSVGIEADDDRLNK	25	16	3.76	665	7	7	3	0	2801.38	6.9515		b4b15°y8y9y11y14y15y16	41.1976	168.202	72.1349	0.211	Green	6442	1772.9	1772.9	34.6874	2.75	3	591.637	0.5764	34.2777	34.5192	34.8534	35.3887	0.25723	-0.8933
118	1433E_HUMAN	P62258	14-3-3 protein epsilon OS=Homo sapiens GN=YWHAE PE=1 SV=1	1	Pass1	PepFrag1	None	1189.66	DSTLIMQLLR	DSTLIMQLLR	215	10	6.89	683	11	11	8	4	28040.6	8.0108		b2°b3b3°b4b4°b5b5°b9y1y2y3y4y5y6y7	57.4785	131.859	91.8587	0.204	Green	14436	1189.66	1189.66	61.0164	2	2	595.333	0.80162	60.3419	60.807	61.2246	62.3286	0.4088	-3.0433
118	1433E_HUMAN	P62258	14-3-3 protein epsilon OS=Homo sapiens GN=YWHAE PE=1 SV=1	2	Pass1	PepFrag1	None	2087.97	AAFDDAIAELDTLSEESYK	AAFDDAIAELDTLSEESYK	196	19	3.36	678	11	11	5	1	11320	7.5483		b4°b5b6b7b8b14y3y4y6y8y9y12	61.4985	184.814	144.814	0.1924	Green	14988	2087.98	2087.97	63.9348	2.29	2	1044.49	0.5598	63.3543	63.7479	64.129	64.6094	0.24487	1.1396
118	1433E_HUMAN	P62258	14-3-3 protein epsilon OS=Homo sapiens GN=YWHAE PE=1 SV=1	3	Pass1	PepFrag1	None	907.525	NLLSVAYK	NLLSVAYK	42	8	9.38	682	5	5	3	1	11343.9	7.6178		b1*b2b3*y3y4y5y5°y6	34.3306	109.758	69.7582	0.1875	Green	6973	907.52	907.519	36.2829	1.85	2	454.264	0.40165	35.7415	36.0966	36.476	36.9019	0.12011	-6.0985
118	1433E_HUMAN	P62258	14-3-3 protein epsilon OS=Homo sapiens GN=YWHAE PE=1 SV=1	4	Pass1	PepFrag1	Carbamidomethyl C(3);Carbamidomethyl C(4)	1476.74	LICCDILDVLDK	LICCDILDVLDK	94	12	3.58	677	4	4	1	0	1263.13	6.5959		y4y5y9y9°y12	55.1958	144.378	104.378	0.1371	Green	14059	1476.75	1476.74	59.2675	2	2	738.878	0.60472	58.4809	59.0778	59.4624	60.0897	0.11788	0.1293
118	1433E_HUMAN	P62258	14-3-3 protein epsilon OS=Homo sapiens GN=YWHAE PE=1 SV=1	5	Pass1	PepFrag1	None	1194.6	EAAENSLVAYK	EAAENSLVAYK	142	11	4.26	679	4	4	1	0	3543.31	7.0438		b7*y3y4y7y9	29.1908	128.284	88.2842	0.1147	Green	3885	1194.6	1194.6	26.5688	2	2	597.803	0.64144	25.9223	26.3861	26.7471	27.2911	0.32976	-3.4016
118	1433E_HUMAN	P62258	14-3-3 protein epsilon OS=Homo sapiens GN=YWHAE PE=1 SV=1	6	Pass1	PepFrag1	None	1256.59	YLAEFATGNDR	YLAEFATGNDR	130	11	4.07	676	6	6	1	1	3348.6	7.0193		b2b4y4*y5y5°y7y7°y8y11	34.5617	130.311	90.3106	0.0783	Green	5547	1256.59	1256.59	31.8211	2	2	628.801	0.56299	31.1412	31.6262	32.0217	32.5125	0.17391	0.6001
118	1433E_HUMAN	P62258	14-3-3 protein epsilon OS=Homo sapiens GN=YWHAE PE=1 SV=1	7	Pass1	PepFrag1	None	1237.65	HLIPAANTGESK	HLIPAANTGESK	106	12	7.6	675	5	5	1	1	6019.27	7.274	Identified	b2b3b10*y5y9y12	18.5989	132.244	92.2443	0.0416	Green	1890	1237.66	1237.65	18.8742	2	2	619.332	0.57621	18.5379	18.7039	19.0574	19.4426	0.22906	-0.1018
118	1433E_HUMAN	P62258	14-3-3 protein epsilon OS=Homo sapiens GN=YWHAE PE=1 SV=1	8	Pass1	PepFrag1	None	816.421	LAEQAER	LAEQAER	12	7	4.26	681	5	5	3	0	4021.3	7.1674		b5y3y4y4°y5y5°y6	12.6862	98.7334	58.7334	0.0392	Green	88	816.414	816.413	9.8727	1.92	2	408.711	0.40165	9.60072	9.73798	10.012	10.152	0	-9.3936
118	1433E_HUMAN	P62258	14-3-3 protein epsilon OS=Homo sapiens GN=YWHAE PE=1 SV=1	9	Pass2	PepFrag2	None	1819.94	AASDIAMTELPPTHPIR	AASDIAMTELPPTHPIR	153	17	5.23	680	2	2	0	0	129.045	5.6052	Missing	b2b3°b6°b12	44.1078	171.67	131.67	0.0051	Yellow	7600	1819.91	1819.9	38.1726	2	2	910.46	0.40165	37.8272	37.9555	38.2566	38.3755	0.18846	-17.6225
6707	FBLN3_HUMAN	Q12805	EGF-containing fibulin-like extracellular matrix protein 1 OS=Homo sapiens GN=EFEMP1 PE=1 SV=2	1	Pass1	PepFrag1	None	2600.34	SVPSDIFQIQATTIYANTINTFR	SVPSDIFQIQATTIYANTINTFR	404	23	6.51	695	18	18	8	3	15683.7	7.6873	Identified	b6b6°b9b9*b9°b10b13°b14°b15b18b18*b19°b22y1y2y3y4y5°y6y7y8y9y10y15y17y17°y21°y23	71.2268	217.503	105.002	0.1592	Green	15848	2600.35	2600.33	70.4766	2.86	3	867.453	0.57285	69.9082	70.2896	70.6679	71.6262	0.23321	-0.5981
6707	FBLN3_HUMAN	Q12805	EGF-containing fibulin-like extracellular matrix protein 1 OS=Homo sapiens GN=EFEMP1 PE=1 SV=2	2	Pass1	PepFrag1	Carbamidomethyl C(3);Carbamidomethyl C(15);Carbamidomethyl C(21);Carbamidomethyl C(28)	3423.38	IQCAAGYEQSEHNVCQDIDECTAGTHNCR	IQCAAGYEQSEHNVCQDIDECTAGTHNCR	156	29	4.27	690	5	5	1	1	1706.28	6.7239		b2*b3y1y17y20*y25y26	31.0973	241.377	80.6883	0.1255	Green	5757	3423.38	3423.38	32.5491	3.8	4	856.6	0.45897	32.1156	32.3894	32.706	33.3302	0.14021	-1.3017
6707	FBLN3_HUMAN	Q12805	EGF-containing fibulin-like extracellular matrix protein 1 OS=Homo sapiens GN=EFEMP1 PE=1 SV=2	3	Pass1	PepFrag1	None	1285.58	SGNENGEFYLR	SGNENGEFYLR	429	11	4.26	689	10	10	6	2	21923.6	7.8327		b2b3*b4b4°b5b5*b6*b7*y3y4y5y6y7y7*y8y11	30.7422	130.931	90.9309	0.1222	Green	5384	1285.58	1285.58	31.3286	2	2	643.295	0.48776	30.806	31.1465	31.5034	31.8969	0.16969	-0.393
6707	FBLN3_HUMAN	Q12805	EGF-containing fibulin-like extracellular matrix protein 1 OS=Homo sapiens GN=EFEMP1 PE=1 SV=2	4	Pass1	PepFrag1	Carbamidomethyl C(5)	1088.55	ADQVCINLR	ADQVCINLR	185	9	6.1	688	7	7	3	1	6954.59	7.3341		b3y1y3y3*y4y5y5*y6y7*y9	32.6356	117.245	77.2452	0.0979	Green	5162	1088.55	1088.55	30.6309	2	2	544.78	0.46108	30.1215	30.4421	30.811	31.2202	0.22619	-0.3578
6707	FBLN3_HUMAN	Q12805	EGF-containing fibulin-like extracellular matrix protein 1 OS=Homo sapiens GN=EFEMP1 PE=1 SV=2	5	Pass1	PepFrag1	Carbamidomethyl C(3)	1716.8	NPCQDPYILTPENR	NPCQDPYILTPENR	362	14	4.07	692	9	9	4	1	13191.7	7.6121	Identified	b4b5b8*b11*y2y4y5y6y9y12y13	37.6398	157.86	117.86	0.0964	Green	6384	1716.81	1716.8	34.5504	2.15	2	858.907	0.51763	33.8751	34.3592	34.7472	35.1124	0.2061	-0.705
6707	FBLN3_HUMAN	Q12805	EGF-containing fibulin-like extracellular matrix protein 1 OS=Homo sapiens GN=EFEMP1 PE=1 SV=2	6	Pass1	PepFrag1	Carbamidomethyl C(5);Carbamidomethyl C(12)	1549.65	DIDECDIVPDACK	DIDECDIVPDACK	43	13	3.35	693	12	12	4	4	32901.2	8.009	Identified	b2b4b5b6b8b11y5y6y8y9y11y13	33.9016	143.269	103.269	0.0923	Green	6407	1549.66	1549.65	34.6055	2	2	775.332	0.65795	33.7312	34.4287	34.7939	35.3217	0.32176	1.2509
6707	FBLN3_HUMAN	Q12805	EGF-containing fibulin-like extracellular matrix protein 1 OS=Homo sapiens GN=EFEMP1 PE=1 SV=2	7	Pass1	PepFrag1	Carbamidomethyl C(3);Carbamidomethyl C(9)	1323.53	LNCEDIDECR	LNCEDIDECR	289	10	3.58	686	7	7	3	1	5787.45	7.2543		b3y2y3y4y6y7y10	23.2451	126.005	86.0049	0.0504	Green	2657	1323.53	1323.53	22.0272	2	2	662.269	0.44502	21.4134	21.863	22.1932	22.5955	0.18263	-1.8432
6707	FBLN3_HUMAN	Q12805	EGF-containing fibulin-like extracellular matrix protein 1 OS=Homo sapiens GN=EFEMP1 PE=1 SV=2	8	Pass1	PepFrag1	Carbamidomethyl C(5);Carbamidomethyl C(7)	1499.64	GSFACQCPPGYQK	GSFACQCPPGYQK	194	13	8.27	687	6	6	2	0	9028.39	7.4474	Identified	b3b3°b5y2*y5y6y7y8*y9	25.5622	138.566	98.5658	0.0473	Green	3064	1499.64	1499.64	23.5077	2	2	750.326	0.47332	22.9139	23.311	23.6938	24.0611	0.15062	0.0101
6707	FBLN3_HUMAN	Q12805	EGF-containing fibulin-like extracellular matrix protein 1 OS=Homo sapiens GN=EFEMP1 PE=1 SV=2	9	Pass1	PepFrag1	None	907.474	IPSNPSHR	IPSNPSHR	148	8	11.05	684	3	3	1	0	198.089	5.7887	Missing	b7°y5y6y8	-5.9679	105.228	65.2278	0.0412	Yellow	123	907.466	907.465	10.1265	2	2	454.236	0.54814	9.75472	9.96099	10.2865	11.0523	0.23381	-10.3565
6707	FBLN3_HUMAN	Q12805	EGF-containing fibulin-like extracellular matrix protein 1 OS=Homo sapiens GN=EFEMP1 PE=1 SV=2	10	Pass1	PepFrag1	Carbamidomethyl C(4);Carbamidomethyl C(10);Carbamidomethyl C(16)	2377	GEQCVDIDECTIPPYCHQR	GEQCVDIDECTIPPYCHQR	208	19	4.06	691	2	2	0	0	275.971	5.9327	Missing	b2°b10y3*y9°y13°y19	36.096	189.8	86.5332	0.0357	Green	6047	2377.01	2377.01	33.4586	3	3	793.01	0.75557	32.9895	33.226	33.7105	34.0055	0.37923	3.494
6707	FBLN3_HUMAN	Q12805	EGF-containing fibulin-like extracellular matrix protein 1 OS=Homo sapiens GN=EFEMP1 PE=1 SV=2	11	Pass1	PepFrag1	Carbamidomethyl C(3);Carbamidomethyl C(5)	1631.71	FSCMCPQGYQVVR	FSCMCPQGYQVVR	315	13	8.22	694	4	4	2	0	278.452	5.9366	Identified	b3b3°b4b5y2	38.6368	149.06	109.06	0.0233	Green	6613	1631.73	1631.73	35.224	2	2	816.369	0.42016	34.634	35.062	35.4065	35.6687	0.042406	8.022
6707	FBLN3_HUMAN	Q12805	EGF-containing fibulin-like extracellular matrix protein 1 OS=Homo sapiens GN=EFEMP1 PE=1 SV=2	12	Pass1	PepFrag1	None	797.39	NPADPQR	NPADPQR	141	7	6.34	685	2	2	0	0	93.0614	5.4606	Identified	b2b3*b4*b5y3*y4*y5°	2.8786	94.9509	54.9509	0.0043	Yellow	1049	797.387	797.387	15.2301	2	2	399.197	0.58112	14.7137	15.0008	15.3608	15.7167	0.27378	-3.8839
6707	FBLN3_HUMAN	Q12805	EGF-containing fibulin-like extracellular matrix protein 1 OS=Homo sapiens GN=EFEMP1 PE=1 SV=2	13	Pass2	PepFrag2	None	1372.79	QTSPVSAMLVLVK	QTSPVSAMLVLVK	440	13	9.97	697	5	5	2	0	690.706	6.3311	Missing	b1b2b2*b2°b5*b11*y3y4y13	46.4026	146.362	106.362	0.0969	Green	13468	1372.79	1372.78	56.8424	2	2	686.897	0.68108	55.8173	56.5955	57.091	57.8208	0.35463	-2.3333
6707	FBLN3_HUMAN	Q12805	EGF-containing fibulin-like extracellular matrix protein 1 OS=Homo sapiens GN=EFEMP1 PE=1 SV=2	14	Pass2	PepFrag2	None	2047.05	EHIVDLEMLTVSSIGTFR	EHIVDLEMLTVSSIGTFR	459	18	4.42	696	3	3	0	0	460.095	6.1547		b15y4y8	61.497	186.764	84.5095	0.0039	Green	15562	2047.08	2047.08	67.7772	3	3	683.031	0.56806	67.3807	67.6359	68.0615	68.1757	0.29295	13.5463
6707	FBLN3_HUMAN	Q12805	EGF-containing fibulin-like extracellular matrix protein 1 OS=Homo sapiens GN=EFEMP1 PE=1 SV=2	15	Pass2	InSource	Carbamidomethyl C(2);Carbamidomethyl C(2)	1602.76	PCQDPYILTPENR	NPCQDPYILTPENR	363	13	4.07	692	0	0	0	0	417.066	0	Missing		37.6398	151.014	111.014	0.0034	Green	6403	1602.77	1602.76	34.5983	2	2	801.886	0.49458	34.132	34.4377	34.8283	34.9332	0	1.6323
5315	HSPB1_HUMAN	P04792	Heat shock protein beta-1 OS=Homo sapiens GN=HSPB1 PE=1 SV=2	1	Pass1	PepFrag1	None	1783.92	VSLDVNHFAPDELTVK	VSLDVNHFAPDELTVK	96	16	4.3	701	11	11	6	1	17673.1	7.7267	Identified	b6y3y4y7y8°y9y10y12y13y14y15y15°y16	45.7617	169.566	73.0442	0.3719	Green	10098	1783.92	1783.93	45.5269	2.85	3	595.312	0.83457	44.9883	45.3462	45.7002	46.0427	0.41351	2.1302
5315	HSPB1_HUMAN	P04792	Heat shock protein beta-1 OS=Homo sapiens GN=HSPB1 PE=1 SV=2	2	Pass1	PepFrag1	None	1163.62	LFDQAFGLPR	LFDQAFGLPR	27	10	6.78	703	8	8	3	1	6132.23	7.267	Identified	b2b3y2y4y5y6y8y10	45.6907	126.951	86.9505	0.1523	Green	11116	1163.62	1163.62	48.6392	2	2	582.313	0.59088	48.0966	48.4342	48.846	49.5974	0.21062	-2.8389
5315	HSPB1_HUMAN	P04792	Heat shock protein beta-1 OS=Homo sapiens GN=HSPB1 PE=1 SV=2	3	Pass1	PepFrag1	None	1905.99	LATQSNEITIPVTFESR	LATQSNEITIPVTFESR	171	17	4.26	702	5	5	0	1	5791.65	7.2422	Identified	b1b9°b10b10°b16*y5y7y10y12*y13*	50.2397	176.906	136.906	0.15	Green	10758	1906	1905.99	47.5271	2.06	2	953.502	0.41643	47.0652	47.3487	47.7077	48.0061	0.25497	-1.2512
5315	HSPB1_HUMAN	P04792	Heat shock protein beta-1 OS=Homo sapiens GN=HSPB1 PE=1 SV=2	4	Pass1	PepFrag1	None	941.505	AQLGGPEAAK	AQLGGPEAAK	188	10	7	698	4	4	1	1	5177.73	7.1935	Identified	b2b2*b5*y5y7y7°y8y9*	18.2896	110.096	70.0963	0.089	Green	847	941.503	941.502	14.2306	2	2	471.255	0.64328	13.5939	14.0606	14.3916	14.6515	0.32714	-3.5997
5315	HSPB1_HUMAN	P04792	Heat shock protein beta-1 OS=Homo sapiens GN=HSPB1 PE=1 SV=2	5	Pass1	PepFrag1	None	3098.56	YTLPPGVDPTQVSSSLSPEGTLTVEAPMPK	YTLPPGVDPTQVSSSLSPEGTLTVEAPMPK	141	30	3.82	704	7	7	1	1	1405.16	6.6271	Identified	b5b8b11°b15*b17b18b18°b21°b23b27°y5y13y24°	56.8838	244.56	123.04	0.0654	Green	13080	3098.57	3098.54	55.2611	3	3	1033.53	0.69379	54.6473	54.9857	55.4943	56.0135	0.38132	-6.4696
5315	HSPB1_HUMAN	P04792	Heat shock protein beta-1 OS=Homo sapiens GN=HSPB1 PE=1 SV=2	6	Pass1	PepFrag1	None	1075.57	QLSSGVSEIR	QLSSGVSEIR	79	10	6.7	699	6	6	1	0	4995.39	7.1779		b1b3b4*b9°y4y5y8y10	23.6575	120.174	80.1735	0.063	Green	3166	1075.57	1075.57	23.9735	2	2	538.29	0.40165	23.5868	23.803	24.1455	24.4625	0.26248	-2.6754
5315	HSPB1_HUMAN	P04792	Heat shock protein beta-1 OS=Homo sapiens GN=HSPB1 PE=1 SV=2	7	Pass1	PepFrag1	None	917.494	DGVVEITGK	DGVVEITGK	114	9	4.07	700	4	4	1	0	2321.62	6.8451		y1y3y4y6	23.4849	109.165	69.1653	0.0609	Green	3225	917.491	917.49	24.1872	1.89	2	459.249	0.71875	23.8216	24.0193	24.3816	24.562	0.33264	-4.1935
5315	HSPB1_HUMAN	P04792	Heat shock protein beta-1 OS=Homo sapiens GN=HSPB1 PE=1 SV=2	8	Pass1	PepFrag1	None	961.453	GPSWDPFR	GPSWDPFR	12	8	6.78	705	4	4	1	1	1127	6.5313	Identified	b2b3°y3y4y6	24.942	107.462	67.4622	0.0475	Green	9629	961.453	961.452	44.0841	2	2	481.23	0.59525	43.3679	43.8244	44.3507	44.8565	0.28723	-0.1991
5428	HS90B_HUMAN	P08238	Heat shock protein HSP 90-beta OS=Homo sapiens GN=HSP90AB1 PE=1 SV=4	1	Pass1	PepFrag1	None	1513.79	GVVDSEDLPLNISR	GVVDSEDLPLNISR	378	14	3.69	716	13	13	6	2	20018.7	7.7569	Identified	b2b4b8b9y2y4y4°y5y6y7y8y9y11y14	47.2495	151.374	111.374	0.0942	Green	9440	1513.79	1513.78	43.5027	2	2	757.398	0.43086	42.9038	43.3218	43.7017	44.371	0.33577	-1.1668
5428	HS90B_HUMAN	P08238	Heat shock protein HSP 90-beta OS=Homo sapiens GN=HSP90AB1 PE=1 SV=4	2	Pass1	PepFrag1	None	1782.95	HLEINPDHPIVETLR	HLEINPDHPIVETLR	624	15	5.19	722	9	9	3	1	1776.1	6.7049	Identified	b2b3°b5b7y5y9y10y11y12y13°y15	35.5451	169.702	73.1349	0.0912	Green	8250	1782.94	1782.95	40.0078	3	3	594.986	1.07542	39.2547	39.5826	40.2442	40.8729	0.55585	-0.3375
5428	HS90B_HUMAN	P08238	Heat shock protein HSP 90-beta OS=Homo sapiens GN=HSP90AB1 PE=1 SV=4	3	Pass1	PepFrag1	None	1527.74	SLTNDWEDHLAVK	SLTNDWEDHLAVK	306	13	4.3	715	7	7	3	0	3223.45	6.9638		b3°b7y3y4y7y9y10y10°y11y11*	34.1215	150.509	60.339	0.0865	Green	8089	1527.74	1527.74	39.5126	2.62	3	509.917	0.41643	39.0441	39.3396	39.6705	40.3022	0.16482	0.462
5428	HS90B_HUMAN	P08238	Heat shock protein HSP 90-beta OS=Homo sapiens GN=HSP90AB1 PE=1 SV=4	4	Pass1	PepFrag1	None	1311.57	EDQTEYLEER	EDQTEYLEER	186	10	3.57	708	8	8	3	1	16684.3	7.6777		b2b2°b3b3°b5b5°y3y3°y4y6y7y10	24.6069	132.475	92.4754	0.0807	Green	3301	1311.57	1311.57	24.4469	2	2	656.29	0.5252	23.7691	24.2762	24.6247	25.2371	0.18138	0.3174
5428	HS90B_HUMAN	P08238	Heat shock protein HSP 90-beta OS=Homo sapiens GN=HSP90AB1 PE=1 SV=4	5	Pass1	PepFrag1	None	1194.65	IDIIPNPQER	IDIIPNPQER	72	10	4.07	713	4	4	1	1	2841	6.9089	Identified	b4y3°y4y4*y4°y6y7	28.6464	129.611	89.6109	0.0685	Green	6947	1194.65	1194.65	36.2087	2	2	597.828	0.66196	35.4128	35.9683	36.4358	37.0216	0.32053	-0.8163
5428	HS90B_HUMAN	P08238	Heat shock protein HSP 90-beta OS=Homo sapiens GN=HSP90AB1 PE=1 SV=4	6	Pass1	PepFrag1	None	1275.64	ELISNASDALDK	ELISNASDALDK	41	12	3.69	711	4	4	1	0	1212.3	6.539		b3°b5°b6°b12*y2y4y6y6°y7	34.779	134.546	94.5463	0.0669	Green	5490	1275.65	1275.64	31.655	2.03	2	638.327	0.5078	31.0741	31.4718	31.8442	32.3126	0.15581	0.8335
5428	HS90B_HUMAN	P08238	Heat shock protein HSP 90-beta OS=Homo sapiens GN=HSP90AB1 PE=1 SV=4	7	Pass1	PepFrag1	None	1242.71	ADLINNLGTIAK	ADLINNLGTIAK	95	12	6.78	727	10	10	4	1	8162.7	7.3673		b2b2°b3b5b5*b6b6°y2y3y5y8y9y12	47.5998	135.69	95.6899	0.0664	Green	9266	1242.71	1242.7	43.0019	2	2	621.857	0.5143	42.4597	42.8375	43.1697	43.6227	0.21277	-0.2012
5428	HS90B_HUMAN	P08238	Heat shock protein HSP 90-beta OS=Homo sapiens GN=HSP90AB1 PE=1 SV=4	8	Pass1	PepFrag1	None	1151.56	YIDQEELNK	YIDQEELNK	275	9	3.82	728	8	8	5	1	5790.1	7.2181		b5y2y3y3*y4y5y7y8y9	26.3887	124.341	84.3414	0.0573	Green	2590	1151.56	1151.56	21.7718	1.97	2	576.284	0.50479	20.9485	21.5938	21.9568	22.5212	0.16404	0.1082
5428	HS90B_HUMAN	P08238	Heat shock protein HSP 90-beta OS=Homo sapiens GN=HSP90AB1 PE=1 SV=4	9	Pass1	PepFrag1	None	1039.49	YESLTDPSK	YESLTDPSK	55	9	4.07	707	5	5	2	1	5920	7.2278	Identified	b2°b3y2°y3y5y6y6°y7	17.0342	115.107	75.1075	0.055	Green	2106	1039.5	1039.5	19.7803	1.97	2	520.253	0.46982	19.1406	19.6025	19.9644	20.4935	0.10271	3.2633
5428	HS90B_HUMAN	P08238	Heat shock protein HSP 90-beta OS=Homo sapiens GN=HSP90AB1 PE=1 SV=4	10	Pass1	PepFrag1	None	1160.58	SIYYITGESK	SIYYITGESK	481	10	6.66	710	7	7	3	1	3097.44	6.9464		b2b2°b3b4°y1y3y3°y4y6y7	31.2977	125.768	85.7679	0.0529	Green	5295	1160.59	1160.58	30.9637	2	2	580.797	0.62192	30.1276	30.7885	31.1412	31.4723	0.24265	0.7611
5428	HS90B_HUMAN	P08238	Heat shock protein HSP 90-beta OS=Homo sapiens GN=HSP90AB1 PE=1 SV=4	11	Pass1	PepFrag1	None	1249.62	EQVANSAFVER	EQVANSAFVER	491	11	4.26	709	3	3	0	0	829.549	6.3743		b3°b4°y4y9y11	27.2904	131.008	91.0084	0.0515	Green	3408	1249.61	1249.61	24.7893	2	2	625.308	0.62395	24.28	24.6237	24.9635	25.1888	0.30115	-8.8828
5428	HS90B_HUMAN	P08238	Heat shock protein HSP 90-beta OS=Homo sapiens GN=HSP90AB1 PE=1 SV=4	12	Pass1	PepFrag1	None	2176.95	YHTSQSGDEMTSLSEYVSR	YHTSQSGDEMTSLSEYVSR	456	19	4.42	714	5	5	0	0	1180.61	6.5275		b2b13°y2y5y8y18*y19	36.8482	186.959	84.6392	0.0397	Green	7863	2176.95	2176.95	38.8905	2.88	3	726.323	0.50564	38.4279	38.7201	39.0672	39.5643	0.1346	3.9589
5428	HS90B_HUMAN	P08238	Heat shock protein HSP 90-beta OS=Homo sapiens GN=HSP90AB1 PE=1 SV=4	13	Pass1	PepFrag1	None	1416.64	EGLELPEDEEEK	EGLELPEDEEEK	538	12	3.43	712	7	7	3	3	10960.3	7.4953	Identified	b3b4b4°b7y5y7y8y9	28.1267	141.487	101.487	0.0364	Green	5622	1416.64	1416.64	32.0744	2	2	708.826	0.59343	31.5518	31.8671	32.2564	32.6099	0.21162	1.8454
5428	HS90B_HUMAN	P08238	Heat shock protein HSP 90-beta OS=Homo sapiens GN=HSP90AB1 PE=1 SV=4	14	Pass1	PepFrag1	None	3532.64	LGLGIDEDEVAAEEPNAAVPDEIPPLEGDEDASR	LGLGIDEDEVAAEEPNAAVPDEIPPLEGDEDASR	685	34	3.06	723	13	13	4	2	12818.5	7.5633	Identified	b4b11b12b13b18b22*b23b32b33y11y15y20y21y22*y24	56.5556	262.757	135.171	0.0331	Green	13145	3532.67	3532.62	55.4854	3.1	3	1178.23	0.79487	55.0323	55.2755	55.696	56.2133	0.42584	-5.9255
5428	HS90B_HUMAN	P08238	Heat shock protein HSP 90-beta OS=Homo sapiens GN=HSP90AB1 PE=1 SV=4	15	Pass1	PepFrag1	Carbamidomethyl C(7)	2374.15	VFIMDSCDELIPEYLNFIR	VFIMDSCDELIPEYLNFIR	359	19	3.58	718	4	4	1	1	3183.31	6.9583	Identified	b11y2y4*y7y8y8*	82.6644	201.584	161.584	0.0265	Green	16074	2374.16	2374.14	73.1939	2.34	2	1187.58	0.58959	72.5678	72.9778	73.3874	73.9538	0.26725	-0.9411
5428	HS90B_HUMAN	P08238	Heat shock protein HSP 90-beta OS=Homo sapiens GN=HSP90AB1 PE=1 SV=4	16	Pass1	PepFrag1	None	1141.56	LGIHEDSTNR	LGIHEDSTNR	438	10	5.23	706	4	4	2	0	1183.58	6.5286		y5y6y7y9	11.0123	122.827	82.8267	0.0233	Green	1001	1141.56	1141.56	15.0202	2.42	2	571.283	0.46433	14.5618	14.8598	15.1748	15.3472	0.22905	-1.5349
5428	HS90B_HUMAN	P08238	Heat shock protein HSP 90-beta OS=Homo sapiens GN=HSP90AB1 PE=1 SV=4	17	Pass1	PepFrag1	None	730.446	LSELLR	LSELLR	450	6	6.95	720	4	4	2	0	2156.33	6.7892		b3b4y4y5	30.5568	95.4958	55.4958	0.0162	Green	4109	730.439	730.439	27.2693	1.52	2	365.723	0.68593	26.7131	27.0717	27.4601	27.9145	0.34662	-9.3997
5428	HS90B_HUMAN	P08238	Heat shock protein HSP 90-beta OS=Homo sapiens GN=HSP90AB1 PE=1 SV=4	18	Pass1	PepFrag1	None	829.529	ALLFIPR	ALLFIPR	330	7	11.09	717	4	4	3	0	4507.89	7.1094	Identified	y2y3y4y5	47.3988	105.228	65.2278	0.0131	Green	10415	829.53	829.529	46.5726	2	2	415.269	0.45173	46.006	46.3665	46.7769	47.1938	0.23814	0.078
5428	HS90B_HUMAN	P08238	Heat shock protein HSP 90-beta OS=Homo sapiens GN=HSP90AB1 PE=1 SV=4	19	Pass1	PepFrag1	None	863.429	EMLQQSK	EMLQQSK	392	7	7	719	3	3	1	0	2422.66	6.8397		b1b1°b7*y3y3*y3°y4y4*y5°	15.4427	103.58	63.5798	0.0126	Green	417	863.431	863.431	11.937	2	2	432.219	0.46796	11.5189	11.7749	12.0864	12.6122	0.12421	2.0236
5428	HS90B_HUMAN	P08238	Heat shock protein HSP 90-beta OS=Homo sapiens GN=HSP90AB1 PE=1 SV=4	20	Pass1	PepFrag1	None	733.445	SLVSVTK	SLVSVTK	531	7	9.97	721	3	3	1	1	3843.46	7.0402		b2b5°y4y5	17.7492	96.0392	152.078	0.0081	Green	2276	733.443	733.443	20.5445	1.31	1	733.443	0.51145	20.0512	20.3743	20.7199	21.2778	0.2008	-2.6355
5428	HS90B_HUMAN	P08238	Heat shock protein HSP 90-beta OS=Homo sapiens GN=HSP90AB1 PE=1 SV=4	21	Pass2	PepFrag2	None	951.464	ADHGEPIGR	ADHGEPIGR	168	9	5.23	726	3	3	0	0	117.875	5.5269	Identified	b3b8y4	5.5543	107.889	67.8892	0.0092	Yellow	2846	951.482	951.481	22.799	2	2	476.245	0.55468	22.5028	22.6269	22.9587	23.371	0.17248	17.5264
5428	HS90B_HUMAN	P08238	Heat shock protein HSP 90-beta OS=Homo sapiens GN=HSP90AB1 PE=1 SV=4	22	Pass2	MissedCleavage	None	3356.52	NPDDITQEEYGEFYKSLTNDWEDHLAVK	NPDDITQEEYGEFYKSLTNDWEDHLAVK	291	28	3.83	724	1	1	0	0	257.08	5.8655	Missing	y3y9°y11*	59.8087	252.32	86.1599	0.0058	Green	13409	3356.55	3356.55	56.5585	4	4	839.892	0.89443	55.8313	56.246	56.8028	57.2246	0.49763	6.7634
5428	HS90B_HUMAN	P08238	Heat shock protein HSP 90-beta OS=Homo sapiens GN=HSP90AB1 PE=1 SV=4	23	Pass2	MissedCleavage	None	2857.39	SLTNDWEDHLAVKHFSVEGQLEFR	SLTNDWEDHLAVKHFSVEGQLEFR	306	24	4.68	725	4	4	0	0	417.283	6.0759		b2y1y3y7°y12°y17*y18	53.5842	229.01	112.673	0.0024	Green	15766	2857.42	2857.41	69.6039	3	3	953.146	0.50259	69.2859	69.4256	69.7731	69.9434	0.17306	5.2948
5428	HS90B_HUMAN	P08238	Heat shock protein HSP 90-beta OS=Homo sapiens GN=HSP90AB1 PE=1 SV=4	24	Pass2	InSource	None	533.329	VSVTK	SLVSVTK	533	5	10.21	721	0	0	0	0	150.392	0			17.7492	77.2752	114.55	0.0026	Green	2288	533.33	533.33	20.5868	1	1	533.33	0.40165	20.2108	20.392	20.7832	20.9596	0	1.7366
7867	H2AX_HUMAN	P16104	Histone H2AX OS=Homo sapiens GN=H2AFX PE=1 SV=2	1	Pass1	PepFrag1	None	944.531	AGLQFPVGR	AGLQFPVGR	21	9	11.09	729	9	9	6	2	19556.7	8.1684	Identified	b3b4y1y2y3y4y5y6y6*y8	32.8587	110.939	70.9393	0.7673	Green	7133	944.528	944.527	36.7659	1.98	2	472.768	0.52271	36.1558	36.5797	36.9629	37.7441	0.23892	-4.2865
7867	H2AX_HUMAN	P16104	Histone H2AX OS=Homo sapiens GN=H2AFX PE=1 SV=2	2	Pass1	PepFrag1	None	2915.59	VGAGAPVYLAAVLEYLTAEILELAGNAAR	VGAGAPVYLAAVLEYLTAEILELAGNAAR	43	29	3.96	730	9	9	5	1	5914.05	7.649	Identified	b5b15b18°b22b23y2y3y4y5y6	83.1871	238.745	119.164	0.2171	Green	16717	2915.61	2915.59	94.2615	3.03	3	972.541	0.46921	93.7096	94.1142	94.408	94.9022	0.15679	-0.4374
7867	H2AX_HUMAN	P16104	Histone H2AX OS=Homo sapiens GN=H2AFX PE=1 SV=2	3	Pass2	MissedCleavage	None	1692.9	HLQLAIRNDEELNK	HLQLAIRNDEELNK	82	14	5.36	731	2	2	0	0	331.84	6.3981		b3*b4b10°y2	34.4775	163.939	69.2924	0.0156	Green	8998	1692.88	1692.89	42.3113	3	3	564.965	0.60865	41.8929	42.1273	42.6484	42.7732	0.3117	-9.6435
7704	H2A2B_HUMAN	Q8IUE6	Histone H2A type 2-B OS=Homo sapiens GN=HIST2H2AB PE=1 SV=3	1	Pass1	PepFrag1	None	944.531	AGLQFPVGR	AGLQFPVGR	21	9	11.09	732	9	9	6	2	19556.7	8.1684	Identified	b3b4y1y2y3y4y5y6y6*y8	32.8587	110.939	70.9393	0.7794	Green	7133	944.528	944.527	36.7659	1.98	2	472.768	0.52271	36.1558	36.5797	36.9629	37.7441	0.23892	-4.2865
7704	H2A2B_HUMAN	Q8IUE6	Histone H2A type 2-B OS=Homo sapiens GN=HIST2H2AB PE=1 SV=3	2	Pass1	PepFrag1	None	2915.59	VGAGAPVYLAAVLEYLTAEILELAGNAAR	VGAGAPVYLAAVLEYLTAEILELAGNAAR	43	29	3.96	733	9	9	5	1	5914.05	7.649	Identified	b5b15b18°b22b23y2y3y4y5y6	83.1871	238.745	119.164	0.2206	Green	16717	2915.61	2915.59	94.2615	3.03	3	972.541	0.46921	93.7096	94.1142	94.408	94.9022	0.15679	-0.4374
3546	COF1_HUMAN	P23528	Cofilin-1 OS=Homo sapiens GN=CFL1 PE=1 SV=3	1	Pass1	PepFrag1	None	2166.1	EILVGDVGQTVDDPYATFVK	EILVGDVGQTVDDPYATFVK	53	20	3.49	749	12	12	5	1	6782.98	7.2645	Missing	b2b3b6b8b20y1y2y3y4y5y12*y13y15*y17y17°	57.5234	192.811	152.811	0.2537	Green	12829	2166.11	2166.1	54.335	2.14	2	1083.56	0.53379	53.7659	54.16	54.5102	54.9694	0.20071	-0.0609
3546	COF1_HUMAN	P23528	Cofilin-1 OS=Homo sapiens GN=CFL1 PE=1 SV=3	2	Pass1	PepFrag1	None	1337.63	YALYDATYETK	YALYDATYETK	81	11	4.07	747	12	12	6	3	11024.5	7.4754		b1b2b3b4b6y2y3y3°y5y6y6°y8y10y11	38.0008	136.677	96.6772	0.213	Green	5980	1337.63	1337.62	33.2833	2	2	669.317	0.40165	32.4713	33.1063	33.4591	34.0689	0.28828	-1.894
3546	COF1_HUMAN	P23528	Cofilin-1 OS=Homo sapiens GN=CFL1 PE=1 SV=3	3	Pass1	PepFrag1	None	1340.78	LGGSAVISLEGKPL	LGGSAVISLEGKPL	152	14	6.95	748	4	4	0	1	2636.11	6.854	Identified	b4°b5°b12y2y4y8	45.5729	143.417	103.417	0.1523	Green	10187	1340.78	1340.77	45.8047	2	2	670.892	0.79099	45.1369	45.5693	46.0406	47.121	0.41986	-3.79
3546	COF1_HUMAN	P23528	Cofilin-1 OS=Homo sapiens GN=CFL1 PE=1 SV=3	4	Pass1	PepFrag1	None	3062.59	NIILEEGKEILVGDVGQTVDDPYATFVK	NIILEEGKEILVGDVGQTVDDPYATFVK	45	28	3.75	750	7	7	1	0	1294.75	6.5453	Identified	b21b24°y1y3y4y10y16y21°y28	70.8123	244.9	123.267	0.1214	Green	14980	3062.61	3062.58	63.9027	3	3	1021.54	0.85702	63.2683	63.6581	64.1806	65.1033	0.44103	-3.4122
3546	COF1_HUMAN	P23528	Cofilin-1 OS=Homo sapiens GN=CFL1 PE=1 SV=3	5	Pass1	PepFrag1	None	915.515	NIILEEGK	NIILEEGK	45	8	4.26	746	6	6	4	1	7759.2	7.3229		b1*b2*b3y2y3y3°y4y4°y5y5°y6	30.4885	110.096	70.0963	0.1063	Green	3890	915.508	915.508	26.5927	1.9	2	458.258	0.63681	26.0635	26.3862	26.8017	27.5703	0.29019	-7.4425
3546	COF1_HUMAN	P23528	Cofilin-1 OS=Homo sapiens GN=CFL1 PE=1 SV=3	6	Pass1	PepFrag1	Carbamidomethyl C(7)	1790.81	HELQANCYEEVKDR	HELQANCYEEVKDR	132	14	4.63	744	4	4	1	0	2112.01	6.7578		b4b5b13*y12y14	19.6443	162.064	68.0429	0.0523	Green	2410	1790.81	1790.81	21.064	2.9	3	597.608	0.53784	20.645	20.8865	21.2394	21.8206	0.1751	1.1456
3546	COF1_HUMAN	P23528	Cofilin-1 OS=Homo sapiens GN=CFL1 PE=1 SV=3	7	Pass1	PepFrag1	None	799.402	MIYASSK	MIYASSK	114	7	9.58	751	3	3	0	0	1778.71	6.6832		b3b6°y3y5	20.4885	98.6441	58.6441	0.037	Green	1041	799.398	799.398	15.2021	1.88	2	400.203	0.59377	14.2762	15.0239	15.3825	15.7904	0.30899	-5.2541
3546	COF1_HUMAN	P23528	Cofilin-1 OS=Homo sapiens GN=CFL1 PE=1 SV=3	8	Pass1	PepFrag1	Carbamidomethyl C(7)	1519.68	HELQANCYEEVK	HELQANCYEEVK	132	12	4.53	745	3	3	0	0	1309.49	6.5502		b3b3°y5y7	21.4872	144.967	104.967	0.0316	Green	2622	1519.69	1519.69	21.8738	2.29	2	760.349	0.56098	21.454	21.7046	22.0404	22.3059	0.25983	1.3754
3546	COF1_HUMAN	P23528	Cofilin-1 OS=Homo sapiens GN=CFL1 PE=1 SV=3	9	Pass2	MissedCleavage	Carbamidomethyl C(1)	2043.12	CTLAEKLGGSAVISLEGKPL	CTLAEKLGGSAVISLEGKPL	146	20	6.45	753	1	1	0	0	336.303	5.9598	Missing	b4°b8°b10	60.7944	185.855	83.9035	0.0037	Green	13352	2043.11	2043.11	56.3584	3	3	681.708	0.59299	55.816	56.1683	56.5176	56.8068	0.2741	-1.5501
3546	COF1_HUMAN	P23528	Cofilin-1 OS=Homo sapiens GN=CFL1 PE=1 SV=3	10	Pass2	MissedCleavage	None	1967.99	MASGVAVSDGVIKVFNDMK	MASGVAVSDGVIKVFNDMK	0	19	6.78	752	3	3	0	0	401.95	6.0372		b7b19y12°y16	51.8209	182.262	81.5083	0.0034	Green	11940	1967.97	1967.97	51.3136	3	3	656.662	0.40392	51.0016	51.145	51.5004	51.6244	0.15003	-9.2525
3546	COF1_HUMAN	P23528	Cofilin-1 OS=Homo sapiens GN=CFL1 PE=1 SV=3	11	Pass2	InSource	None	688.388	ILEEGK	NIILEEGK	47	6	4.26	746	1	1	0	0	88.2175	0		b2	30.4885	90.6267	141.253	0.0187	Green	3889	688.384	688.385	26.5896	1	1	688.384	0.73644	26.1011	26.402	26.7718	27.2499	0.26478	-4.1138
3546	COF1_HUMAN	P23528	Cofilin-1 OS=Homo sapiens GN=CFL1 PE=1 SV=3	12	Pass2	InSource	None	555.277	YASSK	MIYASSK	116	5	9.53	751	0	0	0	0	90.4379	0			20.4885	75.041	110.082	0.0066	Green	1040	555.281	555.281	15.2003	1	1	555.281	0.47051	14.8918	15.0045	15.2167	15.3464	0	5.9369
8006	H2B1L_HUMAN	Q99880	Histone H2B type 1-L OS=Homo sapiens GN=HIST1H2BL PE=1 SV=3	1	Pass1	PepFrag1	None	1743.82	AMGIMNSFVNDIFER	AMGIMNSFVNDIFER	58	15	4.07	766	13	13	9	1	13378.2	7.5585		b2b3b4b5y2y3y4y5y6y7y9y10y10*y15	62.8908	165.32	125.32	0.5426	Green	15628	1743.83	1743.82	68.3595	2	2	872.416	0.56437	67.7437	68.1483	68.5765	69.5158	0.20176	-0.3272
8006	H2B1L_HUMAN	Q99880	Histone H2B type 1-L OS=Homo sapiens GN=HIST1H2BL PE=1 SV=3	2	Pass1	PepFrag1	None	1168.6	QVHPDTGISSK	QVHPDTGISSK	47	11	7.59	764	8	8	3	1	6634.21	7.2539	Identified	b3b3*b4b7°b11y2y3y6y6°y8y9	6.3662	126.005	86.0049	0.2681	Green	658	1168.6	1168.6	13.2342	2.34	2	584.802	0.52844	12.7418	13.0711	13.3945	13.9936	0.21908	-0.5401
8006	H2B1L_HUMAN	Q99880	Histone H2B type 1-L OS=Homo sapiens GN=HIST1H2BL PE=1 SV=3	3	Pass1	PepFrag1	None	816.457	EIQTAVR	EIQTAVR	93	7	6.97	765	5	5	4	0	9425.47	7.4064		b5°y1y2y3y4y5y5*y5°	15.5719	100.686	60.6859	0.1795	Green	957	816.453	816.452	14.758	1.69	2	408.73	0.67021	14.334	14.6081	14.9125	15.0578	0.3645	-6.2215
8006	H2B1L_HUMAN	Q99880	Histone H2B type 1-L OS=Homo sapiens GN=HIST1H2BL PE=1 SV=3	4	Pass2	PepFrag2	None	1461.8	STITSREIQTAVR	STITSREIQTAVR	87	13	10.66	767	2	2	1	0	86.7451	5.3703		b3b4	31.9707	148.697	108.697	0.0098	Yellow	10928	1461.75	1461.75	48.1178	2	2	731.378	0.40165	47.8691	48.0148	48.2302	48.3698	0	-38.471
8005	H2B1H_HUMAN	Q93079	Histone H2B type 1-H OS=Homo sapiens GN=HIST1H2BH PE=1 SV=3	1	Pass1	PepFrag1	None	1743.82	AMGIMNSFVNDIFER	AMGIMNSFVNDIFER	58	15	4.07	770	13	13	9	1	13378.2	7.5585		b2b3b4b5y2y3y4y5y6y7y9y10y10*y15	62.8908	165.32	125.32	0.5175	Green	15628	1743.83	1743.82	68.3595	2	2	872.416	0.56437	67.7437	68.1483	68.5765	69.5158	0.20176	-0.3272
8005	H2B1H_HUMAN	Q93079	Histone H2B type 1-H OS=Homo sapiens GN=HIST1H2BH PE=1 SV=3	2	Pass1	PepFrag1	None	1168.6	QVHPDTGISSK	QVHPDTGISSK	47	11	7.59	768	8	8	3	1	6634.21	7.2539	Identified	b3b3*b4b7°b11y2y3y6y6°y8y9	6.3662	126.005	86.0049	0.2557	Green	658	1168.6	1168.6	13.2342	2.34	2	584.802	0.52844	12.7418	13.0711	13.3945	13.9936	0.21908	-0.5401
8005	H2B1H_HUMAN	Q93079	Histone H2B type 1-H OS=Homo sapiens GN=HIST1H2BH PE=1 SV=3	3	Pass1	PepFrag1	None	816.457	EIQTAVR	EIQTAVR	93	7	6.97	769	5	5	4	0	9425.47	7.4064		b5°y1y2y3y4y5y5*y5°	15.5719	100.686	60.6859	0.1712	Green	957	816.453	816.452	14.758	1.69	2	408.73	0.67021	14.334	14.6081	14.9125	15.0578	0.3645	-6.2215
8005	H2B1H_HUMAN	Q93079	Histone H2B type 1-H OS=Homo sapiens GN=HIST1H2BH PE=1 SV=3	4	Pass2	PepFrag2	None	1461.8	STITSREIQTAVR	STITSREIQTAVR	87	13	10.66	772	2	2	1	0	86.7451	5.3703		b3b4	31.9707	148.697	108.697	0.0094	Yellow	10928	1461.75	1461.75	48.1178	2	2	731.378	0.40165	47.8691	48.0148	48.2302	48.3698	0	-38.471
8005	H2B1H_HUMAN	Q93079	Histone H2B type 1-H OS=Homo sapiens GN=HIST1H2BH PE=1 SV=3	5	Pass2	VarMod	Phosphoryl STY(21)	2508.14	AMGIMNSFVNDIFERIAGEASR	AMGIMNSFVNDIFERIAGEASR	58	22	4.44	771	3	3	1	0	256.561	5.8413		b13*b15b18b19	65.6646	206.67	97.7802	0.0463	Green	10806	2508.16	2508.15	47.7358	3	3	836.725	0.53452	47.3	47.5791	47.9344	48.1025	0.18534	3.8425
8004	H2B1B_HUMAN	P33778	Histone H2B type 1-B OS=Homo sapiens GN=HIST1H2BB PE=1 SV=2	1	Pass1	PepFrag1	None	1743.82	AMGIMNSFVNDIFER	AMGIMNSFVNDIFER	58	15	4.07	775	13	13	9	1	13378.2	7.5585		b2b3b4b5y2y3y4y5y6y7y9y10y10*y15	62.8908	165.32	125.32	0.5175	Green	15628	1743.83	1743.82	68.3595	2	2	872.416	0.56437	67.7437	68.1483	68.5765	69.5158	0.20176	-0.3272
8004	H2B1B_HUMAN	P33778	Histone H2B type 1-B OS=Homo sapiens GN=HIST1H2BB PE=1 SV=2	2	Pass1	PepFrag1	None	1168.6	QVHPDTGISSK	QVHPDTGISSK	47	11	7.59	773	8	8	3	1	6634.21	7.2539	Identified	b3b3*b4b7°b11y2y3y6y6°y8y9	6.3662	126.005	86.0049	0.2557	Green	658	1168.6	1168.6	13.2342	2.34	2	584.802	0.52844	12.7418	13.0711	13.3945	13.9936	0.21908	-0.5401
8004	H2B1B_HUMAN	P33778	Histone H2B type 1-B OS=Homo sapiens GN=HIST1H2BB PE=1 SV=2	3	Pass1	PepFrag1	None	816.457	EIQTAVR	EIQTAVR	93	7	6.97	774	5	5	4	0	9425.47	7.4064		b5°y1y2y3y4y5y5*y5°	15.5719	100.686	60.6859	0.1712	Green	957	816.453	816.452	14.758	1.69	2	408.73	0.67021	14.334	14.6081	14.9125	15.0578	0.3645	-6.2215
8004	H2B1B_HUMAN	P33778	Histone H2B type 1-B OS=Homo sapiens GN=HIST1H2BB PE=1 SV=2	4	Pass2	PepFrag2	None	1461.8	STITSREIQTAVR	STITSREIQTAVR	87	13	10.66	777	2	2	1	0	86.7451	5.3703		b3b4	31.9707	148.697	108.697	0.0094	Yellow	10928	1461.75	1461.75	48.1178	2	2	731.378	0.40165	47.8691	48.0148	48.2302	48.3698	0	-38.471
8004	H2B1B_HUMAN	P33778	Histone H2B type 1-B OS=Homo sapiens GN=HIST1H2BB PE=1 SV=2	5	Pass2	VarMod	Phosphoryl STY(21)	2508.14	AMGIMNSFVNDIFERIAGEASR	AMGIMNSFVNDIFERIAGEASR	58	22	4.44	776	3	3	1	0	256.561	5.8413		b13*b15b18b19	65.6646	206.67	97.7802	0.0463	Green	10806	2508.16	2508.15	47.7358	3	3	836.725	0.53452	47.3	47.5791	47.9344	48.1025	0.18534	3.8425
7902	H2B1J_HUMAN	P06899	Histone H2B type 1-J OS=Homo sapiens GN=HIST1H2BJ PE=1 SV=3	1	Pass1	PepFrag1	None	1743.82	AMGIMNSFVNDIFER	AMGIMNSFVNDIFER	58	15	4.07	780	13	13	9	1	13378.2	7.5585		b2b3b4b5y2y3y4y5y6y7y9y10y10*y15	62.8908	165.32	125.32	0.5175	Green	15628	1743.83	1743.82	68.3595	2	2	872.416	0.56437	67.7437	68.1483	68.5765	69.5158	0.20176	-0.3272
7902	H2B1J_HUMAN	P06899	Histone H2B type 1-J OS=Homo sapiens GN=HIST1H2BJ PE=1 SV=3	2	Pass1	PepFrag1	None	1168.6	QVHPDTGISSK	QVHPDTGISSK	47	11	7.59	778	8	8	3	1	6634.21	7.2539	Identified	b3b3*b4b7°b11y2y3y6y6°y8y9	6.3662	126.005	86.0049	0.2557	Green	658	1168.6	1168.6	13.2342	2.34	2	584.802	0.52844	12.7418	13.0711	13.3945	13.9936	0.21908	-0.5401
7902	H2B1J_HUMAN	P06899	Histone H2B type 1-J OS=Homo sapiens GN=HIST1H2BJ PE=1 SV=3	3	Pass1	PepFrag1	None	816.457	EIQTAVR	EIQTAVR	93	7	6.97	779	5	5	4	0	9425.47	7.4064		b5°y1y2y3y4y5y5*y5°	15.5719	100.686	60.6859	0.1712	Green	957	816.453	816.452	14.758	1.69	2	408.73	0.67021	14.334	14.6081	14.9125	15.0578	0.3645	-6.2215
7902	H2B1J_HUMAN	P06899	Histone H2B type 1-J OS=Homo sapiens GN=HIST1H2BJ PE=1 SV=3	4	Pass2	PepFrag2	None	1461.8	STITSREIQTAVR	STITSREIQTAVR	87	13	10.66	782	2	2	1	0	86.7451	5.3703		b3b4	31.9707	148.697	108.697	0.0094	Yellow	10928	1461.75	1461.75	48.1178	2	2	731.378	0.40165	47.8691	48.0148	48.2302	48.3698	0	-38.471
7902	H2B1J_HUMAN	P06899	Histone H2B type 1-J OS=Homo sapiens GN=HIST1H2BJ PE=1 SV=3	5	Pass2	VarMod	Phosphoryl STY(21)	2508.14	AMGIMNSFVNDIFERIAGEASR	AMGIMNSFVNDIFERIAGEASR	58	22	4.44	781	3	3	1	0	256.561	5.8413		b13*b15b18b19	65.6646	206.67	97.7802	0.0463	Green	10806	2508.16	2508.15	47.7358	3	3	836.725	0.53452	47.3	47.5791	47.9344	48.1025	0.18534	3.8425
7871	H2B2E_HUMAN	Q16778	Histone H2B type 2-E OS=Homo sapiens GN=HIST2H2BE PE=1 SV=3	1	Pass1	PepFrag1	None	1743.82	AMGIMNSFVNDIFER	AMGIMNSFVNDIFER	58	15	4.07	785	13	13	9	1	13378.2	7.5585		b2b3b4b5y2y3y4y5y6y7y9y10y10*y15	62.8908	165.32	125.32	0.5175	Green	15628	1743.83	1743.82	68.3595	2	2	872.416	0.56437	67.7437	68.1483	68.5765	69.5158	0.20176	-0.3272
7871	H2B2E_HUMAN	Q16778	Histone H2B type 2-E OS=Homo sapiens GN=HIST2H2BE PE=1 SV=3	2	Pass1	PepFrag1	None	1168.6	QVHPDTGISSK	QVHPDTGISSK	47	11	7.59	783	8	8	3	1	6634.21	7.2539	Identified	b3b3*b4b7°b11y2y3y6y6°y8y9	6.3662	126.005	86.0049	0.2557	Green	658	1168.6	1168.6	13.2342	2.34	2	584.802	0.52844	12.7418	13.0711	13.3945	13.9936	0.21908	-0.5401
7871	H2B2E_HUMAN	Q16778	Histone H2B type 2-E OS=Homo sapiens GN=HIST2H2BE PE=1 SV=3	3	Pass1	PepFrag1	None	816.457	EIQTAVR	EIQTAVR	93	7	6.97	784	5	5	4	0	9425.47	7.4064		b5°y1y2y3y4y5y5*y5°	15.5719	100.686	60.6859	0.1712	Green	957	816.453	816.452	14.758	1.69	2	408.73	0.67021	14.334	14.6081	14.9125	15.0578	0.3645	-6.2215
7871	H2B2E_HUMAN	Q16778	Histone H2B type 2-E OS=Homo sapiens GN=HIST2H2BE PE=1 SV=3	4	Pass2	PepFrag2	None	1461.8	STITSREIQTAVR	STITSREIQTAVR	87	13	10.66	787	2	2	1	0	86.7451	5.3703		b3b4	31.9707	148.697	108.697	0.0094	Yellow	10928	1461.75	1461.75	48.1178	2	2	731.378	0.40165	47.8691	48.0148	48.2302	48.3698	0	-38.471
7871	H2B2E_HUMAN	Q16778	Histone H2B type 2-E OS=Homo sapiens GN=HIST2H2BE PE=1 SV=3	5	Pass2	VarMod	Phosphoryl STY(21)	2508.14	AMGIMNSFVNDIFERIAGEASR	AMGIMNSFVNDIFERIAGEASR	58	22	4.44	786	3	3	1	0	256.561	5.8413		b13*b15b18b19	65.6646	206.67	97.7802	0.0463	Green	10806	2508.16	2508.15	47.7358	3	3	836.725	0.53452	47.3	47.5791	47.9344	48.1025	0.18534	3.8425
7869	H2B1N_HUMAN	Q99877	Histone H2B type 1-N OS=Homo sapiens GN=HIST1H2BN PE=1 SV=3	1	Pass1	PepFrag1	None	1743.82	AMGIMNSFVNDIFER	AMGIMNSFVNDIFER	58	15	4.07	790	13	13	9	1	13378.2	7.5585		b2b3b4b5y2y3y4y5y6y7y9y10y10*y15	62.8908	165.32	125.32	0.5175	Green	15628	1743.83	1743.82	68.3595	2	2	872.416	0.56437	67.7437	68.1483	68.5765	69.5158	0.20176	-0.3272
7869	H2B1N_HUMAN	Q99877	Histone H2B type 1-N OS=Homo sapiens GN=HIST1H2BN PE=1 SV=3	2	Pass1	PepFrag1	None	1168.6	QVHPDTGISSK	QVHPDTGISSK	47	11	7.59	788	8	8	3	1	6634.21	7.2539	Identified	b3b3*b4b7°b11y2y3y6y6°y8y9	6.3662	126.005	86.0049	0.2557	Green	658	1168.6	1168.6	13.2342	2.34	2	584.802	0.52844	12.7418	13.0711	13.3945	13.9936	0.21908	-0.5401
7869	H2B1N_HUMAN	Q99877	Histone H2B type 1-N OS=Homo sapiens GN=HIST1H2BN PE=1 SV=3	3	Pass1	PepFrag1	None	816.457	EIQTAVR	EIQTAVR	93	7	6.97	789	5	5	4	0	9425.47	7.4064		b5°y1y2y3y4y5y5*y5°	15.5719	100.686	60.6859	0.1712	Green	957	816.453	816.452	14.758	1.69	2	408.73	0.67021	14.334	14.6081	14.9125	15.0578	0.3645	-6.2215
7869	H2B1N_HUMAN	Q99877	Histone H2B type 1-N OS=Homo sapiens GN=HIST1H2BN PE=1 SV=3	4	Pass2	PepFrag2	None	1461.8	STITSREIQTAVR	STITSREIQTAVR	87	13	10.66	792	2	2	1	0	86.7451	5.3703		b3b4	31.9707	148.697	108.697	0.0094	Yellow	10928	1461.75	1461.75	48.1178	2	2	731.378	0.40165	47.8691	48.0148	48.2302	48.3698	0	-38.471
7869	H2B1N_HUMAN	Q99877	Histone H2B type 1-N OS=Homo sapiens GN=HIST1H2BN PE=1 SV=3	5	Pass2	VarMod	Phosphoryl STY(21)	2508.14	AMGIMNSFVNDIFERIAGEASR	AMGIMNSFVNDIFERIAGEASR	58	22	4.44	791	3	3	1	0	256.561	5.8413		b13*b15b18b19	65.6646	206.67	97.7802	0.0463	Green	10806	2508.16	2508.15	47.7358	3	3	836.725	0.53452	47.3	47.5791	47.9344	48.1025	0.18534	3.8425
7868	H2B1C_HUMAN	P62807	Histone H2B type 1-C/E/F/G/I OS=Homo sapiens GN=HIST1H2BC PE=1 SV=4	1	Pass1	PepFrag1	None	1743.82	AMGIMNSFVNDIFER	AMGIMNSFVNDIFER	58	15	4.07	795	13	13	9	1	13378.2	7.5585		b2b3b4b5y2y3y4y5y6y7y9y10y10*y15	62.8908	165.32	125.32	0.5175	Green	15628	1743.83	1743.82	68.3595	2	2	872.416	0.56437	67.7437	68.1483	68.5765	69.5158	0.20176	-0.3272
7868	H2B1C_HUMAN	P62807	Histone H2B type 1-C/E/F/G/I OS=Homo sapiens GN=HIST1H2BC PE=1 SV=4	2	Pass1	PepFrag1	None	1168.6	QVHPDTGISSK	QVHPDTGISSK	47	11	7.59	793	8	8	3	1	6634.21	7.2539	Identified	b3b3*b4b7°b11y2y3y6y6°y8y9	6.3662	126.005	86.0049	0.2557	Green	658	1168.6	1168.6	13.2342	2.34	2	584.802	0.52844	12.7418	13.0711	13.3945	13.9936	0.21908	-0.5401
7868	H2B1C_HUMAN	P62807	Histone H2B type 1-C/E/F/G/I OS=Homo sapiens GN=HIST1H2BC PE=1 SV=4	3	Pass1	PepFrag1	None	816.457	EIQTAVR	EIQTAVR	93	7	6.97	794	5	5	4	0	9425.47	7.4064		b5°y1y2y3y4y5y5*y5°	15.5719	100.686	60.6859	0.1712	Green	957	816.453	816.452	14.758	1.69	2	408.73	0.67021	14.334	14.6081	14.9125	15.0578	0.3645	-6.2215
7868	H2B1C_HUMAN	P62807	Histone H2B type 1-C/E/F/G/I OS=Homo sapiens GN=HIST1H2BC PE=1 SV=4	4	Pass2	PepFrag2	None	1461.8	STITSREIQTAVR	STITSREIQTAVR	87	13	10.66	797	2	2	1	0	86.7451	5.3703		b3b4	31.9707	148.697	108.697	0.0094	Yellow	10928	1461.75	1461.75	48.1178	2	2	731.378	0.40165	47.8691	48.0148	48.2302	48.3698	0	-38.471
7868	H2B1C_HUMAN	P62807	Histone H2B type 1-C/E/F/G/I OS=Homo sapiens GN=HIST1H2BC PE=1 SV=4	5	Pass2	VarMod	Phosphoryl STY(21)	2508.14	AMGIMNSFVNDIFERIAGEASR	AMGIMNSFVNDIFERIAGEASR	58	22	4.44	796	3	3	1	0	256.561	5.8413		b13*b15b18b19	65.6646	206.67	97.7802	0.0463	Green	10806	2508.16	2508.15	47.7358	3	3	836.725	0.53452	47.3	47.5791	47.9344	48.1025	0.18534	3.8425
7711	H2BFS_HUMAN	P57053	Histone H2B type F-S OS=Homo sapiens GN=H2BFS PE=1 SV=2	1	Pass1	PepFrag1	None	1743.82	AMGIMNSFVNDIFER	AMGIMNSFVNDIFER	58	15	4.07	800	13	13	9	1	13378.2	7.5585		b2b3b4b5y2y3y4y5y6y7y9y10y10*y15	62.8908	165.32	125.32	0.5175	Green	15628	1743.83	1743.82	68.3595	2	2	872.416	0.56437	67.7437	68.1483	68.5765	69.5158	0.20176	-0.3272
7711	H2BFS_HUMAN	P57053	Histone H2B type F-S OS=Homo sapiens GN=H2BFS PE=1 SV=2	2	Pass1	PepFrag1	None	1168.6	QVHPDTGISSK	QVHPDTGISSK	47	11	7.59	798	8	8	3	1	6634.21	7.2539	Identified	b3b3*b4b7°b11y2y3y6y6°y8y9	6.3662	126.005	86.0049	0.2557	Green	658	1168.6	1168.6	13.2342	2.34	2	584.802	0.52844	12.7418	13.0711	13.3945	13.9936	0.21908	-0.5401
7711	H2BFS_HUMAN	P57053	Histone H2B type F-S OS=Homo sapiens GN=H2BFS PE=1 SV=2	3	Pass1	PepFrag1	None	816.457	EIQTAVR	EIQTAVR	93	7	6.97	799	5	5	4	0	9425.47	7.4064		b5°y1y2y3y4y5y5*y5°	15.5719	100.686	60.6859	0.1712	Green	957	816.453	816.452	14.758	1.69	2	408.73	0.67021	14.334	14.6081	14.9125	15.0578	0.3645	-6.2215
7711	H2BFS_HUMAN	P57053	Histone H2B type F-S OS=Homo sapiens GN=H2BFS PE=1 SV=2	4	Pass2	PepFrag2	None	1461.8	STITSREIQTAVR	STITSREIQTAVR	87	13	10.66	802	2	2	1	0	86.7451	5.3703		b3b4	31.9707	148.697	108.697	0.0094	Yellow	10928	1461.75	1461.75	48.1178	2	2	731.378	0.40165	47.8691	48.0148	48.2302	48.3698	0	-38.471
7711	H2BFS_HUMAN	P57053	Histone H2B type F-S OS=Homo sapiens GN=H2BFS PE=1 SV=2	5	Pass2	VarMod	Phosphoryl STY(21)	2508.14	AMGIMNSFVNDIFERIAGEASR	AMGIMNSFVNDIFERIAGEASR	58	22	4.44	801	3	3	1	0	256.561	5.8413		b13*b15b18b19	65.6646	206.67	97.7802	0.0463	Green	10806	2508.16	2508.15	47.7358	3	3	836.725	0.53452	47.3	47.5791	47.9344	48.1025	0.18534	3.8425
7710	H2B2F_HUMAN	Q5QNW6	Histone H2B type 2-F OS=Homo sapiens GN=HIST2H2BF PE=1 SV=3	1	Pass1	PepFrag1	None	1743.82	AMGIMNSFVNDIFER	AMGIMNSFVNDIFER	58	15	4.07	805	13	13	9	1	13378.2	7.5585		b2b3b4b5y2y3y4y5y6y7y9y10y10*y15	62.8908	165.32	125.32	0.5175	Green	15628	1743.83	1743.82	68.3595	2	2	872.416	0.56437	67.7437	68.1483	68.5765	69.5158	0.20176	-0.3272
7710	H2B2F_HUMAN	Q5QNW6	Histone H2B type 2-F OS=Homo sapiens GN=HIST2H2BF PE=1 SV=3	2	Pass1	PepFrag1	None	1168.6	QVHPDTGISSK	QVHPDTGISSK	47	11	7.59	803	8	8	3	1	6634.21	7.2539	Identified	b3b3*b4b7°b11y2y3y6y6°y8y9	6.3662	126.005	86.0049	0.2557	Green	658	1168.6	1168.6	13.2342	2.34	2	584.802	0.52844	12.7418	13.0711	13.3945	13.9936	0.21908	-0.5401
7710	H2B2F_HUMAN	Q5QNW6	Histone H2B type 2-F OS=Homo sapiens GN=HIST2H2BF PE=1 SV=3	3	Pass1	PepFrag1	None	816.457	EIQTAVR	EIQTAVR	93	7	6.97	804	5	5	4	0	9425.47	7.4064		b5°y1y2y3y4y5y5*y5°	15.5719	100.686	60.6859	0.1712	Green	957	816.453	816.452	14.758	1.69	2	408.73	0.67021	14.334	14.6081	14.9125	15.0578	0.3645	-6.2215
7710	H2B2F_HUMAN	Q5QNW6	Histone H2B type 2-F OS=Homo sapiens GN=HIST2H2BF PE=1 SV=3	4	Pass2	PepFrag2	None	1461.8	STITSREIQTAVR	STITSREIQTAVR	87	13	10.66	807	2	2	1	0	86.7451	5.3703		b3b4	31.9707	148.697	108.697	0.0094	Yellow	10928	1461.75	1461.75	48.1178	2	2	731.378	0.40165	47.8691	48.0148	48.2302	48.3698	0	-38.471
7710	H2B2F_HUMAN	Q5QNW6	Histone H2B type 2-F OS=Homo sapiens GN=HIST2H2BF PE=1 SV=3	5	Pass2	VarMod	Phosphoryl STY(21)	2508.14	AMGIMNSFVNDIFERIAGEASR	AMGIMNSFVNDIFERIAGEASR	58	22	4.44	806	3	3	1	0	256.561	5.8413		b13*b15b18b19	65.6646	206.67	97.7802	0.0463	Green	10806	2508.16	2508.15	47.7358	3	3	836.725	0.53452	47.3	47.5791	47.9344	48.1025	0.18534	3.8425
7709	H2B1O_HUMAN	P23527	Histone H2B type 1-O OS=Homo sapiens GN=HIST1H2BO PE=1 SV=3	1	Pass1	PepFrag1	None	1743.82	AMGIMNSFVNDIFER	AMGIMNSFVNDIFER	58	15	4.07	810	13	13	9	1	13378.2	7.5585		b2b3b4b5y2y3y4y5y6y7y9y10y10*y15	62.8908	165.32	125.32	0.5175	Green	15628	1743.83	1743.82	68.3595	2	2	872.416	0.56437	67.7437	68.1483	68.5765	69.5158	0.20176	-0.3272
7709	H2B1O_HUMAN	P23527	Histone H2B type 1-O OS=Homo sapiens GN=HIST1H2BO PE=1 SV=3	2	Pass1	PepFrag1	None	1168.6	QVHPDTGISSK	QVHPDTGISSK	47	11	7.59	808	8	8	3	1	6634.21	7.2539	Identified	b3b3*b4b7°b11y2y3y6y6°y8y9	6.3662	126.005	86.0049	0.2557	Green	658	1168.6	1168.6	13.2342	2.34	2	584.802	0.52844	12.7418	13.0711	13.3945	13.9936	0.21908	-0.5401
7709	H2B1O_HUMAN	P23527	Histone H2B type 1-O OS=Homo sapiens GN=HIST1H2BO PE=1 SV=3	3	Pass1	PepFrag1	None	816.457	EIQTAVR	EIQTAVR	93	7	6.97	809	5	5	4	0	9425.47	7.4064		b5°y1y2y3y4y5y5*y5°	15.5719	100.686	60.6859	0.1712	Green	957	816.453	816.452	14.758	1.69	2	408.73	0.67021	14.334	14.6081	14.9125	15.0578	0.3645	-6.2215
7709	H2B1O_HUMAN	P23527	Histone H2B type 1-O OS=Homo sapiens GN=HIST1H2BO PE=1 SV=3	4	Pass2	PepFrag2	None	1461.8	STITSREIQTAVR	STITSREIQTAVR	87	13	10.66	812	2	2	1	0	86.7451	5.3703		b3b4	31.9707	148.697	108.697	0.0094	Yellow	10928	1461.75	1461.75	48.1178	2	2	731.378	0.40165	47.8691	48.0148	48.2302	48.3698	0	-38.471
7709	H2B1O_HUMAN	P23527	Histone H2B type 1-O OS=Homo sapiens GN=HIST1H2BO PE=1 SV=3	5	Pass2	VarMod	Phosphoryl STY(21)	2508.14	AMGIMNSFVNDIFERIAGEASR	AMGIMNSFVNDIFERIAGEASR	58	22	4.44	811	3	3	1	0	256.561	5.8413		b13*b15b18b19	65.6646	206.67	97.7802	0.0463	Green	10806	2508.16	2508.15	47.7358	3	3	836.725	0.53452	47.3	47.5791	47.9344	48.1025	0.18534	3.8425
7708	H2B1M_HUMAN	Q99879	Histone H2B type 1-M OS=Homo sapiens GN=HIST1H2BM PE=1 SV=3	1	Pass1	PepFrag1	None	1743.82	AMGIMNSFVNDIFER	AMGIMNSFVNDIFER	58	15	4.07	815	13	13	9	1	13378.2	7.5585		b2b3b4b5y2y3y4y5y6y7y9y10y10*y15	62.8908	165.32	125.32	0.5175	Green	15628	1743.83	1743.82	68.3595	2	2	872.416	0.56437	67.7437	68.1483	68.5765	69.5158	0.20176	-0.3272
7708	H2B1M_HUMAN	Q99879	Histone H2B type 1-M OS=Homo sapiens GN=HIST1H2BM PE=1 SV=3	2	Pass1	PepFrag1	None	1168.6	QVHPDTGISSK	QVHPDTGISSK	47	11	7.59	813	8	8	3	1	6634.21	7.2539	Identified	b3b3*b4b7°b11y2y3y6y6°y8y9	6.3662	126.005	86.0049	0.2557	Green	658	1168.6	1168.6	13.2342	2.34	2	584.802	0.52844	12.7418	13.0711	13.3945	13.9936	0.21908	-0.5401
7708	H2B1M_HUMAN	Q99879	Histone H2B type 1-M OS=Homo sapiens GN=HIST1H2BM PE=1 SV=3	3	Pass1	PepFrag1	None	816.457	EIQTAVR	EIQTAVR	93	7	6.97	814	5	5	4	0	9425.47	7.4064		b5°y1y2y3y4y5y5*y5°	15.5719	100.686	60.6859	0.1712	Green	957	816.453	816.452	14.758	1.69	2	408.73	0.67021	14.334	14.6081	14.9125	15.0578	0.3645	-6.2215
7708	H2B1M_HUMAN	Q99879	Histone H2B type 1-M OS=Homo sapiens GN=HIST1H2BM PE=1 SV=3	4	Pass2	PepFrag2	None	1461.8	STITSREIQTAVR	STITSREIQTAVR	87	13	10.66	817	2	2	1	0	86.7451	5.3703		b3b4	31.9707	148.697	108.697	0.0094	Yellow	10928	1461.75	1461.75	48.1178	2	2	731.378	0.40165	47.8691	48.0148	48.2302	48.3698	0	-38.471
7708	H2B1M_HUMAN	Q99879	Histone H2B type 1-M OS=Homo sapiens GN=HIST1H2BM PE=1 SV=3	5	Pass2	VarMod	Phosphoryl STY(21)	2508.14	AMGIMNSFVNDIFERIAGEASR	AMGIMNSFVNDIFERIAGEASR	58	22	4.44	816	3	3	1	0	256.561	5.8413		b13*b15b18b19	65.6646	206.67	97.7802	0.0463	Green	10806	2508.16	2508.15	47.7358	3	3	836.725	0.53452	47.3	47.5791	47.9344	48.1025	0.18534	3.8425
7707	H2B1K_HUMAN	O60814	Histone H2B type 1-K OS=Homo sapiens GN=HIST1H2BK PE=1 SV=3	1	Pass1	PepFrag1	None	1743.82	AMGIMNSFVNDIFER	AMGIMNSFVNDIFER	58	15	4.07	820	13	13	9	1	13378.2	7.5585		b2b3b4b5y2y3y4y5y6y7y9y10y10*y15	62.8908	165.32	125.32	0.5175	Green	15628	1743.83	1743.82	68.3595	2	2	872.416	0.56437	67.7437	68.1483	68.5765	69.5158	0.20176	-0.3272
7707	H2B1K_HUMAN	O60814	Histone H2B type 1-K OS=Homo sapiens GN=HIST1H2BK PE=1 SV=3	2	Pass1	PepFrag1	None	1168.6	QVHPDTGISSK	QVHPDTGISSK	47	11	7.59	818	8	8	3	1	6634.21	7.2539	Identified	b3b3*b4b7°b11y2y3y6y6°y8y9	6.3662	126.005	86.0049	0.2557	Green	658	1168.6	1168.6	13.2342	2.34	2	584.802	0.52844	12.7418	13.0711	13.3945	13.9936	0.21908	-0.5401
7707	H2B1K_HUMAN	O60814	Histone H2B type 1-K OS=Homo sapiens GN=HIST1H2BK PE=1 SV=3	3	Pass1	PepFrag1	None	816.457	EIQTAVR	EIQTAVR	93	7	6.97	819	5	5	4	0	9425.47	7.4064		b5°y1y2y3y4y5y5*y5°	15.5719	100.686	60.6859	0.1712	Green	957	816.453	816.452	14.758	1.69	2	408.73	0.67021	14.334	14.6081	14.9125	15.0578	0.3645	-6.2215
7707	H2B1K_HUMAN	O60814	Histone H2B type 1-K OS=Homo sapiens GN=HIST1H2BK PE=1 SV=3	4	Pass2	PepFrag2	None	1461.8	STITSREIQTAVR	STITSREIQTAVR	87	13	10.66	822	2	2	1	0	86.7451	5.3703		b3b4	31.9707	148.697	108.697	0.0094	Yellow	10928	1461.75	1461.75	48.1178	2	2	731.378	0.40165	47.8691	48.0148	48.2302	48.3698	0	-38.471
7707	H2B1K_HUMAN	O60814	Histone H2B type 1-K OS=Homo sapiens GN=HIST1H2BK PE=1 SV=3	5	Pass2	VarMod	Phosphoryl STY(21)	2508.14	AMGIMNSFVNDIFERIAGEASR	AMGIMNSFVNDIFERIAGEASR	58	22	4.44	821	3	3	1	0	256.561	5.8413		b13*b15b18b19	65.6646	206.67	97.7802	0.0463	Green	10806	2508.16	2508.15	47.7358	3	3	836.725	0.53452	47.3	47.5791	47.9344	48.1025	0.18534	3.8425
7706	H2B1D_HUMAN	P58876	Histone H2B type 1-D OS=Homo sapiens GN=HIST1H2BD PE=1 SV=2	1	Pass1	PepFrag1	None	1743.82	AMGIMNSFVNDIFER	AMGIMNSFVNDIFER	58	15	4.07	823	13	13	9	1	13378.2	7.5585		b2b3b4b5y2y3y4y5y6y7y9y10y10*y15	62.8908	165.32	125.32	0.5175	Green	15628	1743.83	1743.82	68.3595	2	2	872.416	0.56437	67.7437	68.1483	68.5765	69.5158	0.20176	-0.3272
7706	H2B1D_HUMAN	P58876	Histone H2B type 1-D OS=Homo sapiens GN=HIST1H2BD PE=1 SV=2	2	Pass1	PepFrag1	None	1168.6	QVHPDTGISSK	QVHPDTGISSK	47	11	7.59	826	8	8	3	1	6634.21	7.2539	Identified	b3b3*b4b7°b11y2y3y6y6°y8y9	6.3662	126.005	86.0049	0.2557	Green	658	1168.6	1168.6	13.2342	2.34	2	584.802	0.52844	12.7418	13.0711	13.3945	13.9936	0.21908	-0.5401
7706	H2B1D_HUMAN	P58876	Histone H2B type 1-D OS=Homo sapiens GN=HIST1H2BD PE=1 SV=2	3	Pass1	PepFrag1	None	816.457	EIQTAVR	EIQTAVR	93	7	6.97	827	5	5	4	0	9425.47	7.4064		b5°y1y2y3y4y5y5*y5°	15.5719	100.686	60.6859	0.1712	Green	957	816.453	816.452	14.758	1.69	2	408.73	0.67021	14.334	14.6081	14.9125	15.0578	0.3645	-6.2215
7706	H2B1D_HUMAN	P58876	Histone H2B type 1-D OS=Homo sapiens GN=HIST1H2BD PE=1 SV=2	4	Pass2	PepFrag2	None	1461.8	STITSREIQTAVR	STITSREIQTAVR	87	13	10.66	825	2	2	1	0	86.7451	5.3703		b3b4	31.9707	148.697	108.697	0.0094	Yellow	10928	1461.75	1461.75	48.1178	2	2	731.378	0.40165	47.8691	48.0148	48.2302	48.3698	0	-38.471
7706	H2B1D_HUMAN	P58876	Histone H2B type 1-D OS=Homo sapiens GN=HIST1H2BD PE=1 SV=2	5	Pass2	VarMod	Phosphoryl STY(21)	2508.14	AMGIMNSFVNDIFERIAGEASR	AMGIMNSFVNDIFERIAGEASR	58	22	4.44	824	3	3	1	0	256.561	5.8413		b13*b15b18b19	65.6646	206.67	97.7802	0.0463	Green	10806	2508.16	2508.15	47.7358	3	3	836.725	0.53452	47.3	47.5791	47.9344	48.1025	0.18534	3.8425
5421	HSP7C_HUMAN	P11142	Heat shock cognate 71 kDa protein OS=Homo sapiens GN=HSPA8 PE=1 SV=1	1	Pass1	PepFrag1	None	1659.9	IINEPTAAAIAYGLDK	IINEPTAAAIAYGLDK	171	16	4.07	879	12	12	6	4	9281.16	7.3738	Identified	b2b3b4b4*b7b13y2y3y4y6y7°y8°y12y12°y13y14y14*	49.6131	163.107	123.107	0.0911	Green	10553	1659.9	1659.89	46.9843	2.17	2	830.452	0.52107	46.3312	46.7998	47.1654	47.7681	0.19038	-2.023
5421	HSP7C_HUMAN	P11142	Heat shock cognate 71 kDa protein OS=Homo sapiens GN=HSPA8 PE=1 SV=1	2	Pass1	PepFrag1	None	1487.7	TTPSYVAFTDTER	TTPSYVAFTDTER	36	13	4.07	885	8	8	4	0	5563.91	7.1515	Identified	b1b1°b4°b5°b6°y3y5y6y8y9y10y11	38.3087	146.289	106.289	0.0819	Green	6623	1487.71	1487.7	35.2633	2.06	2	744.358	0.57126	34.8174	35.0928	35.4452	35.764	0.2388	2.4795
5421	HSP7C_HUMAN	P11142	Heat shock cognate 71 kDa protein OS=Homo sapiens GN=HSPA8 PE=1 SV=1	3	Pass1	PepFrag1	None	2260.15	SINPDEAVAYGAAVQAAILSGDK	SINPDEAVAYGAAVQAAILSGDK	361	23	3.69	869	9	9	3	0	4169.69	7.0263	Missing	b6b8b11b12b21*y4y5y5°y7y8y9°y14°y23	54.7465	197.821	91.8807	0.0801	Green	14957	2260.15	2260.15	63.7469	2.59	3	754.055	0.58502	63.2482	63.5519	63.9568	64.3124	0.23477	0.8459
5421	HSP7C_HUMAN	P11142	Heat shock cognate 71 kDa protein OS=Homo sapiens GN=HSPA8 PE=1 SV=1	4	Pass1	PepFrag1	None	1199.67	DAGTIAGLNVLR	DAGTIAGLNVLR	159	12	6.89	866	9	9	5	2	17932.2	7.6598		b2b4b4°b6y3y4y5y6y7y8	46.5762	131.55	91.5498	0.0747	Green	9928	1199.68	1199.67	44.9488	2	2	600.342	0.54426	44.38	44.7635	45.1446	46.1107	0.21305	-0.1277
5421	HSP7C_HUMAN	P11142	Heat shock cognate 71 kDa protein OS=Homo sapiens GN=HSPA8 PE=1 SV=1	5	Pass1	PepFrag1	None	1253.62	FEELNADLFR	FEELNADLFR	301	10	3.82	880	12	12	10	4	46092.1	8.0698		b1b2b2°b3b4y2y3y4y5y6y7y8y9	48.9908	131.782	91.7815	0.0728	Green	10891	1253.62	1253.61	48.0326	1.97	2	627.312	0.56395	47.5309	47.858	48.2119	48.6934	0.22597	-1.1316
5421	HSP7C_HUMAN	P11142	Heat shock cognate 71 kDa protein OS=Homo sapiens GN=HSPA8 PE=1 SV=1	6	Pass1	PepFrag1	None	1691.73	STAGDTHLGGEDFDNR	STAGDTHLGGEDFDNR	220	16	3.96	876	6	6	2	0	5642.9	7.1577		b1b2°y4°y8y9y11y13y14	27.79	156.517	64.3447	0.0678	Green	3086	1691.72	1691.72	23.609	2.77	3	564.577	0.40165	22.9773	23.4356	23.7763	24.4931	0.048292	-1.0694
5421	HSP7C_HUMAN	P11142	Heat shock cognate 71 kDa protein OS=Homo sapiens GN=HSPA8 PE=1 SV=1	7	Pass1	PepFrag1	None	1982	TVTNAVVTVPAYFNDSQR	TVTNAVVTVPAYFNDSQR	137	18	7	867	5	5	1	1	3534	6.9544	Identified	b1b4*b5*b5°b6b6°b7b7°b9*y9y11y12°	49.9235	180.024	140.024	0.0675	Green	9993	1982.01	1982	45.2055	2.46	2	991.507	0.52134	44.7069	45.0081	45.394	45.7657	0.18305	0.1321
5421	HSP7C_HUMAN	P11142	Heat shock cognate 71 kDa protein OS=Homo sapiens GN=HSPA8 PE=1 SV=1	8	Pass1	PepFrag1	None	1228.63	VEIIANDQGNR	VEIIANDQGNR	25	11	4.07	884	7	7	4	2	5068.4	7.111		b2b3b4b5y3y4*y6y7	28.9328	130.543	90.5434	0.0601	Green	2550	1228.63	1228.62	21.6228	2	2	614.817	0.45463	20.9495	21.4435	21.8027	22.1946	0.11601	-2.5025
5421	HSP7C_HUMAN	P11142	Heat shock cognate 71 kDa protein OS=Homo sapiens GN=HSPA8 PE=1 SV=1	9	Pass1	PepFrag1	None	1616.79	SFYPEEVSSMVLTK	SFYPEEVSSMVLTK	112	14	4.26	871	3	3	1	1	2834.01	6.8586	Identified	b3y11y12	47.6916	157.648	117.648	0.0459	Green	11859	1616.79	1616.79	51.026	2.03	2	808.9	0.6166	50.4346	50.8277	51.2252	51.5025	0.16007	0.0886
5421	HSP7C_HUMAN	P11142	Heat shock cognate 71 kDa protein OS=Homo sapiens GN=HSPA8 PE=1 SV=1	10	Pass1	PepFrag1	None	1649.8	NQVAMNPTNTVFDAK	NQVAMNPTNTVFDAK	56	15	6.34	865	3	3	0	0	1427.56	6.5608	Identified	b2*b6*y10y12y15	37.9349	158.916	118.916	0.0404	Green	7055	1649.8	1649.79	36.5329	2	2	825.404	0.52293	35.865	36.3327	36.7174	37.2651	0.18761	-0.2937
5421	HSP7C_HUMAN	P11142	Heat shock cognate 71 kDa protein OS=Homo sapiens GN=HSPA8 PE=1 SV=1	11	Pass1	PepFrag1	None	1745.81	NQTAEKEEFEHQQK	NQTAEKEEFEHQQK	583	14	4.7	862	3	3	0	0	851.069	6.3361		b6b6°b14*y2*y4y8°y11y14*	11.6661	162.412	68.2748	0.038	Green	621	1745.8	1745.81	12.9931	3.06	3	582.605	0.41876	12.5885	12.8257	13.1625	13.5649	0.059084	-0.6292
5421	HSP7C_HUMAN	P11142	Heat shock cognate 71 kDa protein OS=Homo sapiens GN=HSPA8 PE=1 SV=1	12	Pass1	PepFrag1	None	2774.33	QTQTFTTYSDNQPGVLIQVYEGER	QTQTFTTYSDNQPGVLIQVYEGER	423	24	3.82	868	5	5	0	0	1620.46	6.6158	Identified	b4°b5b15b16°y4y12y24	55.3631	223.59	109.06	0.0377	Green	11990	2774.34	2774.32	51.4463	2.89	3	925.45	0.65127	50.8756	51.2657	51.6332	51.9618	0.24602	-2.6185
5421	HSP7C_HUMAN	P11142	Heat shock cognate 71 kDa protein OS=Homo sapiens GN=HSPA8 PE=1 SV=1	13	Pass1	PepFrag1	None	1787.99	IINEPTAAAIAYGLDKK	IINEPTAAAIAYGLDKK	171	17	6.95	877	2	2	0	0	1124.36	6.4571	Identified	b4°b11*b14°y2y13	43.7121	172.345	74.8968	0.0373	Green	9157	1787.98	1787.99	42.793	3	3	596.665	0.57403	42.2833	42.6376	42.956	43.7692	0.3003	-2.5783
5421	HSP7C_HUMAN	P11142	Heat shock cognate 71 kDa protein OS=Homo sapiens GN=HSPA8 PE=1 SV=1	14	Pass1	PepFrag1	None	1081.57	LLQDFFNGK	LLQDFFNGK	348	9	6.78	878	7	7	4	1	3921.69	6.9996		b1b6*y2y3y4*y5y6y7y8y8°	38.8243	121.061	81.0611	0.0309	Green	10055	1081.57	1081.57	45.3851	2	2	541.289	0.53393	44.8865	45.1949	45.5764	46.0726	0.15512	1.2155
5421	HSP7C_HUMAN	P11142	Heat shock cognate 71 kDa protein OS=Homo sapiens GN=HSPA8 PE=1 SV=1	15	Pass1	PepFrag1	None	1481.81	SQIHDIVLVGGSTR	SQIHDIVLVGGSTR	328	14	7.6	864	5	5	1	0	3271.93	6.921		b5b6*b7b12y3°y5y6	36.1348	150.436	60.2909	0.0297	Green	6035	1481.79	1481.8	33.4251	2.53	3	494.603	0.69033	32.664	33.2338	33.6399	34.1145	0.33136	-2.7122
5421	HSP7C_HUMAN	P11142	Heat shock cognate 71 kDa protein OS=Homo sapiens GN=HSPA8 PE=1 SV=1	16	Pass1	PepFrag1	None	1254.57	FDDAVVQSDMK	FDDAVVQSDMK	77	11	3.58	863	3	3	1	0	1868.37	6.6776		b3y6y7	34.2897	131.241	91.2405	0.0222	Green	4906	1254.57	1254.57	29.814	2	2	627.79	0.7224	29.3695	29.6374	29.9786	30.3493	0.40193	1.8825
5421	HSP7C_HUMAN	P11142	Heat shock cognate 71 kDa protein OS=Homo sapiens GN=HSPA8 PE=1 SV=1	17	Pass1	PepFrag1	None	804.446	ITITNDK	ITITNDK	500	7	6.78	883	4	4	3	0	4768.69	7.0846		b6*y3y4y4*y5y6	15.2357	100.332	60.3323	0.018	Green	1105	804.442	804.442	15.485	1.87	2	402.725	0.46193	14.9854	15.306	15.6626	15.8868	0.1217	-5.3943
5421	HSP7C_HUMAN	P11142	Heat shock cognate 71 kDa protein OS=Homo sapiens GN=HSPA8 PE=1 SV=1	18	Pass1	PepFrag1	None	3238.79	SENVQDLLLLDVTPLSLGIETAGGVMTVLIK	SENVQDLLLLDVTPLSLGIETAGGVMTVLIK	384	31	3.58	870	5	5	1	0	1380	6.546	Missing	b14°b18y2y3y19y31	88.665	258.751	132.501	0.0138	Green	16704	3238.81	3238.77	94.0115	3	3	1080.27	0.40165	93.2886	93.8801	94.1464	94.4186	0.042093	-3.3847
5421	HSP7C_HUMAN	P11142	Heat shock cognate 71 kDa protein OS=Homo sapiens GN=HSPA8 PE=1 SV=1	19	Pass2	PepFrag2	Carbamidomethyl C(2)	944.523	VCNPIITK	VCNPIITK	601	8	8.96	875	2	2	0	0	204.126	5.7161	Missing	b4*y3y6	25.835	108.741	68.7407	0.0455	Yellow	3042	944.515	944.514	23.4078	2	2	472.761	0.57855	22.8794	23.2445	23.6067	24.3356	0.21406	-9.6168
5421	HSP7C_HUMAN	P11142	Heat shock cognate 71 kDa protein OS=Homo sapiens GN=HSPA8 PE=1 SV=1	20	Pass2	PepFrag2	Carbamidomethyl C(14)	2263.12	GPAVGIDLGTTYSCVGVFQHGK	GPAVGIDLGTTYSCVGVFQHGK	3	22	7.17	874	5	5	1	0	1008.86	6.41	Missing	b2b3b14b21*y3y11*y18y18°	51.7044	194.404	89.6024	0.0151	Green	11149	2263.12	2263.11	48.7761	3	3	755.044	0.79557	48.1774	48.5792	48.9714	49.364	0.4608	-1.8099
5421	HSP7C_HUMAN	P11142	Heat shock cognate 71 kDa protein OS=Homo sapiens GN=HSPA8 PE=1 SV=1	21	Pass2	PepFrag2	None	774.436	NTTIPTK	NTTIPTK	416	7	9.8	882	0	0	0	0	196.554	5.6996	Identified	b4°	11.3314	97.4807	57.4807	0.0024	Yellow	2491	774.452	774.452	21.4121	2	2	387.73	0.52741	20.7058	21.2142	21.609	21.8801	0	20.881
5421	HSP7C_HUMAN	P11142	Heat shock cognate 71 kDa protein OS=Homo sapiens GN=HSPA8 PE=1 SV=1	22	Pass2	MissedCleavage	None	1410.67	RFDDAVVQSDMK	RFDDAVVQSDMK	76	12	4.17	872	6	6	1	1	2698.09	6.8372		b3°b4b6b7°b10y1y2y4y4°y6°	30.0966	142.454	102.454	0.0147	Green	4236	1410.67	1410.67	27.6227	2.29	2	705.839	0.51454	27.1076	27.4451	27.7985	28.2188	0.20399	-0.0674
5421	HSP7C_HUMAN	P11142	Heat shock cognate 71 kDa protein OS=Homo sapiens GN=HSPA8 PE=1 SV=1	23	Pass2	MissedCleavage	None	1480.75	ARFEELNADLFR	ARFEELNADLFR	299	12	4.44	881	0	0	0	0	350.436	5.9508		b10°y5°y8*	49.1429	147.897	107.897	0.0058	Green	11533	1480.77	1480.77	49.9797	2	2	740.89	0.49528	49.6274	49.8421	50.2122	50.3918	0	10.4827
5421	HSP7C_HUMAN	P11142	Heat shock cognate 71 kDa protein OS=Homo sapiens GN=HSPA8 PE=1 SV=1	24	Pass2	VarMod	Phosphoryl STY(8)	2061.96	TVTNAVVTVPAYFNDSQR	TVTNAVVTVPAYFNDSQR	137	18	7	873	2	2	0	0	554.982	6.1504	Missing	b3°b5°y8y18	49.9235	180.024	140.024	0.0024	Green	9134	2061.97	2061.96	42.7314	2	2	1031.49	0.49358	42.4737	42.5801	42.8867	43.0817	0.12807	-0.0849
5421	HSP7C_HUMAN	P11142	Heat shock cognate 71 kDa protein OS=Homo sapiens GN=HSPA8 PE=1 SV=1	25	Pass2	InSource	None	1908.03	SENVQDLLLLDVTPLSLG	SENVQDLLLLDVTPLSLGIETAGGVMTVLIK	384	18	2.87	870	0	0	0	0	421.022	0	Missing		88.665	181.013	141.013	0.0041	Green	16706	1908.06	1908.05	94.0131	2	2	954.531	0.40165	93.7396	93.8811	94.1471	94.255	0	7.9698
18557	UBB_HUMAN	P0CG47	Polyubiquitin-B OS=Homo sapiens GN=UBB PE=1 SV=1	1	Pass1	PepFrag1	None	1787.93	TITLEVEPSDTIENVK	TITLEVEPSDTIENVK	11	16	3.68	944	7	7	2	1	2399.26	6.7498	Identified	b3b3°b4°b5b5°b6°b7°b8°b11°y2y3y4*y11y12y16	47.7092	170.382	130.382	0.5871	Green	9393	1787.93	1787.93	43.37	2	2	894.471	0.42699	42.529	43.1789	43.5581	44.0071	0.33169	-0.1611
18557	UBB_HUMAN	P0CG47	Polyubiquitin-B OS=Homo sapiens GN=UBB PE=1 SV=1	2	Pass1	PepFrag1	None	1081.55	TLSDYNIQK	TLSDYNIQK	54	9	6.89	943	9	9	7	1	23021.1	7.7319		b1°b2y2y3y4y5y6y7y7°y8y9	28.2191	120.174	80.1735	0.3388	Green	3205	1081.55	1081.55	24.0991	1.99	2	541.28	0.46283	23.2423	23.9174	24.2835	24.7444	0.10937	-0.8731
18557	UBB_HUMAN	P0CG47	Polyubiquitin-B OS=Homo sapiens GN=UBB PE=1 SV=1	3	Pass1	PepFrag1	None	1039.52	EGIPPDQQR	EGIPPDQQR	33	9	4.07	942	3	3	0	1	6032.66	7.1502	Identified	b6y3y4°y5y6°	11.6321	115.025	75.0248	0.0741	Green	686	1039.52	1039.52	13.416	2	2	520.263	0.75803	12.9885	13.1939	13.5678	14.1219	0.39851	1.563
18491	UBC_HUMAN	P0CG48	Polyubiquitin-C OS=Homo sapiens GN=UBC PE=1 SV=3	1	Pass1	PepFrag1	None	1787.93	TITLEVEPSDTIENVK	TITLEVEPSDTIENVK	543	16	3.68	947	7	7	2	1	2399.26	6.7498	Identified	b3b3°b4°b5b5°b6°b7°b8°b11°y2y3y4*y11y12y16	47.7092	170.382	130.382	0.5871	Green	9393	1787.93	1787.93	43.37	2	2	894.471	0.42699	42.529	43.1789	43.5581	44.0071	0.33169	-0.1611
18491	UBC_HUMAN	P0CG48	Polyubiquitin-C OS=Homo sapiens GN=UBC PE=1 SV=3	2	Pass1	PepFrag1	None	1081.55	TLSDYNIQK	TLSDYNIQK	586	9	6.89	946	9	9	7	1	23021.1	7.7319		b1°b2y2y3y4y5y6y7y7°y8y9	28.2191	120.174	80.1735	0.3388	Green	3205	1081.55	1081.55	24.0991	1.99	2	541.28	0.46283	23.2423	23.9174	24.2835	24.7444	0.10937	-0.8731
18491	UBC_HUMAN	P0CG48	Polyubiquitin-C OS=Homo sapiens GN=UBC PE=1 SV=3	3	Pass1	PepFrag1	None	1039.52	EGIPPDQQR	EGIPPDQQR	565	9	4.07	945	3	3	0	1	6032.66	7.1502	Identified	b6y3y4°y5y6°	11.6321	115.025	75.0248	0.0741	Green	686	1039.52	1039.52	13.416	2	2	520.263	0.75803	12.9885	13.1939	13.5678	14.1219	0.39851	1.563
14909	RS27A_HUMAN	P62979	Ubiquitin-40S ribosomal protein S27a OS=Homo sapiens GN=RPS27A PE=1 SV=2	1	Pass1	PepFrag1	None	1787.93	TITLEVEPSDTIENVK	TITLEVEPSDTIENVK	11	16	3.68	950	7	7	2	1	2399.26	6.7498	Identified	b3b3°b4°b5b5°b6°b7°b8°b11°y2y3y4*y11y12y16	47.7092	170.382	130.382	0.5871	Green	9393	1787.93	1787.93	43.37	2	2	894.471	0.42699	42.529	43.1789	43.5581	44.0071	0.33169	-0.1611
14909	RS27A_HUMAN	P62979	Ubiquitin-40S ribosomal protein S27a OS=Homo sapiens GN=RPS27A PE=1 SV=2	2	Pass1	PepFrag1	None	1081.55	TLSDYNIQK	TLSDYNIQK	54	9	6.89	949	9	9	7	1	23021.1	7.7319		b1°b2y2y3y4y5y6y7y7°y8y9	28.2191	120.174	80.1735	0.3388	Green	3205	1081.55	1081.55	24.0991	1.99	2	541.28	0.46283	23.2423	23.9174	24.2835	24.7444	0.10937	-0.8731
14909	RS27A_HUMAN	P62979	Ubiquitin-40S ribosomal protein S27a OS=Homo sapiens GN=RPS27A PE=1 SV=2	3	Pass1	PepFrag1	None	1039.52	EGIPPDQQR	EGIPPDQQR	33	9	4.07	948	3	3	0	1	6032.66	7.1502	Identified	b6y3y4°y5y6°	11.6321	115.025	75.0248	0.0741	Green	686	1039.52	1039.52	13.416	2	2	520.263	0.75803	12.9885	13.1939	13.5678	14.1219	0.39851	1.563
14599	RL40_HUMAN	P62987	Ubiquitin-60S ribosomal protein L40 OS=Homo sapiens GN=UBA52 PE=1 SV=2	1	Pass1	PepFrag1	None	1787.93	TITLEVEPSDTIENVK	TITLEVEPSDTIENVK	11	16	3.68	953	7	7	2	1	2399.26	6.7498	Identified	b3b3°b4°b5b5°b6°b7°b8°b11°y2y3y4*y11y12y16	47.7092	170.382	130.382	0.5827	Green	9393	1787.93	1787.93	43.37	2	2	894.471	0.42699	42.529	43.1789	43.5581	44.0071	0.33169	-0.1611
14599	RL40_HUMAN	P62987	Ubiquitin-60S ribosomal protein L40 OS=Homo sapiens GN=UBA52 PE=1 SV=2	2	Pass1	PepFrag1	None	1081.55	TLSDYNIQK	TLSDYNIQK	54	9	6.89	952	9	9	7	1	23021.1	7.7319		b1°b2y2y3y4y5y6y7y7°y8y9	28.2191	120.174	80.1735	0.3362	Green	3205	1081.55	1081.55	24.0991	1.99	2	541.28	0.46283	23.2423	23.9174	24.2835	24.7444	0.10937	-0.8731
14599	RL40_HUMAN	P62987	Ubiquitin-60S ribosomal protein L40 OS=Homo sapiens GN=UBA52 PE=1 SV=2	3	Pass1	PepFrag1	None	1039.52	EGIPPDQQR	EGIPPDQQR	33	9	4.07	951	3	3	0	1	6032.66	7.1502	Identified	b6y3y4°y5y6°	11.6321	115.025	75.0248	0.0735	Green	686	1039.52	1039.52	13.416	2	2	520.263	0.75803	12.9885	13.1939	13.5678	14.1219	0.39851	1.563
14599	RL40_HUMAN	P62987	Ubiquitin-60S ribosomal protein L40 OS=Homo sapiens GN=UBA52 PE=1 SV=2	4	Pass2	InSource	None	867.421	SDYNIQK	TLSDYNIQK	56	7	6.51	952	3	3	2	0	351.828	0		b2b3b4b4°	28.2191	101.919	163.837	0.0076	Green	3206	867.42	867.421	24.0996	1	1	867.42	0.44655	23.5505	23.9215	24.2812	24.6186	0.090269	0.7255
1435	AXA2L_HUMAN	A6NMY6	Putative annexin A2-like protein OS=Homo sapiens GN=ANXA2P2 PE=5 SV=2	1	Pass1	PepFrag1	Carbamidomethyl C(14)	1777.86	GLGTDEDSLIEIICSR	GLGTDEDSLIEIICSR	119	16	3.58	961	7	7	4	2	16413.8	7.7924		b5°b10b12°b13b13°y2y3y4y5y6y7°	55.5992	164.63	124.63	0.1799	Green	14046	1777.87	1777.86	59.198	2.22	2	889.438	0.99526	58.7104	59.0045	59.4002	60.0181	0.5273	-0.8321
1435	AXA2L_HUMAN	A6NMY6	Putative annexin A2-like protein OS=Homo sapiens GN=ANXA2P2 PE=5 SV=2	2	Pass1	PepFrag1	None	1421.69	SLYYYIQQDTK	SLYYYIQQDTK	313	11	6.45	960	6	6	2	0	5449.71	7.3136		y2y4y7y8y9y11	41.2606	143.343	103.343	0.1484	Green	8194	1421.7	1421.69	39.796	2	2	711.352	0.64791	39.1994	39.5838	40.072	40.952	0.25131	-1.4091
1435	AXA2L_HUMAN	A6NMY6	Putative annexin A2-like protein OS=Homo sapiens GN=ANXA2P2 PE=5 SV=2	3	Pass1	PepFrag1	None	1087.6	DALNIETAIK	DALNIETAIK	37	10	4.07	959	9	9	7	3	17786.9	7.8273		b2b3b4b5b7*y3y4y5y6y7	39.0196	123.306	83.3061	0.1273	Green	7860	1087.6	1087.6	38.8851	1.98	2	544.303	0.46045	38.406	38.7018	39.0695	39.6516	0.19453	-1.845
1435	AXA2L_HUMAN	A6NMY6	Putative annexin A2-like protein OS=Homo sapiens GN=ANXA2P2 PE=5 SV=2	4	Pass1	PepFrag1	None	1222.6	TPAQYDASELK	TPAQYDASELK	104	11	4.07	957	10	10	6	3	6846.12	7.4126	Missing	b3b4b5b5°b6y3y6y7y8y9y11	30.1212	129.143	89.1434	0.1272	Green	3034	1222.6	1222.6	23.3864	2	2	611.802	0.41811	22.781	23.1954	23.5917	24.2723	0.17367	0.2548
1435	AXA2L_HUMAN	A6NMY6	Putative annexin A2-like protein OS=Homo sapiens GN=ANXA2P2 PE=5 SV=2	5	Pass1	PepFrag1	None	1225.57	DIISDTSGDFR	DIISDTSGDFR	157	11	3.58	958	6	6	3	1	8443.49	7.5037		b2b3y2y6y7y8y9°	36.0898	128.128	88.1276	0.0922	Green	7338	1225.57	1225.57	37.4336	2	2	613.287	0.56572	36.9202	37.2484	37.6141	38.4666	0.17559	-3.5569
1435	AXA2L_HUMAN	A6NMY6	Putative annexin A2-like protein OS=Homo sapiens GN=ANXA2P2 PE=5 SV=2	6	Pass1	PepFrag1	None	1086.49	AYTNFDAER	AYTNFDAER	28	9	4.07	956	6	6	3	1	3475.46	7.1182		b3°b6y2y3y4y5y7*y8°y9	26.0207	116.59	76.5895	0.084	Green	3001	1086.49	1086.49	23.2481	2	2	543.749	0.40791	22.8637	23.0834	23.4076	24.1631	0.14052	3.0555
1435	AXA2L_HUMAN	A6NMY6	Putative annexin A2-like protein OS=Homo sapiens GN=ANXA2P2 PE=5 SV=2	7	Pass1	PepFrag1	None	1244.62	TNQELQEINR	TNQELQEINR	135	10	4.26	955	6	6	1	2	2223.13	6.9241		b3b8y2y3y7y10	28.6281	130.931	90.9309	0.0785	Green	2615	1244.62	1244.62	21.8628	2	2	622.814	0.40165	21.3051	21.684	22.0466	22.5507	0.26995	-3.3089
1435	AXA2L_HUMAN	A6NMY6	Putative annexin A2-like protein OS=Homo sapiens GN=ANXA2P2 PE=5 SV=2	8	Pass1	PepFrag1	None	1035.53	WISIMTER	WISIMTER	212	8	6.84	963	2	2	0	0	465.251	6.2449		b5°b6°y2°y3y6	29.2873	117.491	77.4907	0.0755	Green	9054	1035.53	1035.53	42.4808	2	2	518.269	0.57268	41.8259	42.2888	42.6663	43.0895	0.22411	-0.3263
1435	AXA2L_HUMAN	A6NMY6	Putative annexin A2-like protein OS=Homo sapiens GN=ANXA2P2 PE=5 SV=2	9	Pass1	PepFrag1	None	1353.66	DIISDTSGDFRK	DIISDTSGDFRK	157	12	4.17	962	6	6	2	1	2302.56	6.9394		b2b2°b5b7y7y8y9	29.7687	138.49	98.4905	0.0479	Green	5729	1353.66	1353.66	32.4471	2.18	2	677.335	0.70294	32.1172	32.2878	32.6131	33.1323	0.37409	-3.024
1435	AXA2L_HUMAN	A6NMY6	Putative annexin A2-like protein OS=Homo sapiens GN=ANXA2P2 PE=5 SV=2	10	Pass1	PepFrag1	None	808.468	SVPHLQK	SVPHLQK	220	7	9.97	954	4	4	2	1	2163.12	6.9123	Identified	b2b5°y3y4y5y5*	3.0268	100.598	60.5976	0.0245	Green	801	808.462	808.461	13.992	2	2	404.734	0.40165	13.5186	13.8148	14.153	14.6738	0.069637	-7.8956
1435	AXA2L_HUMAN	A6NMY6	Putative annexin A2-like protein OS=Homo sapiens GN=ANXA2P2 PE=5 SV=2	11	Pass2	PepFrag2	None	1811.87	TDLEKDIISDTSGDFR	TDLEKDIISDTSGDFR	152	16	3.76	964	7	7	2	0	799.244	6.4799		b1b2b4b8y3y4y5°y16	46.2621	168.339	128.339	0.0145	Green	9759	1811.86	1811.86	44.4656	2	2	906.435	0.55704	44.0065	44.1358	44.6433	44.8865	0.22383	-5.8262
171	1433G_HUMAN	P61981	14-3-3 protein gamma OS=Homo sapiens GN=YWHAG PE=1 SV=2	1	Pass1	PepFrag1	None	1189.66	DSTLIMQLLR	DSTLIMQLLR	217	10	6.89	988	11	11	8	4	28040.6	8.0108		b2°b3b3°b4b4°b5b5°b9y1y2y3y4y5y6y7	57.4785	131.859	91.8587	0.3139	Green	14436	1189.66	1189.66	61.0164	2	2	595.333	0.80162	60.3419	60.807	61.2246	62.3286	0.4088	-3.0433
171	1433G_HUMAN	P61981	14-3-3 protein gamma OS=Homo sapiens GN=YWHAG PE=1 SV=2	2	Pass1	PepFrag1	None	907.525	NLLSVAYK	NLLSVAYK	42	8	9.38	987	5	5	3	1	11343.9	7.6178		b1*b2b3*y3y4y5y5°y6	34.3306	109.758	69.7582	0.2884	Green	6973	907.52	907.519	36.2829	1.85	2	454.264	0.40165	35.7415	36.0966	36.476	36.9019	0.12011	-6.0985
171	1433G_HUMAN	P61981	14-3-3 protein gamma OS=Homo sapiens GN=YWHAG PE=1 SV=2	3	Pass1	PepFrag1	None	2130.97	TAFDDAIAELDTLNEDSYK	TAFDDAIAELDTLNEDSYK	198	19	3.3	985	4	4	0	0	2946.28	6.8236		b9y4y6y11y13°	61.0916	186.829	146.829	0.1219	Green	14671	2130.98	2130.97	62.2132	2.27	2	1065.99	0.53957	61.6372	62.0198	62.4092	62.9841	0.22942	-0.0654
171	1433G_HUMAN	P61981	14-3-3 protein gamma OS=Homo sapiens GN=YWHAG PE=1 SV=2	4	Pass1	PepFrag1	None	1643.79	NVTELNEPLSNEER	NVTELNEPLSNEER	28	14	3.79	983	5	5	1	0	2994.21	6.8306	Identified	b2b5°b7°b9*b13*y2°y3y4y7y8*y9	36.1112	157.083	117.083	0.0993	Green	5200	1643.79	1643.78	30.7099	2.07	2	822.397	0.50244	30.3129	30.5419	30.8772	31.4153	0.21559	-3.1317
171	1433G_HUMAN	P61981	14-3-3 protein gamma OS=Homo sapiens GN=YWHAG PE=1 SV=2	5	Pass1	PepFrag1	Carbamidomethyl C(6)	2235.16	ELEAVCQDVLSLLDNYLIK	ELEAVCQDVLSLLDNYLIK	91	19	3.58	982	4	4	1	0	2718.32	6.7886		b5y6y7y8°y12	73.122	196.116	90.744	0.0947	Green	16453	2235.16	2235.16	83.1598	2.86	3	745.725	0.5656	82.5582	82.9649	83.355	83.8058	0.22905	-0.0612
171	1433G_HUMAN	P61981	14-3-3 protein gamma OS=Homo sapiens GN=YWHAG PE=1 SV=2	6	Pass1	PepFrag1	None	816.421	LAEQAER	LAEQAER	12	7	4.26	986	5	5	3	0	4021.3	7.1674		b5y3y4y4°y5y5°y6	12.6862	98.7334	58.7334	0.0604	Green	88	816.414	816.413	9.8727	1.92	2	408.711	0.40165	9.60072	9.73798	10.012	10.152	0	-9.3936
171	1433G_HUMAN	P61981	14-3-3 protein gamma OS=Homo sapiens GN=YWHAG PE=1 SV=2	7	Pass1	PepFrag1	Carbamidomethyl C(22)	3012.49	LGLALNYSVFYYEIQNAPEQACHLAK	LGLALNYSVFYYEIQNAPEQACHLAK	172	26	5.31	984	1	1	0	0	244.091	5.7418	Identified	b13°b17°y1y10*y21*	67.0912	236.676	117.784	0.0129	Yellow	15268	3012.54	3012.51	65.6945	3	3	1004.85	0.57694	65.4755	65.5639	65.8903	66.1901	0.26582	6.6361
171	1433G_HUMAN	P61981	14-3-3 protein gamma OS=Homo sapiens GN=YWHAG PE=1 SV=2	8	Pass2	InSource	None	539.282	NVTEL	NVTELNEPLSNEER	28	5	3.31	983	0	0	0	0	67.3578	0			36.1112	78.88	117.76	0.0086	Green	5189	539.277	539.277	30.6975	1	1	539.277	0.41833	30.3921	30.5285	30.8166	30.9718	0	-10.2502
5577	LDHB_HUMAN	P07195	L-lactate dehydrogenase B chain OS=Homo sapiens GN=LDHB PE=1 SV=2	1	Pass1	PepFrag1	None	1629.86	SLADELALVDVLEDK	SLADELALVDVLEDK	43	15	3.42	993	15	15	10	4	24813.5	7.7414		b3b4b5b5°b6°b7b7°b8y2y3y3°y4y5y7y8y9y11y12y13	59.8612	161.158	121.158	0.2296	Green	15279	1629.86	1629.86	65.7932	2.02	2	815.436	0.51284	65.091	65.6018	65.9784	66.5627	0.17311	0.6862
5577	LDHB_HUMAN	P07195	L-lactate dehydrogenase B chain OS=Homo sapiens GN=LDHB PE=1 SV=2	2	Pass1	PepFrag1	None	1694.9	LIAPVAEEEATVPNNK	LIAPVAEEEATVPNNK	7	16	3.96	991	7	7	1	2	13973.8	7.4921	Identified	b3b7°b9°b12y4y8y10y13y13*y14	34.8024	164.423	124.423	0.2057	Green	6258	1694.9	1694.9	34.1366	2.09	2	847.954	0.69884	33.3656	33.9449	34.3279	34.8521	0.34342	-0.519
5577	LDHB_HUMAN	P07195	L-lactate dehydrogenase B chain OS=Homo sapiens GN=LDHB PE=1 SV=2	3	Pass1	PepFrag1	Carbamidomethyl C(6)	1248.6	VIGSGCNLDSAR	VIGSGCNLDSAR	158	12	6.1	989	8	8	4	0	3348.42	6.8716		b2b11°y3y4y5y7y8y9y12	29.6433	127.501	87.5005	0.1991	Green	2579	1248.6	1248.6	21.7418	2	2	624.805	0.72018	20.9866	21.5621	21.9298	22.2407	0.35166	-0.5409
5577	LDHB_HUMAN	P07195	L-lactate dehydrogenase B chain OS=Homo sapiens GN=LDHB PE=1 SV=2	4	Pass1	PepFrag1	None	1176.59	SADTLWDIQK	SADTLWDIQK	319	10	3.88	992	4	4	2	0	3256.09	6.8594		b3b4b5y2*y4	38.5121	126.872	86.8719	0.1375	Green	7995	1176.59	1176.59	39.2741	2	2	588.798	0.46357	38.8267	39.0955	39.4542	39.7108	0.1273	-2.009
5577	LDHB_HUMAN	P07195	L-lactate dehydrogenase B chain OS=Homo sapiens GN=LDHB PE=1 SV=2	5	Pass1	PepFrag1	None	959.552	GLTSVINQK	GLTSVINQK	299	9	10.2	997	3	3	1	0	1889.76	6.6232		b4y3y3*y4	25.8114	113.699	73.6989	0.0808	Green	4026	959.551	959.55	27.0155	2	2	480.279	0.40635	26.596	26.8411	27.2019	27.5575	0.10504	-2.1851
5577	LDHB_HUMAN	P07195	L-lactate dehydrogenase B chain OS=Homo sapiens GN=LDHB PE=1 SV=2	6	Pass1	PepFrag1	None	913.583	IVVVTAGVR	IVVVTAGVR	91	9	11.05	990	3	3	2	0	1479.2	6.5168		y6y7y8	31.5828	112.699	72.6993	0.0633	Green	4448	913.579	913.578	28.3825	2	2	457.293	0.49941	27.8492	28.1964	28.5657	29.494	0.14797	-4.7957
5577	LDHB_HUMAN	P07195	L-lactate dehydrogenase B chain OS=Homo sapiens GN=LDHB PE=1 SV=2	7	Pass1	PepFrag1	None	742.457	LNLVQR	LNLVQR	107	6	11.05	996	4	4	2	1	4177.72	6.9677		b2y3y3*y4y5	22.7992	96.3103	56.3103	0.0423	Green	2893	742.45	742.45	22.9748	1.84	2	371.729	0.47237	22.4582	22.7934	23.1519	23.6346	0.13395	-9.0808
5577	LDHB_HUMAN	P07195	L-lactate dehydrogenase B chain OS=Homo sapiens GN=LDHB PE=1 SV=2	8	Pass1	PepFrag1	None	1510.77	IVADKDYSVTANSK	IVADKDYSVTANSK	77	14	6.84	995	2	2	1	0	98.553	5.3404		b6°y2y3y9*	24.4512	151.014	111.014	0.0219	Red	6204	1510.77	1510.76	33.9741	2	2	755.888	0.52639	33.7056	33.8222	34.2009	34.5083	0.17438	-6.6078
5577	LDHB_HUMAN	P07195	L-lactate dehydrogenase B chain OS=Homo sapiens GN=LDHB PE=1 SV=2	9	Pass1	PepFrag1	Carbamidomethyl C(13)	1973.09	ITVVGVGQVGMACAISILGK	ITVVGVGQVGMACAISILGK	23	20	8.95	994	6	6	1	1	823.511	6.2624		b2b13°b20y10°y11y14y14*y15°y16°y18y19	62.379	183.311	82.2075	0.009	Green	16808	1973.1	1973.1	99.969	2.59	3	658.371	0.54141	99.6939	99.8033	100.163	100.737	0.21372	4.7113
5577	LDHB_HUMAN	P07195	L-lactate dehydrogenase B chain OS=Homo sapiens GN=LDHB PE=1 SV=2	10	Pass2	MissedCleavage	None	1871.04	SLADELALVDVLEDKLK	SLADELALVDVLEDKLK	43	17	3.84	998	3	3	0	0	137.836	5.4861		b3b10b15°y1y6°y15°	61.987	178.766	79.1777	0.0054	Yellow	15722	1871.07	1871.07	69.1042	3	3	624.36	0.48078	68.8471	68.9819	69.2966	69.5703	0.16458	17.3856
5577	LDHB_HUMAN	P07195	L-lactate dehydrogenase B chain OS=Homo sapiens GN=LDHB PE=1 SV=2	11	Pass2	VarMod	Phosphoryl STY(4)	1612.76	SADTLWDIQKDLK	SADTLWDIQKDLK	319	13	4.17	999	2	2	1	0	156.989	5.5426		b3°b5b5°b6	43.8911	153.098	113.098	0.0054	Yellow	4615	1612.76	1612.75	28.8977	2	2	806.881	0.45877	28.5707	28.7121	29.0712	29.2733	0.12451	-6.9595
7918	H2B3B_HUMAN	Q8N257	Histone H2B type 3-B OS=Homo sapiens GN=HIST3H2BB PE=1 SV=3	1	Pass1	PepFrag1	None	1743.82	AMGIMNSFVNDIFER	AMGIMNSFVNDIFER	58	15	4.07	1001	13	13	9	1	13378.2	7.5585		b2b3b4b5y2y3y4y5y6y7y9y10y10*y15	62.8908	165.32	125.32	0.6693	Green	15628	1743.83	1743.82	68.3595	2	2	872.416	0.56437	67.7437	68.1483	68.5765	69.5158	0.20176	-0.3272
7918	H2B3B_HUMAN	Q8N257	Histone H2B type 3-B OS=Homo sapiens GN=HIST3H2BB PE=1 SV=3	2	Pass1	PepFrag1	None	1168.6	QVHPDTGISSK	QVHPDTGISSK	47	11	7.59	1000	8	8	3	1	6634.21	7.2539	Identified	b3b3*b4b7°b11y2y3y6y6°y8y9	6.3662	126.005	86.0049	0.3307	Green	658	1168.6	1168.6	13.2342	2.34	2	584.802	0.52844	12.7418	13.0711	13.3945	13.9936	0.21908	-0.5401
7078	FINC_HUMAN	P02751	Fibronectin OS=Homo sapiens GN=FN1 PE=1 SV=4	1	Pass1	PepFrag1	None	1629.87	VDVIPVNLPGEHGQR	VDVIPVNLPGEHGQR	938	15	5.23	1024	10	10	7	1	15837.6	7.5287	Identified	b2b3y4y4*y5y6y7y9y10y10°y11y12y15*	33.6419	159.478	66.3188	0.0557	Green	8334	1629.87	1629.87	40.3023	2.76	3	543.96	0.68349	39.6389	40.1067	40.4879	41.3283	0.31952	1.2134
7078	FINC_HUMAN	P02751	Fibronectin OS=Homo sapiens GN=FN1 PE=1 SV=4	2	Pass1	PepFrag1	None	1926.05	VTWAPPPSIDLTNFLVR	VTWAPPPSIDLTNFLVR	1284	17	6.78	1044	8	8	4	2	22157.8	7.6745	Identified	b2b3b3°b4b4°b5b8b15°y6y6*y13y14	65.5392	179.627	139.627	0.0418	Green	15536	1926.06	1926.05	67.661	2.09	2	963.533	0.566	67.0702	67.4573	67.8708	68.5806	0.20967	1.3314
7078	FINC_HUMAN	P02751	Fibronectin OS=Homo sapiens GN=FN1 PE=1 SV=4	3	Pass1	PepFrag1	None	2475.3	DDKESVPISDTIIPAVPPPTDLR	DDKESVPISDTIIPAVPPPTDLR	1251	23	3.76	1035	11	11	2	3	11788.5	7.4004	Identified	b3°b6b10b12b12°b13b16y3y3°y7y10y11y14y23	48.2341	211.329	100.886	0.039	Green	12127	2475.3	2475.29	51.8574	3	3	825.772	0.57927	51.2619	51.6316	52.0821	52.7528	0.21961	-1.2454
7078	FINC_HUMAN	P02751	Fibronectin OS=Homo sapiens GN=FN1 PE=1 SV=4	4	Pass1	PepFrag1	None	1913	SSPVVIDASTAIDAPSNLR	SSPVVIDASTAIDAPSNLR	1891	19	3.88	1030	8	8	5	0	4139.61	6.9459	Identified	b4b5b5°y4y5y6y7y7*y8y13	50.1554	177.172	137.172	0.0387	Green	9781	1913	1912.99	44.5219	2.17	2	957.004	0.48491	43.9861	44.3388	44.7059	45.6831	0.20279	-2.3044
7078	FINC_HUMAN	P02751	Fibronectin OS=Homo sapiens GN=FN1 PE=1 SV=4	5	Pass1	PepFrag1	None	1955.01	EESPLLIGQQSTVSDVPR	EESPLLIGQQSTVSDVPR	1434	18	3.82	1026	7	7	1	1	5694.67	7.0845	Identified	b3b6b6°b7y5y9y12y18	45.9189	179.363	139.363	0.0378	Green	8925	1955.02	1955.01	42.0749	2	2	978.012	0.564	41.5186	41.8927	42.2633	42.7719	0.22202	-0.1123
7078	FINC_HUMAN	P02751	Fibronectin OS=Homo sapiens GN=FN1 PE=1 SV=4	6	Pass1	PepFrag1	None	2692.37	FTQVTPTSLSAQWTPPNVQLTGYR	FTQVTPTSLSAQWTPPNVQLTGYR	1729	24	9.6	1038	11	11	3	1	3838.12	6.9131	Identified	b3°b4b5b11b11°b13*b14b14*b14°b19y3y4y10y10*y11y13*y14y24	60.9613	221.451	107.634	0.0345	Green	13074	2692.37	2692.36	55.2509	2.83	3	898.129	0.44479	54.7721	55.0641	55.4246	56.0621	0.12366	-5.1587
7078	FINC_HUMAN	P02751	Fibronectin OS=Homo sapiens GN=FN1 PE=1 SV=4	7	Pass1	PepFrag1	None	1993.99	NTFAEVTGLSPGVTYYFK	NTFAEVTGLSPGVTYYFK	958	18	6.51	1040	15	15	6	4	16754	7.5531	Identified	b3b4b5b6b7b7°b9b10b13b17*b18y3y5y8y9y12y16	60.9641	180.947	140.947	0.0318	Green	13593	1994	1993.99	57.3597	2.03	2	997.502	0.69633	56.7167	57.1692	57.5507	58.6228	0.30838	-1.7371
7078	FINC_HUMAN	P02751	Fibronectin OS=Homo sapiens GN=FN1 PE=1 SV=4	8	Pass1	PepFrag1	None	1292.67	DLQFVEVTDVK	DLQFVEVTDVK	911	11	3.69	1029	12	12	10	4	38998.8	7.92		b2b3b4b4°b5b9°y2y3y4y4°y5y6y7y8y9	42.799	137.056	97.0559	0.0317	Green	9740	1292.67	1292.67	44.4091	2	2	646.841	0.61906	43.7872	44.2233	44.5907	45.3053	0.26645	-1.4704
7078	FINC_HUMAN	P02751	Fibronectin OS=Homo sapiens GN=FN1 PE=1 SV=4	9	Pass1	PepFrag1	None	1732.95	NLQPASEYTVSLVAIK	NLQPASEYTVSLVAIK	1054	16	6.52	1033	5	5	2	0	868.083	6.2676	Identified	b2b3b4y3y16	53.7106	168.134	128.134	0.0313	Green	11118	1732.95	1732.94	48.6462	2	2	866.979	0.58689	47.9873	48.4517	48.8387	49.2733	0.27485	-2.3277
7078	FINC_HUMAN	P02751	Fibronectin OS=Homo sapiens GN=FN1 PE=1 SV=4	10	Pass1	PepFrag1	None	1927.04	FLATTPNSLLVSWQPPR	FLATTPNSLLVSWQPPR	1910	17	10.81	1041	10	10	4	1	11319.4	7.3828	Identified	b2b5b6b8y3y4y5*y6y7y8y12y17*	58.8072	179.032	139.032	0.0312	Green	13811	1927.05	1927.04	58.2549	2.42	2	964.028	0.78489	57.3937	58.0378	58.4492	58.841	0.39169	-2.1174
7078	FINC_HUMAN	P02751	Fibronectin OS=Homo sapiens GN=FN1 PE=1 SV=4	11	Pass1	PepFrag1	None	1379.71	GLAFTDVDVDSIK	GLAFTDVDVDSIK	1636	13	3.58	1032	12	12	8	2	31900.5	7.8328		b2b3b5°b7y1y3y4y4°y5y6y7y8y8°y9y10y11°	48.2563	142.676	102.676	0.0306	Green	10551	1379.71	1379.71	46.9804	2.02	2	690.358	0.75232	46.5269	46.8067	47.1554	47.5575	0.39194	-0.0416
7078	FINC_HUMAN	P02751	Fibronectin OS=Homo sapiens GN=FN1 PE=1 SV=4	12	Pass1	PepFrag1	None	1543.76	SYTITGLQPGTDYK	SYTITGLQPGTDYK	1866	14	6.56	1021	10	10	5	4	19493.4	7.6189	Identified	b3b3°b4b5°b6°b7b8y6y7y7*y8y8°y10y11y14	38.8868	151.878	111.878	0.0301	Green	7114	1543.77	1543.76	36.7019	2	2	772.387	0.56333	36.1912	36.5242	36.8869	37.5536	0.21132	-1.1481
7078	FINC_HUMAN	P02751	Fibronectin OS=Homo sapiens GN=FN1 PE=1 SV=4	13	Pass1	PepFrag1	None	2799.48	GLKPGVVYEGQLISIQQYGHQEVTR	GLKPGVVYEGQLISIQQYGHQEVTR	669	25	7.71	1031	8	8	3	0	2593.55	6.7429	Missing	b7b17*b20y2°y3y4y4°y6°y10y10*y12y12*y13y14	49.196	229.536	74.7682	0.0299	Green	10110	2799.47	2799.47	45.5727	3.72	4	700.622	0.98514	44.6953	45.3156	45.8092	46.3276	0.52256	-3.9084
7078	FINC_HUMAN	P02751	Fibronectin OS=Homo sapiens GN=FN1 PE=1 SV=4	14	Pass1	PepFrag1	None	2168.05	ITYGETGGNSPVQEFTVPGSK	ITYGETGGNSPVQEFTVPGSK	1479	21	4.26	1025	6	6	1	1	9884.67	7.324	Identified	b4°b17y2y4y6y9y10	38.966	189.993	149.993	0.0285	Green	8829	2168.06	2168.05	41.7776	2.18	2	1084.53	0.47463	41.2646	41.6025	41.9547	42.3619	0.15087	-0.2274
7078	FINC_HUMAN	P02751	Fibronectin OS=Homo sapiens GN=FN1 PE=1 SV=4	15	Pass1	PepFrag1	None	1591.81	GDSPASSKPISINYR	GDSPASSKPISINYR	1524	15	9.75	1047	5	5	1	1	1069.95	6.3584	Missing	b4y2y4y10y11y11*y15*	27.2793	154.598	63.0656	0.0274	Green	4029	1591.8	1591.81	27.0194	2.76	3	531.271	0.73104	26.5615	26.8408	27.2188	28.1245	0.40306	-1.4959
7078	FINC_HUMAN	P02751	Fibronectin OS=Homo sapiens GN=FN1 PE=1 SV=4	16	Pass1	PepFrag1	Carbamidomethyl C(4);Carbamidomethyl C(14)	2047.84	GFNCESKPEAEETCFDK	GFNCESKPEAEETCFDK	83	17	4	1012	10	10	4	0	7800.07	7.2211	Identified	y2y5y6y8y10y12y13y14y15*y16y17	29.4495	172.615	75.0768	0.0247	Green	3903	2047.83	2047.84	26.6267	2.84	3	683.283	0.40165	25.974	26.4665	26.7879	27.0383	0.071193	-0.8182
7078	FINC_HUMAN	P02751	Fibronectin OS=Homo sapiens GN=FN1 PE=1 SV=4	17	Pass1	PepFrag1	Carbamidomethyl C(4)	1726.82	YSFCTDHTVLVQTR	YSFCTDHTVLVQTR	397	14	7.15	1020	6	6	3	0	4727.79	7.0036		b2°y3y4y5y7°y10y10*y11y12°y13	38.7328	159.759	66.5059	0.0241	Green	6557	1726.82	1726.83	35.0431	2.84	3	576.278	0.56019	34.4185	34.8692	35.241	35.5428	0.24884	2.6596
7078	FINC_HUMAN	P02751	Fibronectin OS=Homo sapiens GN=FN1 PE=1 SV=4	18	Pass1	PepFrag1	None	1431.75	WSRPQAPITGYR	WSRPQAPITGYR	830	12	11.16	1016	5	5	0	1	2371.78	6.7041	Identified	b2°b3b6b7*b10°y4y6y9*y11y11°	18.1343	143.935	55.9565	0.024	Green	5006	1431.74	1431.75	30.1128	2.73	3	477.917	0.42522	29.4251	29.9393	30.2886	31.0139	0.26143	-1.6837
7078	FINC_HUMAN	P02751	Fibronectin OS=Homo sapiens GN=FN1 PE=1 SV=4	19	Pass1	PepFrag1	None	1863.88	HTSVQTTSSGSGPFTDVR	HTSVQTTSSGSGPFTDVR	272	18	7.61	1011	7	7	1	1	2568.9	6.7387	Identified	b2b4b6*b8°b10b15b15*b16°y2y3y6y15°	29.2862	169.906	73.2709	0.023	Green	3830	1863.88	1863.88	26.2699	2.78	3	621.964	0.71078	25.4231	26.0442	26.5237	27.0483	0.32793	-0.5315
7078	FINC_HUMAN	P02751	Fibronectin OS=Homo sapiens GN=FN1 PE=1 SV=4	20	Pass1	PepFrag1	None	1355.7	IYLYTLNDNAR	IYLYTLNDNAR	1880	11	6.67	1023	6	6	1	1	1642.32	6.5444		b2b3b6°y1y3y3*y8y11	43.9095	139.918	99.9177	0.0219	Green	8212	1355.7	1355.69	39.8804	2	2	678.352	0.49172	39.4511	39.7014	40.0703	40.4421	0.16832	-0.8797
7078	FINC_HUMAN	P02751	Fibronectin OS=Homo sapiens GN=FN1 PE=1 SV=4	21	Pass1	PepFrag1	None	2343.19	TETITGFQVDAVPANGQTPIQR	TETITGFQVDAVPANGQTPIQR	1837	22	4.07	1027	9	9	2	2	5338.42	7.0564	Identified	b2b2°b3°b11b12b16*b17*b18b19y2y4y7*y10y10°y12*y22	53.5279	202.083	94.7219	0.0216	Green	9531	2343.2	2343.19	43.7885	2.58	3	781.737	0.40165	43.4377	43.6163	43.9521	44.1404	0.30557	-0.4825
7078	FINC_HUMAN	P02751	Fibronectin OS=Homo sapiens GN=FN1 PE=1 SV=4	22	Pass1	PepFrag1	None	2117.12	EINLAPDSSSVVVSGLMVATK	EINLAPDSSSVVVSGLMVATK	1766	21	4.07	1039	4	4	1	0	2126.78	6.6567	Identified	b3°b4°b5b5*b12°b19b21*y7y8	55.8633	192.173	152.173	0.0211	Green	13347	2117.12	2117.11	56.3495	2.35	2	1059.07	0.63603	55.8438	56.161	56.5387	57.1625	0.32305	-1.2506
7078	FINC_HUMAN	P02751	Fibronectin OS=Homo sapiens GN=FN1 PE=1 SV=4	23	Pass1	PepFrag1	None	1151.55	FTNIGPDTMR	FTNIGPDTMR	1274	10	6.56	1017	6	6	4	0	10530.5	7.3514	Identified	b2°b3°b9°y2y3y5y6y7y8	31.495	124.262	84.2619	0.021	Green	5047	1151.55	1151.55	30.2637	2	2	576.28	0.84162	29.794	30.0921	30.4331	30.9329	0.43836	-1.0154
7078	FINC_HUMAN	P02751	Fibronectin OS=Homo sapiens GN=FN1 PE=1 SV=4	24	Pass1	PepFrag1	None	1807.9	VTIMWTPPESAVTGYR	VTIMWTPPESAVTGYR	922	16	6.89	1034	6	6	3	2	15066.8	7.507	Identified	b2°b4b5b6y10y11y16	51.6301	169.906	129.906	0.02	Green	11730	1807.91	1807.91	50.6276	2	2	904.46	0.58174	49.9974	50.434	50.819	51.2036	0.16952	0.8749
7078	FINC_HUMAN	P02751	Fibronectin OS=Homo sapiens GN=FN1 PE=1 SV=4	25	Pass1	PepFrag1	None	1543.81	EATIPGHLNSYTIK	EATIPGHLNSYTIK	655	14	7.78	1018	3	3	0	0	1669.07	6.5515	Identified	b3b3°b10°y5°y7y10y10°	32.5273	153.813	62.5423	0.0187	Green	6076	1543.81	1543.82	33.5714	2.64	3	515.274	0.62958	32.9828	33.3664	33.7774	34.3066	0.27375	3.7798
7078	FINC_HUMAN	P02751	Fibronectin OS=Homo sapiens GN=FN1 PE=1 SV=4	26	Pass1	PepFrag1	None	2462.21	TEIDKPSQMQVTDVQDNSISVK	TEIDKPSQMQVTDVQDNSISVK	1539	22	3.96	1019	5	5	0	1	630.136	6.1284	Missing	b2b4°b10b10*b13*y3y20y22	44.2223	208.945	99.2966	0.0182	Green	6493	2462.22	2462.21	34.8441	2.95	3	821.41	0.45701	34.3403	34.6802	35.0106	35.7423	0.094015	0.5972
7078	FINC_HUMAN	P02751	Fibronectin OS=Homo sapiens GN=FN1 PE=1 SV=4	27	Pass1	PepFrag1	None	1323.71	LGVRPSQGGEAPR	LGVRPSQGGEAPR	1116	13	10.88	1007	7	7	5	0	1523.16	6.5117	Identified	y2y3y4y7*y8*y9y10y11y12y12*	14.7548	137.434	51.6228	0.0177	Green	1336	1323.7	1323.71	16.5081	2.75	3	441.904	0.4116	16.045	16.3513	16.6696	17.1513	0.086169	-4.5848
7078	FINC_HUMAN	P02751	Fibronectin OS=Homo sapiens GN=FN1 PE=1 SV=4	28	Pass1	PepFrag1	None	1357.69	IAWESPQGQVSR	IAWESPQGQVSR	1649	12	6.95	1015	8	8	4	2	6962.89	7.1718	Identified	b3b4b6°y4*y5y7y8y9y10y12	28.3312	138.641	98.6411	0.0155	Green	4981	1357.69	1357.68	30.0439	2	2	679.346	0.65077	29.6266	29.8783	30.2104	30.5219	0.31688	-2.7403
7078	FINC_HUMAN	P02751	Fibronectin OS=Homo sapiens GN=FN1 PE=1 SV=4	29	Pass1	PepFrag1	None	2524.37	DLEVVAATPTSLLISWDAPAVTVR	DLEVVAATPTSLLISWDAPAVTVR	1452	24	3.69	1045	11	11	2	0	4350.1	6.9675	Identified	b2b4b5b7b9y1y3y6y8y9y9°y11	73.7456	216.179	104.119	0.0155	Green	15891	2524.37	2524.36	70.946	2.63	3	842.129	0.9404	70.232	70.7031	71.3036	71.6676	0.53438	-1.536
7078	FINC_HUMAN	P02751	Fibronectin OS=Homo sapiens GN=FN1 PE=1 SV=4	30	Pass1	PepFrag1	None	2532.37	NSITLTNLTPGTEYVVSIVALNGR	NSITLTNLTPGTEYVVSIVALNGR	1410	24	6.52	1043	9	9	4	0	3458	6.8678	Identified	b4b4°b5*b6°b9b10b12*b14b15°b17*y3y4y5y6y22°y24	69.6991	216.239	104.159	0.0154	Green	15388	2532.38	2532.37	66.5416	2.78	3	844.798	0.59272	66.0951	66.3496	66.7366	67.3637	0.2186	0.5964
7078	FINC_HUMAN	P02751	Fibronectin OS=Homo sapiens GN=FN1 PE=1 SV=4	31	Pass1	PepFrag1	None	1071.57	YEVSVYALK	YEVSVYALK	1787	9	6.64	1022	6	6	3	1	5778.25	7.0908		b2y2y3y4y6y7	34.6888	120.9	80.9	0.0145	Green	7475	1071.57	1071.57	37.8398	2	2	536.289	0.40165	37.3281	37.642	38.0031	38.2987	0.12304	-2.6948
7078	FINC_HUMAN	P02751	Fibronectin OS=Homo sapiens GN=FN1 PE=1 SV=4	32	Pass1	PepFrag1	None	872.474	VFAVSHGR	VFAVSHGR	976	8	11.05	1006	4	4	2	0	4615.5	6.9932		y2y3y4y4°y6	13.477	104.102	64.1016	0.0134	Green	1156	872.466	872.466	15.7214	2	2	436.737	0.6778	15.326	15.5297	15.9109	16.5859	0.37241	-8.9039
7078	FINC_HUMAN	P02751	Fibronectin OS=Homo sapiens GN=FN1 PE=1 SV=4	33	Pass1	PepFrag1	None	2117.15	ESVPISDTIIPAVPPPTDLR	ESVPISDTIIPAVPPPTDLR	1254	20	3.69	1037	6	6	0	1	3858.07	6.9154	Identified	b2b10°b13b15y2y4y7y19°	53.4884	191.533	151.533	0.013	Green	12648	2117.16	2117.15	53.7217	2.41	2	1059.08	0.58035	53.2575	53.521	53.9168	54.5804	0.27987	1.2752
7078	FINC_HUMAN	P02751	Fibronectin OS=Homo sapiens GN=FN1 PE=1 SV=4	34	Pass1	PepFrag1	Carbamidomethyl C(24)	4670.1	VREEVVTVGNSVNEGLNQPTDDSCFDPYTVSHYAVGDEWER	VREEVVTVGNSVNEGLNQPTDDSCFDPYTVSHYAVGDEWER	2182	41	3.77	1036	7	7	0	0	1458.01	6.4928	Missing	b9b14b22b28y16y18y41	52.6699	311.666	115.833	0.0116	Green	12150	4670.13	4670.13	51.9182	4	4	1168.29	0.68707	51.2245	51.7167	52.0821	53.0985	0.37193	6.8503
7078	FINC_HUMAN	P02751	Fibronectin OS=Homo sapiens GN=FN1 PE=1 SV=4	35	Pass1	PepFrag1	Carbamidomethyl C(3)	934.477	ISCTIANR	ISCTIANR	132	8	8.97	1009	6	6	3	0	5929.2	7.102		b7b8y3y4y5y6°y7	18.8642	105.141	65.1413	0.0114	Green	1408	934.475	934.474	16.8666	2	2	467.741	0.40165	16.4808	16.7077	17.0215	17.352	0.17718	-4.0307
7078	FINC_HUMAN	P02751	Fibronectin OS=Homo sapiens GN=FN1 PE=1 SV=4	36	Pass1	PepFrag1	None	1064.54	VGDTYERPK	VGDTYERPK	107	9	6.95	1004	9	9	6	2	12766.9	7.4351	Identified	b3b7y2y3y4y5y6y7y8	7.7526	117.654	77.6541	0.0104	Green	441	1064.54	1064.53	12.0221	2.19	2	532.772	0.40165	11.3776	11.8717	12.1754	12.6487	0.059846	-2.2768
7078	FINC_HUMAN	P02751	Fibronectin OS=Homo sapiens GN=FN1 PE=1 SV=4	37	Pass1	PepFrag1	None	1030.53	YEKPGSPPR	YEKPGSPPR	1936	9	9.53	1048	5	5	2	2	511.082	6.0375	Identified	b3b4y2y5y6	-7.9767	114.694	74.6941	0.01	Green	380	1030.53	1030.53	11.7379	2.21	2	515.768	0.47681	11.1196	11.57	11.8986	12.6552	0.13183	-3.6914
7078	FINC_HUMAN	P02751	Fibronectin OS=Homo sapiens GN=FN1 PE=1 SV=4	38	Pass1	PepFrag1	None	3646.76	VEYELSEEGDEPQYLDLPSTATSVNIPDLLPGR	VEYELSEEGDEPQYLDLPSTATSVNIPDLLPGR	751	33	3.26	1042	10	10	1	2	3371.28	6.8568	Identified	b5b18b22*b23b26b30y3y4y7y17y22y31°y33*	68.9246	270.141	140.094	0.0092	Green	15036	3646.79	3646.74	64.342	3.1	3	1216.27	0.59188	63.8907	64.1701	64.512	64.8445	0.25441	-7.214
7078	FINC_HUMAN	P02751	Fibronectin OS=Homo sapiens GN=FN1 PE=1 SV=4	39	Pass1	PepFrag1	None	1331.72	ESKPLTAQQTTK	ESKPLTAQQTTK	984	12	10.04	1002	5	5	1	0	2655.88	6.7532	Identified	b4b4°b5°b6°b12y3y4y4*y4°y5*y9	9.2953	139.543	99.5428	0.009	Green	234	1331.72	1331.71	10.8246	2.35	2	666.362	0.40165	10.4925	10.6744	10.9712	11.3069	0.11895	-1.3322
7078	FINC_HUMAN	P02751	Fibronectin OS=Homo sapiens GN=FN1 PE=1 SV=4	40	Pass1	PepFrag1	None	1401.67	HYQINQQWER	HYQINQQWER	57	10	7.59	1014	5	5	1	1	958.986	6.3108		b2y2y3y5y8	22.7042	139.618	99.6178	0.0087	Green	4039	1401.67	1401.66	27.0616	2	2	701.336	0.61429	26.4003	26.8618	27.2902	27.8711	0.26606	-2.6768
7078	FINC_HUMAN	P02751	Fibronectin OS=Homo sapiens GN=FN1 PE=1 SV=4	41	Pass1	PepFrag1	Carbamidomethyl C(5)	1483.7	GEWTCIAYSQLR	GEWTCIAYSQLR	503	12	6.29	1028	4	4	1	1	2297.33	6.6902		b4y8y9y11	45.3184	143.269	103.269	0.0083	Green	9617	1483.71	1483.71	44.0555	2	2	742.358	0.57314	43.5886	43.8712	44.2198	44.5857	0.2449	3.5912
7078	FINC_HUMAN	P02751	Fibronectin OS=Homo sapiens GN=FN1 PE=1 SV=4	42	Pass1	PepFrag1	None	874.405	YTGNTYR	YTGNTYR	100	7	9.39	1003	4	4	2	0	7633.3	7.2117		b6°y2y4y5y5°y6y6*y6°	10.6964	100.686	60.6859	0.0069	Green	291	874.405	874.405	11.253	2	2	437.706	0.40165	10.913	11.1041	11.3974	11.891	0.088281	-0.5236
7078	FINC_HUMAN	P02751	Fibronectin OS=Homo sapiens GN=FN1 PE=1 SV=4	43	Pass1	PepFrag1	None	808.431	AQITGYR	AQITGYR	1021	7	9.88	1008	3	3	2	0	4529.11	6.985		y3y4y4°y5	17.9458	98.4656	58.4656	0.0067	Green	1352	808.428	808.428	16.6396	1.92	2	404.718	0.54	15.9774	16.462	16.814	17.2008	0.18161	-3.7306
7078	FINC_HUMAN	P02751	Fibronectin OS=Homo sapiens GN=FN1 PE=1 SV=4	44	Pass1	PepFrag1	None	858.432	SDTVPSPR	SDTVPSPR	903	8	6.56	1005	6	6	3	1	4200.15	6.9523	Identified	b3b3°y1y3y4y4°y5y6	6.0093	100.951	60.9507	0.0059	Green	833	858.423	858.423	14.1481	1.83	2	429.715	0.53612	13.5175	13.9281	14.302	14.479	0.21104	-10.1757
7078	FINC_HUMAN	P02751	Fibronectin OS=Homo sapiens GN=FN1 PE=1 SV=4	45	Pass1	PepFrag1	None	759.472	LTVGLTR	LTVGLTR	1028	7	11.05	1013	3	3	2	0	3105.54	6.8211		y4y5y6	26.4874	98.4656	58.4656	0.0051	Green	3928	759.467	759.467	26.6964	1.69	2	380.237	0.44991	26.1964	26.5096	26.883	27.1002	0.10036	-6.4659
7078	FINC_HUMAN	P02751	Fibronectin OS=Homo sapiens GN=FN1 PE=1 SV=4	46	Pass1	PepFrag1	None	781.42	ATITGYR	ATITGYR	1382	7	9.88	1010	3	3	2	0	4914.26	7.0204		y3y4y5	20.6448	96.581	56.581	0.0049	Green	1603	781.417	781.417	17.6715	1.72	2	391.212	0.63998	17.2171	17.495	17.8331	18.1762	0.29436	-4.653
7078	FINC_HUMAN	P02751	Fibronectin OS=Homo sapiens GN=FN1 PE=1 SV=4	47	Pass1	PepFrag1	None	730.399	YVHGVR	YVHGVR	578	6	9.59	1046	4	4	3	0	380.964	5.9099		y2y3y4y5	0.7379	92.1101	52.1101	0.0018	Green	111	730.394	730.394	10.0474	2	2	365.7	0.40165	9.74605	9.89331	10.1961	10.7539	0.17839	-7.845
7078	FINC_HUMAN	P02751	Fibronectin OS=Homo sapiens GN=FN1 PE=1 SV=4	48	Pass1	PepFrag1	Carbamidomethyl C(3);Carbamidomethyl C(5)	1651.78	LLCQCLGFGSGHFR	LLCQCLGFGSGHFR	2230	14	8.29	1050	2	2	0	1	1852.7	6.5968		b7y6°y7y10°	43.3024	152.094	61.3957	0.001	Green	10649	1651.77	1651.78	47.2447	3	3	551.262	0.48058	46.8859	47.0734	47.4202	47.5674	0.14554	-2.0635
7078	FINC_HUMAN	P02751	Fibronectin OS=Homo sapiens GN=FN1 PE=1 SV=4	49	Pass2	PepFrag2	None	5158.55	TAGPDQTEMTIEGLQPTVEYVVSVYAQNPSGESQPLVQTAVTNIDRPK	TAGPDQTEMTIEGLQPTVEYVVSVYAQNPSGESQPLVQTAVTNIDRPK	1588	48	3.82	1054	4	4	0	0	389.206	5.9192	Missing	b1°b21*b22y6°y7°y27y36y38*y48	57.2847	342.444	131.222	0.009	Green	15793	5158.6	5158.6	69.9886	4	4	1290.4	0.5585	69.5552	69.7905	70.1972	70.6291	0.25348	8.3333
7078	FINC_HUMAN	P02751	Fibronectin OS=Homo sapiens GN=FN1 PE=1 SV=4	50	Pass2	PepFrag2	None	2396.09	RPGGEPSPEGTTGQSYNQYSQR	RPGGEPSPEGTTGQSYNQYSQR	2334	22	6.77	1053	3	3	0	0	1079.53	6.3622	Missing	b12°b15y3y22	24.8396	198.325	92.2165	0.007	Green	2635	2396.09	2396.08	21.9429	2.94	3	799.368	0.43004	21.4795	21.775	22.1084	22.6759	0.066015	-0.672
7078	FINC_HUMAN	P02751	Fibronectin OS=Homo sapiens GN=FN1 PE=1 SV=4	51	Pass2	PepFrag2	None	4215	TPFVTHPGYDTGNGIQLPGTSGQQPSVGQQMIFEEHGFR	TPFVTHPGYDTGNGIQLPGTSGQQPSVGQQMIFEEHGFR	2019	39	5.19	1049	2	2	0	0	254.493	5.7347	Missing	b12b23°b33*y23	57.876	295.697	107.849	0.002	Yellow	12538	4215.05	4215.05	53.3396	4	4	1054.52	0.72308	52.9529	53.1063	53.6226	54.0922	0.39441	12.1476
7078	FINC_HUMAN	P02751	Fibronectin OS=Homo sapiens GN=FN1 PE=1 SV=4	52	Pass2	PepFrag2	Carbamidomethyl C(21)	2832.34	QAQQMVQPQSPVAVSQSKPGCYDNGK	QAQQMVQPQSPVAVSQSKPGCYDNGK	31	26	8.67	1052	2	2	0	0	1827.76	6.5909	Identified	b5*y9*y19y26	32.4279	224.241	109.494	0.0012	Green	4676	2832.37	2832.35	29.0995	3	3	944.794	0.40165	28.7986	28.9206	29.2569	29.4556	0.078	2.5868
7078	FINC_HUMAN	P02751	Fibronectin OS=Homo sapiens GN=FN1 PE=1 SV=4	53	Pass2	PepFrag2	Carbamidomethyl C(7);Carbamidomethyl C(11)	3110.36	TNTNVNCPIECFMPLDVQADREDSRE	TNTNVNCPIECFMPLDVQADREDSRE	2360	26	3.75	1055	2	2	0	0	524.236	6.0485	Missing	b19*y4y12*y26	53.7418	234.019	116.012	0.0008	Green	12029	3110.4	3110.37	51.5411	3	3	1037.47	0.40165	51.1604	51.3707	51.6962	51.7698	0.031989	3.0403
7078	FINC_HUMAN	P02751	Fibronectin OS=Homo sapiens GN=FN1 PE=1 SV=4	54	Pass2	VarMod	Phosphoryl STY(1);Phosphoryl STY(2)	4203.04	STATISGLKPGVDYTITVYAVTGRGDSPASSKPISINYR	STATISGLKPGVDYTITVYAVTGRGDSPASSKPISINYR	1500	39	9.78	1051	3	3	0	0	622.381	6.123	Missing	b12b19y3b11-H3PO4	54.2637	292.752	155.168	0.0017	Green	14485	4203.12	4203.04	61.2431	3	3	1401.71	0.41228	60.811	61.051	61.3801	61.7425	0.19173	0.0997
7078	FINC_HUMAN	P02751	Fibronectin OS=Homo sapiens GN=FN1 PE=1 SV=4	55	Pass2	InSource	None	609.336	ITGYR	AQITGYR	1023	5	9.83	1008	0	0	0	0	108.607	0			17.9458	81.5517	123.103	0.0019	Green	1351	609.33	609.331	16.6379	1	1	609.33	0.59803	15.825	16.4618	16.8108	17.167	0	-8.2166
7078	FINC_HUMAN	P02751	Fibronectin OS=Homo sapiens GN=FN1 PE=1 SV=4	56	Pass2	InSource	None	609.336	ITGYR	ATITGYR	1384	5	9.83	1010	1	1	0	0	74.8073	0		b2	20.6448	81.5517	123.103	0.0012	Green	1606	609.333	609.333	17.6832	1	1	609.333	0.40165	17.3086	17.4953	17.8368	18.0948	0	-4.4602
7078	FINC_HUMAN	P02751	Fibronectin OS=Homo sapiens GN=FN1 PE=1 SV=4	57	Pass2	InSource	None	610.294	GNTYR	YTGNTYR	102	5	9.83	1003	0	0	0	0	208.961	0			10.6964	78.7801	117.56	0.0007	Green	296	610.294	610.294	11.2742	1	1	610.294	0.40165	10.8584	11.0822	11.4011	11.5556	0	-0.0426
9158	KPYM_HUMAN	P14618	Pyruvate kinase PKM OS=Homo sapiens GN=PKM PE=1 SV=4	1	Pass1	PepFrag1	None	2465.29	TATESFASDPILYRPVAVALDTK	TATESFASDPILYRPVAVALDTK	92	23	4.31	1066	14	14	7	2	3293.89	6.8239	Identified	b1b2b3°b4°b5b5°b6b7b11°b16y11y14y15y17y18y19y20y23	63.7507	210.963	100.642	0.1563	Green	13016	2465.29	2465.28	55.0127	2.95	3	822.435	0.45934	54.6596	54.8405	55.196	55.4338	0.21402	-3.3608
9158	KPYM_HUMAN	P14618	Pyruvate kinase PKM OS=Homo sapiens GN=PKM PE=1 SV=4	2	Pass1	PepFrag1	None	2175.12	LAPITSDPTEATAVGAVEASFK	LAPITSDPTEATAVGAVEASFK	400	22	3.82	1065	3	3	0	0	2469.64	6.6988	Identified	y8y13°y14y14°y19°y20	51.0037	193.513	153.513	0.1001	Green	12815	2175.13	2175.12	54.2352	2.32	2	1088.07	0.65258	53.6303	54.0481	54.4206	55.344	0.25498	0.0716
9158	KPYM_HUMAN	P14618	Pyruvate kinase PKM OS=Homo sapiens GN=PKM PE=1 SV=4	3	Pass1	PepFrag1	None	1141.61	GDLGIEIPAEK	GDLGIEIPAEK	294	11	3.82	1073	8	8	4	1	13345.5	7.4315	Identified	b3b3°b4b4°b5°y3y4y5y6y8y11	37.0415	126.399	86.3993	0.0879	Green	7670	1141.61	1141.6	38.3797	2	2	571.307	0.69449	37.7831	38.2007	38.5609	38.9095	0.34029	-4.8238
9158	KPYM_HUMAN	P14618	Pyruvate kinase PKM OS=Homo sapiens GN=PKM PE=1 SV=4	4	Pass1	PepFrag1	None	1642.77	DPVQEAWAEDVDLR	DPVQEAWAEDVDLR	475	14	3.42	1062	11	11	5	2	15760.3	7.5037	Identified	b2b2°b3b4b5b6b9y2y3°y4y6°y7y8y11y11*y13*	47.5203	156.588	116.588	0.0787	Green	10671	1642.78	1642.77	47.3026	2.06	2	821.892	0.763	46.7585	47.1312	47.4955	48.6292	0.44758	0.3144
9158	KPYM_HUMAN	P14618	Pyruvate kinase PKM OS=Homo sapiens GN=PKM PE=1 SV=4	5	Pass1	PepFrag1	Carbamidomethyl C(16)	2494.14	AEGSDVANAVLDGADCIMLSGETAK	AEGSDVANAVLDGADCIMLSGETAK	342	25	3.42	1068	6	6	0	0	5504.57	7.0469		b6b11b11°b14y3y5°y6y6°y8	57.2781	206.485	97.6569	0.0768	Green	14270	2494.15	2494.14	60.2833	2.76	3	832.055	0.59272	59.6952	60.0922	60.4706	60.8409	0.29665	-0.8404
9158	KPYM_HUMAN	P14618	Pyruvate kinase PKM OS=Homo sapiens GN=PKM PE=1 SV=4	6	Pass1	PepFrag1	None	1779.88	GADFLVTEVENGGSLGSK	GADFLVTEVENGGSLGSK	188	18	3.82	1063	6	6	2	0	4147.16	6.9239		b4b5b6b12°y3y6y8	49.3807	167.518	127.518	0.0732	Green	11052	1779.88	1779.88	48.4165	2	2	890.445	0.82022	47.7724	48.2144	48.6153	48.9562	0.44993	0.5838
9158	KPYM_HUMAN	P14618	Pyruvate kinase PKM OS=Homo sapiens GN=PKM PE=1 SV=4	7	Pass1	PepFrag1	Carbamidomethyl C(6)	1359.7	NTGIICTIGPASR	NTGIICTIGPASR	43	13	8.57	1060	9	9	4	2	8814.24	7.2513	Missing	b2b2*b3b4b5*b5°y5y6y8y8°y9y11y13	39.3017	137.585	97.5853	0.0725	Green	6138	1359.71	1359.71	33.767	2	2	680.359	0.57046	33.2597	33.5945	33.9476	34.5689	0.23328	1.3249
9158	KPYM_HUMAN	P14618	Pyruvate kinase PKM OS=Homo sapiens GN=PKM PE=1 SV=4	8	Pass1	PepFrag1	None	1636.89	GVNLPGAAVDLPAVSEK	GVNLPGAAVDLPAVSEK	207	17	4.07	1061	7	7	3	0	3558.07	6.8574	Identified	b2b3b4y3y4y6y17	46.7774	161.507	121.507	0.0695	Green	10233	1636.89	1636.89	45.9543	2	2	818.95	0.52382	45.2735	45.7686	46.1338	46.8765	0.17743	-2.0455
9158	KPYM_HUMAN	P14618	Pyruvate kinase PKM OS=Homo sapiens GN=PKM PE=1 SV=4	9	Pass1	PepFrag1	None	1019.52	GDYPLEAVR	GDYPLEAVR	367	9	4.07	1057	5	5	3	1	7557.49	7.1845	Identified	b3b4°y3y4y5y6y7°	29.3514	114.611	74.6113	0.0571	Green	5427	1019.52	1019.52	31.4668	2	2	510.262	0.49886	30.839	31.2799	31.6592	32.3287	0.1431	0.6906
9158	KPYM_HUMAN	P14618	Pyruvate kinase PKM OS=Homo sapiens GN=PKM PE=1 SV=4	10	Pass1	PepFrag1	None	1931.99	EAEAAIYHLQLFEELR	EAEAAIYHLQLFEELR	383	16	4.25	1067	3	3	1	1	1592.08	6.5081		b4°b6b16°y10y11y11°	60.1763	178.169	78.7796	0.0437	Green	13615	1931.99	1931.99	57.4504	2.76	3	644.667	0.80285	56.9541	57.2414	57.6563	58.3837	0.40052	1.6652
9158	KPYM_HUMAN	P14618	Pyruvate kinase PKM OS=Homo sapiens GN=PKM PE=1 SV=4	11	Pass1	PepFrag1	None	1197.58	ITLDNAYMEK	ITLDNAYMEK	141	10	4.07	1059	3	3	0	1	2920.51	6.7716		b2b2°b5*b8*y3y8	34.9642	129.143	89.1434	0.0434	Green	6001	1197.58	1197.58	33.3304	2	2	599.296	0.5828	32.9299	33.1584	33.498	33.7123	0.34768	0.608
9158	KPYM_HUMAN	P14618	Pyruvate kinase PKM OS=Homo sapiens GN=PKM PE=1 SV=4	12	Pass1	PepFrag1	None	979.503	VNFAMNVGK	VNFAMNVGK	489	9	10.21	1058	2	2	0	0	1176.38	6.3767		b4y6y8*	28.9298	113.616	73.6158	0.037	Green	5597	979.501	979.5	31.9666	2	2	490.254	0.56214	31.557	31.7633	32.1784	32.6905	0.23313	-2.612
9158	KPYM_HUMAN	P14618	Pyruvate kinase PKM OS=Homo sapiens GN=PKM PE=1 SV=4	13	Pass1	PepFrag1	Carbamidomethyl C(1)	1468.68	CDENILWLDYK	CDENILWLDYK	151	11	3.69	1064	3	3	0	0	1034.77	6.321		b4y3y4°y11	56.1871	142.825	102.825	0.0266	Green	11913	1468.68	1468.68	51.2132	2	2	734.846	0.54556	50.6379	51.0116	51.4173	52.0208	0.25285	1.9851
9158	KPYM_HUMAN	P14618	Pyruvate kinase PKM OS=Homo sapiens GN=PKM PE=1 SV=4	14	Pass1	PepFrag1	None	953.48	IENHEGVR	IENHEGVR	270	8	5.32	1056	6	6	5	0	3376.2	6.8346		y3y4y4°y5y6y7y8	-0.0048	109.08	69.0804	0.0184	Green	31	953.477	953.477	9.1728	2	2	477.242	0.40165	8.8149	9.02894	9.31626	9.58106	0	-3.3934
9158	KPYM_HUMAN	P14618	Pyruvate kinase PKM OS=Homo sapiens GN=PKM PE=1 SV=4	15	Pass1	PepFrag1	None	1859.9	FGVEQDVDMVFASFIR	FGVEQDVDMVFASFIR	230	16	3.69	1069	6	6	3	1	694.038	6.1475		b5b6b11*y4y5y6y10	67.5879	172.817	132.817	0.0181	Green	16280	1859.92	1859.91	77.0005	2.48	2	930.462	0.72514	76.4637	76.7573	77.28	77.63	0.43282	5.6108
9158	KPYM_HUMAN	P14618	Pyruvate kinase PKM OS=Homo sapiens GN=PKM PE=1 SV=4	16	Pass2	PepFrag2	None	510.329	VVPVP	VVPVP	526	5	6.13	1071	4	4	1	0	1030.06	6.319	Identified	b3b4y3y5	17.3995	75.6536	111.307	0.0198	Green	4416	510.329	510.329	28.2337	1	1	510.329	0.42853	27.5108	28.0372	28.4359	28.8626	0.059334	0.584
9158	KPYM_HUMAN	P14618	Pyruvate kinase PKM OS=Homo sapiens GN=PKM PE=1 SV=4	17	Pass2	PepFrag2	None	1118.61	GSGTAEVELKK	GSGTAEVELKK	125	11	7.11	1072	3	3	1	0	162.605	5.5173		b2b3b9	16.7858	124.58	84.5797	0.0093	Yellow	2077	1118.55	1118.54	19.6641	2	2	559.776	0.75943	19.078	19.4739	19.8628	20.2686	0.40467	-55.2017
9158	KPYM_HUMAN	P14618	Pyruvate kinase PKM OS=Homo sapiens GN=PKM PE=1 SV=4	18	Pass2	MissedCleavage	None	1821.92	RFDEILEASDGIMVAR	RFDEILEASDGIMVAR	278	16	4.06	1070	4	4	1	1	1017.18	6.3135		b3°b5b6y4y8°y10	55.6861	171.331	74.2208	0.0051	Green	14137	1821.94	1821.94	59.5799	3	3	607.984	0.49451	59.1421	59.4164	59.7418	59.8803	0.17247	13.9922
9158	KPYM_HUMAN	P14618	Pyruvate kinase PKM OS=Homo sapiens GN=PKM PE=1 SV=4	19	Pass2	InSource	None	684.404	PLEAVR	GDYPLEAVR	370	6	7.88	1057	1	1	0	0	31.6718	0	Missing	b2	29.3514	90.0673	140.135	0.0047	Green	5435	684.4	684.401	31.4849	1	1	684.4	0.43843	31.0688	31.3093	31.6514	31.8268	0.49173	-4.674
9158	KPYM_HUMAN	P14618	Pyruvate kinase PKM OS=Homo sapiens GN=PKM PE=1 SV=4	20	Pass2	InSource	None	840.396	ENHEGVR	IENHEGVR	271	7	5.32	1056	1	1	0	0	47.4977	0		y7	-0.0048	98.2869	58.2869	0.0019	Green	30	840.392	840.392	9.1714	2	2	420.7	0.40165	8.9385	9.03408	9.32531	9.55127	0	-5.0722
119	1433T_HUMAN	P27348	14-3-3 protein theta OS=Homo sapiens GN=YWHAQ PE=1 SV=1	1	Pass1	PepFrag1	None	1189.66	DSTLIMQLLR	DSTLIMQLLR	212	10	6.89	1087	11	11	8	4	28040.6	8.0108		b2°b3b3°b4b4°b5b5°b9y1y2y3y4y5y6y7	57.4785	131.859	91.8587	0.3321	Green	14436	1189.66	1189.66	61.0164	2	2	595.333	0.80162	60.3419	60.807	61.2246	62.3286	0.4088	-3.0433
119	1433T_HUMAN	P27348	14-3-3 protein theta OS=Homo sapiens GN=YWHAQ PE=1 SV=1	2	Pass1	PepFrag1	None	907.525	NLLSVAYK	NLLSVAYK	41	8	9.38	1086	5	5	3	1	11343.9	7.6178		b1*b2b3*y3y4y5y5°y6	34.3306	109.758	69.7582	0.3051	Green	6973	907.52	907.519	36.2829	1.85	2	454.264	0.40165	35.7415	36.0966	36.476	36.9019	0.12011	-6.0985
119	1433T_HUMAN	P27348	14-3-3 protein theta OS=Homo sapiens GN=YWHAQ PE=1 SV=1	3	Pass1	PepFrag1	None	1532.72	AVTEQGAELSNEER	AVTEQGAELSNEER	27	14	3.79	1081	6	6	0	0	1027.37	6.3132		b3b4°b7*b9y2y4y9y12	31.3309	149.205	109.205	0.1697	Green	2318	1532.73	1532.73	20.7019	2.48	2	766.869	0.70209	20.2326	20.5228	21.0705	21.4852	0.4175	4.9986
119	1433T_HUMAN	P27348	14-3-3 protein theta OS=Homo sapiens GN=YWHAQ PE=1 SV=1	4	Pass1	PepFrag1	None	816.421	LAEQAER	LAEQAER	11	7	4.26	1084	5	5	3	0	4021.3	7.1674		b5y3y4y4°y5y5°y6	12.6862	98.7334	58.7334	0.0639	Green	88	816.414	816.413	9.8727	1.92	2	408.711	0.40165	9.60072	9.73798	10.012	10.152	0	-9.3936
119	1433T_HUMAN	P27348	14-3-3 protein theta OS=Homo sapiens GN=YWHAQ PE=1 SV=1	5	Pass1	PepFrag1	None	1108.56	EMQPTHPIR	EMQPTHPIR	158	9	7.86	1085	5	5	3	0	2884.02	7.023	Identified	y1y3y4y5y6	9.1063	121.705	81.7047	0.0556	Green	1129	1108.55	1108.55	15.6025	2	2	554.781	0.45053	15.0722	15.4378	15.7665	16.3758	0.10026	-3.8806
119	1433T_HUMAN	P27348	14-3-3 protein theta OS=Homo sapiens GN=YWHAQ PE=1 SV=1	6	Pass1	PepFrag1	None	2143.03	QTIDNSQGAYQEAFDISKK	QTIDNSQGAYQEAFDISKK	139	19	4.31	1082	3	3	1	0	2676.67	6.7291		b2*b3°y2y10°y12*y15y16	38.2084	188.317	85.5449	0.0318	Green	6837	2143.02	2143.02	35.8577	3	3	715.013	0.69918	35.4268	35.6606	36.1758	36.4436	0.38321	-3.2039
119	1433T_HUMAN	P27348	14-3-3 protein theta OS=Homo sapiens GN=YWHAQ PE=1 SV=1	7	Pass2	MissedCleavage	Carbamidomethyl C(3)	2693.41	SICTTVLELLDKYLIANATNPESK	SICTTVLELLDKYLIANATNPESK	91	24	4.44	1083	7	7	2	0	1194.04	6.3785	Identified	b9b11°y4y6y7y10y10°y11y12*y24	64.236	222.462	108.308	0.0418	Green	16421	2693.42	2693.4	81.5553	3	3	898.477	1.03142	80.9646	81.2071	81.8272	82.2736	0.59337	-1.533
16932	TBB5_HUMAN	P07437	Tubulin beta chain OS=Homo sapiens GN=TUBB PE=1 SV=2	1	Pass1	PepFrag1	Carbamidomethyl C(23)	2708.34	LTTPTYGDLNHLVSATMSGVTTCLR	LTTPTYGDLNHLVSATMSGVTTCLR	216	25	7.17	1131	14	14	5	3	3535.99	6.8412	Identified	b2b3°b4b6b7°b15*b17°b18b21b25y2y3y4y5y6y16°y17*y17°y19y22y23y23°	56.737	220.736	107.157	0.1468	Green	15100	2708.35	2708.33	64.6897	3.02	3	903.454	0.68465	64.1148	64.4992	64.8845	65.4137	0.34984	-2.2925
16932	TBB5_HUMAN	P07437	Tubulin beta chain OS=Homo sapiens GN=TUBB PE=1 SV=2	2	Pass1	PepFrag1	None	1659.9	ALTVPELTQQVFDAK	ALTVPELTQQVFDAK	282	15	4.07	1125	6	6	2	2	9134.67	7.2534	Identified	b3b3°b4b4°y3y4°y8y9°y10°y11y12	53.0925	163.037	123.037	0.1298	Green	13139	1659.9	1659.89	55.4748	2.11	2	830.452	0.69698	54.7126	55.2547	55.7064	56.1294	0.33756	-2.255
16932	TBB5_HUMAN	P07437	Tubulin beta chain OS=Homo sapiens GN=TUBB PE=1 SV=2	3	Pass1	PepFrag1	None	1696.83	NSSYFVEWIPNNVK	NSSYFVEWIPNNVK	336	14	6.52	1129	7	7	3	1	9884.14	7.2877	Identified	b3°b4°b5°b9y4y5y6y8y9y14	47.7826	161.298	121.298	0.1085	Green	12522	1696.84	1696.83	53.2916	2	2	848.922	0.54426	52.8021	53.115	53.4764	53.7277	0.25681	-1.1288
16932	TBB5_HUMAN	P07437	Tubulin beta chain OS=Homo sapiens GN=TUBB PE=1 SV=2	4	Pass1	PepFrag1	None	3102.41	FWEVISDEHGIDPTGTYHGDSDLQLDR	FWEVISDEHGIDPTGTYHGDSDLQLDR	19	27	3.84	1124	11	11	4	1	3202.61	6.7982	Missing	b2b3b4b13°y2y3y3°y4°y5y5*y6*y7y10°y18y21*y24y26y27	51.4394	238.86	79.43	0.1051	Green	11668	3102.41	3102.41	50.3995	3.65	4	776.358	0.83218	49.8667	50.1929	50.6221	51.1505	0.44207	1.3867
16932	TBB5_HUMAN	P07437	Tubulin beta chain OS=Homo sapiens GN=TUBB PE=1 SV=2	5	Pass1	PepFrag1	None	1615.84	AILVDLEPGTMDSVR	AILVDLEPGTMDSVR	62	15	3.69	1123	8	8	3	2	11366.2	7.3483	Identified	b2b3b4b5b7y8y10y15	54.6276	159.548	119.548	0.0893	Green	11255	1615.84	1615.84	49.1373	2	2	808.424	0.64624	48.6917	48.9563	49.3292	49.6966	0.32441	0.2654
16932	TBB5_HUMAN	P07437	Tubulin beta chain OS=Homo sapiens GN=TUBB PE=1 SV=2	6	Pass1	PepFrag1	None	1620.84	LHFFMPGFAPLTSR	LHFFMPGFAPLTSR	262	14	11.05	1130	5	5	2	0	3016.03	6.7722	Identified	b5b7b12°y2°y4y5y6y6°y9°	53.385	158.705	65.8036	0.0825	Green	14501	1620.83	1620.84	61.3191	2.73	3	540.948	0.98578	60.5123	61.0205	61.7065	62.3024	0.55411	1.412
16932	TBB5_HUMAN	P07437	Tubulin beta chain OS=Homo sapiens GN=TUBB PE=1 SV=2	7	Pass1	PepFrag1	None	1446.69	EVDEQMLNVQNK	EVDEQMLNVQNK	324	12	3.82	1122	5	5	2	0	4287.35	6.9249		y3y3*y4y5y5*y10y12	30.6059	145.629	105.629	0.0712	Green	4741	1446.69	1446.69	29.2315	2	2	723.849	0.4529	28.6439	29.0549	29.4135	29.8915	0.14997	-1.2437
16932	TBB5_HUMAN	P07437	Tubulin beta chain OS=Homo sapiens GN=TUBB PE=1 SV=2	8	Pass1	PepFrag1	None	1143.63	LAVNMVPFPR	LAVNMVPFPR	252	10	11.05	1127	3	3	1	0	1289.83	6.4033	Identified	b7*y4y5y7	38.5722	127.579	87.579	0.0678	Green	10702	1143.63	1143.63	47.3808	2	2	572.321	0.42351	46.7749	47.2077	47.5559	47.9412	0.36559	-1.8401
16932	TBB5_HUMAN	P07437	Tubulin beta chain OS=Homo sapiens GN=TUBB PE=1 SV=2	9	Pass1	PepFrag1	None	1319.7	IMNTFSVVPSPK	IMNTFSVVPSPK	162	12	10.2	1126	1	1	0	0	177.813	5.5427	Identified	b3b7*y4°	34.9711	139.768	99.7678	0.0666	Yellow	8565	1319.71	1319.7	40.9992	2	2	660.356	0.56315	40.4374	40.7767	41.2525	41.7152	0.19911	-0.1514
16932	TBB5_HUMAN	P07437	Tubulin beta chain OS=Homo sapiens GN=TUBB PE=1 SV=2	10	Pass1	PepFrag1	None	1301.64	ISVYYNEATGGK	ISVYYNEATGGK	46	12	6.84	1121	7	7	3	0	7207.69	7.1505		b3°b5°y2y4y6°y7y8y9y11y12	26.6269	135.004	95.0043	0.0641	Green	4349	1301.64	1301.64	28.0411	2	2	651.323	0.52737	27.2845	27.87	28.2088	28.7528	0.17433	-1.2163
16932	TBB5_HUMAN	P07437	Tubulin beta chain OS=Homo sapiens GN=TUBB PE=1 SV=2	11	Pass1	PepFrag1	None	1039.59	YLTVAAVFR	YLTVAAVFR	309	9	9.59	1128	5	5	3	0	4655.29	6.9607		b3°y4y5y6y7y9	44.6175	119.688	79.688	0.0578	Green	11016	1039.59	1039.59	48.3044	1.93	2	520.3	0.52134	47.8152	48.0989	48.51	49.0381	0.17715	-2.494
16932	TBB5_HUMAN	P07437	Tubulin beta chain OS=Homo sapiens GN=TUBB PE=1 SV=2	12	Pass2	PepFrag2	None	2798.34	SGPFGQIFRPDNFVFGQSGAGNNWAK	SGPFGQIFRPDNFVFGQSGAGNNWAK	77	26	9.97	1132	3	3	0	0	512.093	6.0021	Missing	b7b11b19°y4*y6y10°	58.3735	224.004	109.336	0.0105	Green	15621	2798.36	2798.34	68.3142	3	3	933.458	0.46786	68.079	68.1816	68.6615	68.7207	0.13428	-0.8481
17076	TBA1A_HUMAN	Q71U36	Tubulin alpha-1A chain OS=Homo sapiens GN=TUBA1A PE=1 SV=1	1	Pass1	PepFrag1	None	1701.91	AVFVDLEPTVIDEVR	AVFVDLEPTVIDEVR	64	15	3.58	1150	14	14	9	4	37930.7	7.8693	Identified	b2b3b4b5b5°b6b7y2y3y4y5y8y9y11y13	60.7004	165.458	125.458	0.4044	Green	13276	1701.91	1701.9	56.0294	2.03	2	851.457	0.54121	55.4733	55.8401	56.2117	56.7808	0.16161	-3.3115
17076	TBA1A_HUMAN	Q71U36	Tubulin alpha-1A chain OS=Homo sapiens GN=TUBA1A PE=1 SV=1	2	Pass1	PepFrag1	None	1015.58	DVNAAIATIK	DVNAAIATIK	326	10	6.89	1148	7	7	5	1	11411.9	7.3477		b3y3y4y4°y5y6y7y8	34.5253	118.388	78.3883	0.1464	Green	5822	1015.58	1015.58	32.7465	1.95	2	508.292	0.42169	32.3263	32.5628	32.9338	33.1946	0.042857	-3.1928
17076	TBA1A_HUMAN	Q71U36	Tubulin alpha-1A chain OS=Homo sapiens GN=TUBA1A PE=1 SV=1	3	Pass1	PepFrag1	Carbamidomethyl C(8)	1598.77	TIQFVDWCPTGFK	TIQFVDWCPTGFK	339	13	6.13	1149	3	3	0	0	486.508	5.9774	Missing	b5b11y3	52.1544	152.165	112.165	0.0881	Green	12965	1598.77	1598.77	54.805	2	2	799.89	0.45648	54.2495	54.6315	54.9926	55.3558	0.083755	0.8935
17076	TBA1A_HUMAN	Q71U36	Tubulin alpha-1A chain OS=Homo sapiens GN=TUBA1A PE=1 SV=1	4	Pass1	PepFrag1	None	1023.45	EDAANNYAR	EDAANNYAR	96	9	4.07	1146	7	7	5	1	8689.67	7.2293		b2y3y4y4*y5y5*y6y6*y7y8	11.8231	111.192	71.1916	0.0774	Green	333	1023.45	1023.45	11.4521	2	2	512.228	0.51777	10.9395	11.2952	11.6061	12.1898	0.21147	-1.7915
17076	TBA1A_HUMAN	Q71U36	Tubulin alpha-1A chain OS=Homo sapiens GN=TUBA1A PE=1 SV=1	5	Pass1	PepFrag1	Carbamidomethyl C(3)	1864.9	AVCMLSNTTAIAEAWAR	AVCMLSNTTAIAEAWAR	373	17	6.29	1144	8	8	2	2	3796.55	6.8697		b5b6b11b14b14°y1y2y5°y6y6°y12y12*	58.6321	170.382	130.382	0.0672	Green	13245	1864.91	1864.9	55.9232	2.34	2	932.959	0.60359	55.4496	55.7	56.1189	56.4306	0.30937	-0.4062
17076	TBA1A_HUMAN	Q71U36	Tubulin alpha-1A chain OS=Homo sapiens GN=TUBA1A PE=1 SV=1	6	Pass1	PepFrag1	None	781.409	LSVDYGK	LSVDYGK	156	7	6.78	1147	3	3	1	0	1320.03	6.4109		b3°y3y4y6	14.8166	96.8514	56.8514	0.0524	Green	2367	781.402	781.401	20.9113	1.65	2	391.204	0.40165	20.5141	20.7401	21.0816	21.3862	0.054595	-9.8128
17076	TBA1A_HUMAN	Q71U36	Tubulin alpha-1A chain OS=Homo sapiens GN=TUBA1A PE=1 SV=1	7	Pass2	PepFrag2	None	887.433	FDLMYAK	FDLMYAK	394	7	6.48	1152	5	5	3	1	3355.27	6.816		b2b2°b3y2y3y4	37.0537	105.659	65.6593	0.0679	Green	7449	887.431	887.431	37.7775	1.78	2	444.219	0.66681	37.3573	37.596	37.9614	38.406	0.37692	-3.0277
17076	TBA1A_HUMAN	Q71U36	Tubulin alpha-1A chain OS=Homo sapiens GN=TUBA1A PE=1 SV=1	8	Pass2	PepFrag2	None	2415.21	QLFHPEQLITGKEDAANNYAR	QLFHPEQLITGKEDAANNYAR	84	21	5.36	1154	1	1	0	0	43.8087	4.9319	Missing	b6*b7°b8°b11*y1y10°y16*	40.099	205.126	165.126	0.0422	Red	16050	2415.18	2415.17	72.7815	2.49	2	1208.1	0.53323	72.3901	72.5804	73.0027	73.3945	0.22875	-14.4006
17076	TBA1A_HUMAN	Q71U36	Tubulin alpha-1A chain OS=Homo sapiens GN=TUBA1A PE=1 SV=1	9	Pass2	PepFrag2	None	2007.89	TIGGGDDSFNTFFSETGAGK	TIGGGDDSFNTFFSETGAGK	40	20	3.69	1151	2	2	0	0	326.569	5.8043		b4°b5°y6y20	48.7902	177.771	137.771	0.0386	Yellow	10160	2007.91	2007.91	45.7098	2	2	1004.46	0.52782	45.2537	45.5117	45.8976	46.2183	0.20836	6.3195
17076	TBA1A_HUMAN	Q71U36	Tubulin alpha-1A chain OS=Homo sapiens GN=TUBA1A PE=1 SV=1	10	Pass2	PepFrag2	None	1410.77	QLFHPEQLITGK	QLFHPEQLITGK	84	12	7.59	1153	3	3	0	0	242.287	5.6746	Missing	b5b8y3	33.4223	146.069	106.069	0.0076	Yellow	13220	1410.78	1410.78	55.8248	2	2	705.895	0.41822	55.6114	55.6899	56.0921	56.3021	0.027883	3.9533
17076	TBA1A_HUMAN	Q71U36	Tubulin alpha-1A chain OS=Homo sapiens GN=TUBA1A PE=1 SV=1	11	Pass2	VarMod	Phosphoryl STY(*);Phosphoryl STY(*)	3317.67	NLDIERPTYTNLNRLIGQIVSSITASLR	NLDIERPTYTNLNRLIGQIVSSITASLR	215	28	9.43	1145	2	2	0	0	405.388	5.8982	Missing	b1b10*b12y5-H3PO4y8-H3PO4y18*	70.7714	250.755	43.585	0.0078	Green	6078	3317.66	3317.66	33.5771	6	6	553.783	0.51787	33.1155	33.2356	33.7547	33.8347	0.19538	-1.2689
17077	TBA1B_HUMAN	P68363	Tubulin alpha-1B chain OS=Homo sapiens GN=TUBA1B PE=1 SV=1	1	Pass1	PepFrag1	None	1701.91	AVFVDLEPTVIDEVR	AVFVDLEPTVIDEVR	64	15	3.58	1168	14	14	9	4	37930.7	7.8693	Identified	b2b3b4b5b5°b6b7y2y3y4y5y8y9y11y13	60.7004	165.458	125.458	0.4472	Green	13276	1701.91	1701.9	56.0294	2.03	2	851.457	0.54121	55.4733	55.8401	56.2117	56.7808	0.16161	-3.3115
17077	TBA1B_HUMAN	P68363	Tubulin alpha-1B chain OS=Homo sapiens GN=TUBA1B PE=1 SV=1	2	Pass1	PepFrag1	None	1015.58	DVNAAIATIK	DVNAAIATIK	326	10	6.89	1167	7	7	5	1	11411.9	7.3477		b3y3y4y4°y5y6y7y8	34.5253	118.388	78.3883	0.1619	Green	5822	1015.58	1015.58	32.7465	1.95	2	508.292	0.42169	32.3263	32.5628	32.9338	33.1946	0.042857	-3.1928
17077	TBA1B_HUMAN	P68363	Tubulin alpha-1B chain OS=Homo sapiens GN=TUBA1B PE=1 SV=1	3	Pass1	PepFrag1	None	1023.45	EDAANNYAR	EDAANNYAR	96	9	4.07	1165	7	7	5	1	8689.67	7.2293		b2y3y4y4*y5y5*y6y6*y7y8	11.8231	111.192	71.1916	0.0856	Green	333	1023.45	1023.45	11.4521	2	2	512.228	0.51777	10.9395	11.2952	11.6061	12.1898	0.21147	-1.7915
17077	TBA1B_HUMAN	P68363	Tubulin alpha-1B chain OS=Homo sapiens GN=TUBA1B PE=1 SV=1	4	Pass1	PepFrag1	Carbamidomethyl C(3)	1864.9	AVCMLSNTTAIAEAWAR	AVCMLSNTTAIAEAWAR	373	17	6.29	1164	8	8	2	2	3796.55	6.8697		b5b6b11b14b14°y1y2y5°y6y6°y12y12*	58.6321	170.382	130.382	0.0743	Green	13245	1864.91	1864.9	55.9232	2.34	2	932.959	0.60359	55.4496	55.7	56.1189	56.4306	0.30937	-0.4062
17077	TBA1B_HUMAN	P68363	Tubulin alpha-1B chain OS=Homo sapiens GN=TUBA1B PE=1 SV=1	5	Pass1	PepFrag1	None	781.409	LSVDYGK	LSVDYGK	156	7	6.78	1166	3	3	1	0	1320.03	6.4109		b3°y3y4y6	14.8166	96.8514	56.8514	0.058	Green	2367	781.402	781.401	20.9113	1.65	2	391.204	0.40165	20.5141	20.7401	21.0816	21.3862	0.054595	-9.8128
17077	TBA1B_HUMAN	P68363	Tubulin alpha-1B chain OS=Homo sapiens GN=TUBA1B PE=1 SV=1	6	Pass2	PepFrag2	None	887.433	FDLMYAK	FDLMYAK	394	7	6.48	1170	5	5	3	1	3355.27	6.816		b2b2°b3y2y3y4	37.0537	105.659	65.6593	0.0751	Green	7449	887.431	887.431	37.7775	1.78	2	444.219	0.66681	37.3573	37.596	37.9614	38.406	0.37692	-3.0277
17077	TBA1B_HUMAN	P68363	Tubulin alpha-1B chain OS=Homo sapiens GN=TUBA1B PE=1 SV=1	7	Pass2	PepFrag2	None	2415.21	QLFHPEQLITGKEDAANNYAR	QLFHPEQLITGKEDAANNYAR	84	21	5.36	1172	1	1	0	0	43.8087	4.9319	Missing	b6*b7°b8°b11*y1y10°y16*	40.099	205.126	165.126	0.0467	Red	16050	2415.18	2415.17	72.7815	2.49	2	1208.1	0.53323	72.3901	72.5804	73.0027	73.3945	0.22875	-14.4006
17077	TBA1B_HUMAN	P68363	Tubulin alpha-1B chain OS=Homo sapiens GN=TUBA1B PE=1 SV=1	8	Pass2	PepFrag2	None	2007.89	TIGGGDDSFNTFFSETGAGK	TIGGGDDSFNTFFSETGAGK	40	20	3.69	1169	2	2	0	0	326.569	5.8043		b4°b5°y6y20	48.7902	177.771	137.771	0.0427	Yellow	10160	2007.91	2007.91	45.7098	2	2	1004.46	0.52782	45.2537	45.5117	45.8976	46.2183	0.20836	6.3195
17077	TBA1B_HUMAN	P68363	Tubulin alpha-1B chain OS=Homo sapiens GN=TUBA1B PE=1 SV=1	9	Pass2	PepFrag2	None	1410.77	QLFHPEQLITGK	QLFHPEQLITGK	84	12	7.59	1171	3	3	0	0	242.287	5.6746	Missing	b5b8y3	33.4223	146.069	106.069	0.0084	Yellow	13220	1410.78	1410.78	55.8248	2	2	705.895	0.41822	55.6114	55.6899	56.0921	56.3021	0.027883	3.9533
8274	HS90A_HUMAN	P07900	Heat shock protein HSP 90-alpha OS=Homo sapiens GN=HSP90AA1 PE=1 SV=5	1	Pass1	PepFrag1	None	1513.79	GVVDSEDLPLNISR	GVVDSEDLPLNISR	386	14	3.69	1196	13	13	6	2	20018.7	7.7569	Identified	b2b4b8b9y2y4y4°y5y6y7y8y9y11y14	47.2495	151.374	111.374	0.1591	Green	9440	1513.79	1513.78	43.5027	2	2	757.398	0.43086	42.9038	43.3218	43.7017	44.371	0.33577	-1.1668
8274	HS90A_HUMAN	P07900	Heat shock protein HSP 90-alpha OS=Homo sapiens GN=HSP90AA1 PE=1 SV=5	2	Pass1	PepFrag1	None	1527.74	SLTNDWEDHLAVK	SLTNDWEDHLAVK	314	13	4.3	1195	7	7	3	0	3223.45	6.9638		b3°b7y3y4y7y9y10y10°y11y11*	34.1215	150.509	60.339	0.1462	Green	8089	1527.74	1527.74	39.5126	2.62	3	509.917	0.41643	39.0441	39.3396	39.6705	40.3022	0.16482	0.462
8274	HS90A_HUMAN	P07900	Heat shock protein HSP 90-alpha OS=Homo sapiens GN=HSP90AA1 PE=1 SV=5	3	Pass1	PepFrag1	None	1311.57	EDQTEYLEER	EDQTEYLEER	191	10	3.57	1193	8	8	3	1	16684.3	7.6777		b2b2°b3b3°b5b5°y3y3°y4y6y7y10	24.6069	132.475	92.4754	0.1364	Green	3301	1311.57	1311.57	24.4469	2	2	656.29	0.5252	23.7691	24.2762	24.6247	25.2371	0.18138	0.3174
8274	HS90A_HUMAN	P07900	Heat shock protein HSP 90-alpha OS=Homo sapiens GN=HSP90AA1 PE=1 SV=5	4	Pass1	PepFrag1	None	1242.71	ADLINNLGTIAK	ADLINNLGTIAK	100	12	6.78	1201	10	10	4	1	8162.7	7.3673		b2b2°b3b5b5*b6b6°y2y3y5y8y9y12	47.5998	135.69	95.6899	0.1122	Green	9266	1242.71	1242.7	43.0019	2	2	621.857	0.5143	42.4597	42.8375	43.1697	43.6227	0.21277	-0.2012
8274	HS90A_HUMAN	P07900	Heat shock protein HSP 90-alpha OS=Homo sapiens GN=HSP90AA1 PE=1 SV=5	5	Pass1	PepFrag1	None	1151.56	YIDQEELNK	YIDQEELNK	283	9	3.82	1202	8	8	5	1	5790.1	7.2181		b5y2y3y3*y4y5y7y8y9	26.3887	124.341	84.3414	0.0968	Green	2590	1151.56	1151.56	21.7718	1.97	2	576.284	0.50479	20.9485	21.5938	21.9568	22.5212	0.16404	0.1082
8274	HS90A_HUMAN	P07900	Heat shock protein HSP 90-alpha OS=Homo sapiens GN=HSP90AA1 PE=1 SV=5	6	Pass1	PepFrag1	None	1039.49	YESLTDPSK	YESLTDPSK	60	9	4.07	1192	5	5	2	1	5920	7.2278	Identified	b2°b3y2°y3y5y6y6°y7	17.0342	115.107	75.1075	0.093	Green	2106	1039.5	1039.5	19.7803	1.97	2	520.253	0.46982	19.1406	19.6025	19.9644	20.4935	0.10271	3.2633
8274	HS90A_HUMAN	P07900	Heat shock protein HSP 90-alpha OS=Homo sapiens GN=HSP90AA1 PE=1 SV=5	7	Pass1	PepFrag1	None	1416.64	EGLELPEDEEEK	EGLELPEDEEEK	546	12	3.43	1194	7	7	3	3	10960.3	7.4953	Identified	b3b4b4°b7y5y7y8y9	28.1267	141.487	101.487	0.0615	Green	5622	1416.64	1416.64	32.0744	2	2	708.826	0.59343	31.5518	31.8671	32.2564	32.6099	0.21162	1.8454
8274	HS90A_HUMAN	P07900	Heat shock protein HSP 90-alpha OS=Homo sapiens GN=HSP90AA1 PE=1 SV=5	8	Pass1	PepFrag1	None	1235.6	DQVANSAFVER	DQVANSAFVER	499	11	4.07	1190	6	6	3	2	4764.73	6.9624		b2b3b5*y3y7y7°y8y9	30.5785	129.611	89.6109	0.0579	Green	3592	1235.6	1235.6	25.5167	2.07	2	618.305	0.75005	25.1131	25.3532	25.6897	26.0213	0.45052	-1.441
8274	HS90A_HUMAN	P07900	Heat shock protein HSP 90-alpha OS=Homo sapiens GN=HSP90AA1 PE=1 SV=5	9	Pass1	PepFrag1	None	730.446	LSELLR	LSELLR	458	6	6.95	1198	4	4	2	0	2156.33	6.7892		b3b4y4y5	30.5568	95.4958	55.4958	0.0273	Green	4109	730.439	730.439	27.2693	1.52	2	365.723	0.68593	26.7131	27.0717	27.4601	27.9145	0.34662	-9.3997
8274	HS90A_HUMAN	P07900	Heat shock protein HSP 90-alpha OS=Homo sapiens GN=HSP90AA1 PE=1 SV=5	10	Pass1	PepFrag1	None	1291.64	ELISNSSDALDK	ELISNSSDALDK	46	12	3.69	1200	0	0	0	0	399.919	5.8864		b4°b10*y5°	32.4329	135.004	95.0043	0.0219	Green	6400	1291.63	1291.63	34.5873	2	2	646.32	0.70305	34.0923	34.3564	34.8261	35.3342	0	-5.692
8274	HS90A_HUMAN	P07900	Heat shock protein HSP 90-alpha OS=Homo sapiens GN=HSP90AA1 PE=1 SV=5	11	Pass1	PepFrag1	None	863.429	EMLQQSK	EMLQQSK	400	7	7	1197	3	3	1	0	2422.66	6.8397		b1b1°b7*y3y3*y3°y4y4*y5°	15.4427	103.58	63.5798	0.0213	Green	417	863.431	863.431	11.937	2	2	432.219	0.46796	11.5189	11.7749	12.0864	12.6122	0.12421	2.0236
8274	HS90A_HUMAN	P07900	Heat shock protein HSP 90-alpha OS=Homo sapiens GN=HSP90AA1 PE=1 SV=5	12	Pass1	PepFrag1	None	815.514	ALLFVPR	ALLFVPR	338	7	11.09	1189	3	3	2	0	1304.9	6.4	Missing	y3y4y5	42.1669	103.58	63.5798	0.0094	Green	9118	815.51	815.51	42.678	2	2	408.259	0.46105	42.1891	42.481	42.8765	43.1184	0.12883	-4.5052
8274	HS90A_HUMAN	P07900	Heat shock protein HSP 90-alpha OS=Homo sapiens GN=HSP90AA1 PE=1 SV=5	13	Pass2	PepFrag2	None	1833.78	NPDDITNEEYGEFYK	NPDDITNEEYGEFYK	299	15	3.49	1188	4	4	0	0	977.266	6.2744	Missing	b5b10y3y9*y15	42.2224	165.94	125.94	0.0493	Green	7748	1833.79	1833.79	38.5887	2	2	917.4	0.44118	38.1065	38.4086	38.7603	39.04	0.27802	2.2262
8274	HS90A_HUMAN	P07900	Heat shock protein HSP 90-alpha OS=Homo sapiens GN=HSP90AA1 PE=1 SV=5	14	Pass2	PepFrag2	None	1108.54	APFDLFENR	APFDLFENR	346	9	4.07	1191	2	2	0	1	200.866	5.5873	Missing	b4b5°y5	41.1812	120.497	200.993	0.0036	Yellow	14654	1108.54	1108.55	62.1333	1	1	1108.54	0.6248	61.8126	61.9417	62.5325	62.7963	0.28229	4.2981
8274	HS90A_HUMAN	P07900	Heat shock protein HSP 90-alpha OS=Homo sapiens GN=HSP90AA1 PE=1 SV=5	15	Pass2	MissedCleavage	None	2857.39	SLTNDWEDHLAVKHFSVEGQLEFR	SLTNDWEDHLAVKHFSVEGQLEFR	314	24	4.68	1199	4	4	0	0	417.283	6.0759		b2y1y3y7°y12°y17*y18	53.5842	229.01	112.673	0.0041	Green	15766	2857.42	2857.41	69.6039	3	3	953.146	0.50259	69.2859	69.4256	69.7731	69.9434	0.17306	5.2948
13375	POTEI_HUMAN	P0CG38	POTE ankyrin domain family member I OS=Homo sapiens GN=POTEI PE=3 SV=1	1	Pass1	PepFrag1	None	976.448	AGFAGDDAPR	AGFAGDDAPR	718	10	3.88	1203	11	11	7	2	30094.1	8.7194	Missing	b2b3b4y1y3y4y4°y5y6y6°y7y7°y9y10	22.6593	108.656	68.6557	0.5269	Green	1793	976.446	976.445	18.4396	1.99	2	488.726	0.44999	17.7535	18.2552	18.6263	19.4928	0.17709	-3.5022
13375	POTEI_HUMAN	P0CG38	POTE ankyrin domain family member I OS=Homo sapiens GN=POTEI PE=3 SV=1	2	Pass1	PepFrag1	None	1198.71	AVFPSIVGRPR	AVFPSIVGRPR	728	11	12.48	1204	7	7	5	1	9489.02	8.2181	Identified	b2b5°y4y5y6y7y7°y8y9y9°	31.1865	131.395	91.3952	0.2845	Green	6791	1198.7	1198.7	35.7024	2.2	2	599.855	0.71319	34.7333	35.4645	35.9729	37.3055	0.26606	-3.9214
13375	POTEI_HUMAN	P0CG38	POTE ankyrin domain family member I OS=Homo sapiens GN=POTEI PE=3 SV=1	3	Pass1	PepFrag1	None	644.434	GILTLK	GILTLK	762	6	10.2	1205	9	9	7	4	43181.1	8.8762		b2b3b4b4°b5b5°b6y1y2y3y4y4°	31.056	90.5336	141.067	0.0748	Green	5645	644.435	644.435	32.1673	1.09	1	644.435	0.44764	31.439	31.9808	32.3685	33.1224	0.16249	1.302
13375	POTEI_HUMAN	P0CG38	POTE ankyrin domain family member I OS=Homo sapiens GN=POTEI PE=3 SV=1	4	Pass1	PepFrag1	None	644.373	LDLAGR	LDLAGR	877	6	6.78	1206	3	3	2	0	9268.68	8.2079		y3y4y5	19.5743	86.1967	132.393	0.0566	Green	2141	644.372	644.373	19.8949	1.22	1	644.372	0.40165	19.2338	19.7111	20.0627	20.5397	0	-0.0764
13375	POTEI_HUMAN	P0CG38	POTE ankyrin domain family member I OS=Homo sapiens GN=POTEI PE=3 SV=1	5	Pass2	MissedCleavage	None	800.535	RGILTLK	RGILTLK	761	7	11.64	1207	4	4	2	0	5726.49	7.9988		b3b4b5b5°y7	25.9613	103.841	63.8409	0.0572	Green	4389	800.53	800.53	28.1582	2	2	400.769	0.66206	27.4404	27.9366	28.3824	29.6114	0.31189	-6.2361
10344	MOES_HUMAN	P26038	Moesin OS=Homo sapiens GN=MSN PE=1 SV=3	1	Pass1	PepFrag1	None	2082	FYPEDVSEELIQDITQR	FYPEDVSEELIQDITQR	83	17	3.49	1216	12	12	6	1	4518.56	6.9323	Identified	b2b6b16y2y3y4y5y6y6*y6°y7y9y14y15	57.3902	185.074	83.3829	0.1889	Green	15485	2082	2082.01	67.2634	2.72	3	694.673	0.60819	66.555	67.0282	67.4794	67.9638	0.23481	1.4257
10344	MOES_HUMAN	P26038	Moesin OS=Homo sapiens GN=MSN PE=1 SV=3	2	Pass1	PepFrag1	Carbamidomethyl C(10)	2866.42	EGILNDDIYCPPETAVLLASYAVQSK	EGILNDDIYCPPETAVLLASYAVQSK	107	26	3.58	1217	18	18	9	6	25769.2	7.6884	Identified	b1b9*b10b11°b15b15°b16b17b18b19°b20b22y4y6y7y8y9y10y16y16°y17y18y26	67.6951	229.244	112.829	0.1297	Green	15679	2866.44	2866.42	68.785	2.94	3	956.152	0.79539	67.8461	68.5341	69.0141	69.4408	0.40087	0.8346
10344	MOES_HUMAN	P26038	Moesin OS=Homo sapiens GN=MSN PE=1 SV=3	3	Pass1	PepFrag1	None	1182.59	APDFVFYAPR	APDFVFYAPR	263	10	6.73	1222	8	8	5	2	3804.3	6.8575	Missing	b3b4y4y5y6y7y8y8°y10	43.8589	126.399	86.3993	0.1216	Green	10341	1182.61	1182.61	46.3229	2	2	591.808	0.61735	45.4889	46.1123	46.5323	47.1203	0.23742	10.2143
10344	MOES_HUMAN	P26038	Moesin OS=Homo sapiens GN=MSN PE=1 SV=3	4	Pass1	PepFrag1	None	1079.56	EDAVLEYLK	EDAVLEYLK	184	9	3.82	1214	6	6	4	0	2648.88	6.7003		b2b2°b4°y1y2y3y4y4°y5	37.3872	121.303	81.3027	0.0805	Green	9362	1079.56	1079.56	43.3108	1.95	2	540.284	0.54012	42.8459	43.1202	43.4813	43.7327	0.20632	-2.5683
10344	MOES_HUMAN	P26038	Moesin OS=Homo sapiens GN=MSN PE=1 SV=3	5	Pass1	PepFrag1	None	987.511	ALELEQER	ALELEQER	371	8	3.96	1211	3	3	1	0	1543.28	6.4657		b7°y3y3*y5y5*y6	28.2635	113.033	73.033	0.0775	Green	3045	987.506	987.505	23.4155	1.97	2	494.257	0.4837	23.0208	23.2559	23.6053	23.9323	0.29484	-5.8055
10344	MOES_HUMAN	P26038	Moesin OS=Homo sapiens GN=MSN PE=1 SV=3	6	Pass1	PepFrag1	None	1045.56	ALTSELANAR	ALTSELANAR	523	10	7	1213	2	2	0	0	728.052	6.1394		y3y3*y4*y6y8*	31.8052	118.307	78.3068	0.0693	Green	3947	1045.56	1045.56	26.7703	2	2	523.283	0.51772	26.4318	26.6021	26.9463	27.246	0.22418	-6.1695
10344	MOES_HUMAN	P26038	Moesin OS=Homo sapiens GN=MSN PE=1 SV=3	7	Pass1	PepFrag1	None	1233.57	ESEAVEWQQK	ESEAVEWQQK	438	10	3.96	1210	7	7	4	1	5110.21	6.9857		b3b3°b4°b5°y1y2y3*y5y6y6°y7y8	20.4279	128.675	88.6751	0.0653	Green	2848	1233.58	1233.58	22.8054	2.24	2	617.294	1.02328	22.2001	22.621	22.9939	23.3345	0.58213	2.8195
10344	MOES_HUMAN	P26038	Moesin OS=Homo sapiens GN=MSN PE=1 SV=3	8	Pass1	PepFrag1	None	1703.86	TQEQLALEMAELTAR	TQEQLALEMAELTAR	412	15	3.96	1215	9	9	4	2	4518.31	6.9322		b2b2*b5°b6*b8b11y2y3y4y5y6y13y13*	55.9688	164.423	124.423	0.0593	Green	12249	1703.87	1703.87	52.3056	2.19	2	852.439	0.65126	51.7877	52.1245	52.4891	52.7597	0.34277	1.4061
10344	MOES_HUMAN	P26038	Moesin OS=Homo sapiens GN=MSN PE=1 SV=3	9	Pass1	PepFrag1	None	894.545	LFFLQVK	LFFLQVK	100	7	10.2	1223	5	5	3	1	3920.68	6.8706		b2y2y3y3*y4y5	47.4237	110.35	70.3496	0.0583	Green	12086	894.541	894.54	51.7276	2	2	447.774	0.45197	51.0539	51.5412	51.9242	52.5046	0.13954	-4.8045
10344	MOES_HUMAN	P26038	Moesin OS=Homo sapiens GN=MSN PE=1 SV=3	10	Pass1	PepFrag1	None	1231.59	AQQELEEQTR	AQQELEEQTR	360	10	3.96	1208	5	5	2	1	2390.04	6.6557		b3b5°b9*y3y4y5y6°y7y8*	21.9728	128.909	88.9094	0.0402	Green	832	1231.59	1231.59	14.1333	2	2	616.3	0.40165	13.7528	13.9767	14.2878	14.676	0.017665	-0.1664
10344	MOES_HUMAN	P26038	Moesin OS=Homo sapiens GN=MSN PE=1 SV=3	11	Pass1	PepFrag1	None	887.495	EALLQASR	EALLQASR	400	8	6.97	1209	4	4	2	0	2414.85	6.6602		b7*y2y4y5y6	27.907	106.434	66.4338	0.03	Green	2501	887.495	887.495	21.4509	1.86	2	444.251	0.49346	21.0568	21.2871	21.6299	21.9173	0.21661	0.376
10344	MOES_HUMAN	P26038	Moesin OS=Homo sapiens GN=MSN PE=1 SV=3	12	Pass1	PepFrag1	None	947.498	ISQLEMAR	ISQLEMAR	427	8	6.95	1212	4	4	1	1	2333.32	6.6452		b5b6*y3y6y7	28.9553	111.276	71.2756	0.0268	Green	3332	947.495	947.495	24.5166	2	2	474.251	0.40165	24.1221	24.3435	24.6878	25.0286	0	-3.383
10344	MOES_HUMAN	P26038	Moesin OS=Homo sapiens GN=MSN PE=1 SV=3	13	Pass1	PepFrag1	None	743.336	YGDFNK	YGDFNK	133	6	6.48	1219	3	3	0	1	2421.36	6.6613		b3y2*y3y5	10.7895	90.3472	50.3472	0.011	Green	1165	743.33	743.33	15.75	1.62	2	372.169	0.42063	15.2784	15.5916	15.9001	16.0439	0.077332	-7.8699
10344	MOES_HUMAN	P26038	Moesin OS=Homo sapiens GN=MSN PE=1 SV=3	14	Pass2	PepFrag2	None	2201.14	TIGLREVWFFGLQYQDTK	TIGLREVWFFGLQYQDTK	35	18	7.16	1218	3	3	0	0	2206.31	6.6209		b2°b10b17*y6y18	69.8167	194.721	89.8142	0.0324	Green	15783	2201.14	2201.14	69.8159	2.77	3	734.386	0.55069	69.247	69.6375	70.007	70.4527	0.23044	1.2815
10344	MOES_HUMAN	P26038	Moesin OS=Homo sapiens GN=MSN PE=1 SV=3	15	Pass2	PepFrag2	None	1402.62	TANDMIHAENMR	TANDMIHAENMR	538	12	5.23	1221	1	1	0	0	148.448	5.4488		b2b3*b8*y3*	26.7896	140.815	100.815	0.0026	Yellow	4466	1402.67	1402.67	28.4221	2	2	701.84	0.40165	28.2793	28.3452	28.5531	28.6615	0	34.4117
10344	MOES_HUMAN	P26038	Moesin OS=Homo sapiens GN=MSN PE=1 SV=3	16	Pass2	MissedCleavage	None	2405.13	ESEAVEWQQKAQMVQEDLEK	ESEAVEWQQKAQMVQEDLEK	438	20	3.88	1220	4	4	0	0	612.219	6.0642		b8b13°b17*b18b20*y3y11y16*	43.8171	203.887	95.9245	0.0067	Green	9683	2405.15	2405.14	44.2395	3	3	802.388	0.58956	43.713	43.9397	44.4167	44.5588	0.29334	5.2643
68	1433B_HUMAN	P31946	14-3-3 protein beta/alpha OS=Homo sapiens GN=YWHAB PE=1 SV=3	1	Pass1	PepFrag1	None	1189.66	DSTLIMQLLR	DSTLIMQLLR	214	10	6.89	1236	11	11	8	4	28040.6	8.0108		b2°b3b3°b4b4°b5b5°b9y1y2y3y4y5y6y7	57.4785	131.859	91.8587	0.3461	Green	14436	1189.66	1189.66	61.0164	2	2	595.333	0.80162	60.3419	60.807	61.2246	62.3286	0.4088	-3.0433
68	1433B_HUMAN	P31946	14-3-3 protein beta/alpha OS=Homo sapiens GN=YWHAB PE=1 SV=3	2	Pass1	PepFrag1	None	907.525	NLLSVAYK	NLLSVAYK	43	8	9.38	1235	5	5	3	1	11343.9	7.6178		b1*b2b3*y3y4y5y5°y6	34.3306	109.758	69.7582	0.318	Green	6973	907.52	907.519	36.2829	1.85	2	454.264	0.40165	35.7415	36.0966	36.476	36.9019	0.12011	-6.0985
68	1433B_HUMAN	P31946	14-3-3 protein beta/alpha OS=Homo sapiens GN=YWHAB PE=1 SV=3	3	Pass1	PepFrag1	None	1598.74	AVTEQGHELSNEER	AVTEQGHELSNEER	29	14	4.25	1233	7	7	4	0	1464.04	6.4379		b3°b4°y2y3y4y5y7y8y12y12°	21.6206	152.883	61.922	0.1001	Green	1181	1598.73	1598.74	15.8112	2.72	3	533.583	0.40165	15.3721	15.6575	15.9677	16.2141	0.10851	1.1959
68	1433B_HUMAN	P31946	14-3-3 protein beta/alpha OS=Homo sapiens GN=YWHAB PE=1 SV=3	4	Pass1	PepFrag1	None	1182.56	YLSEVASGDNK	YLSEVASGDNK	129	11	4.07	1234	5	5	2	0	691.358	6.112		b5b9°y3y3*y4y5y7	22.6301	125.847	85.8469	0.0734	Green	2006	1182.57	1182.56	19.377	2	2	591.787	0.5965	18.9511	19.2082	19.5375	19.7613	0.29046	0.4691
68	1433B_HUMAN	P31946	14-3-3 protein beta/alpha OS=Homo sapiens GN=YWHAB PE=1 SV=3	5	Pass1	PepFrag1	None	816.421	LAEQAER	LAEQAER	13	7	4.26	1231	5	5	3	0	4021.3	7.1674		b5y3y4y4°y5y5°y6	12.6862	98.7334	58.7334	0.0666	Green	88	816.414	816.413	9.8727	1.92	2	408.711	0.40165	9.60072	9.73798	10.012	10.152	0	-9.3936
68	1433B_HUMAN	P31946	14-3-3 protein beta/alpha OS=Homo sapiens GN=YWHAB PE=1 SV=3	6	Pass1	PepFrag1	None	1108.56	EMQPTHPIR	EMQPTHPIR	160	9	7.86	1232	5	5	3	0	2884.02	7.023	Identified	y1y3y4y5y6	9.1063	121.705	81.7047	0.0579	Green	1129	1108.55	1108.55	15.6025	2	2	554.781	0.45053	15.0722	15.4378	15.7665	16.3758	0.10026	-3.8806
68	1433B_HUMAN	P31946	14-3-3 protein beta/alpha OS=Homo sapiens GN=YWHAB PE=1 SV=3	7	Pass2	PepFrag2	None	2317.21	LGLALNFSVFYYEILNSPEK	LGLALNFSVFYYEILNSPEK	169	20	4.26	1237	2	2	0	0	269.608	5.9938	Missing	b14y7°y19	76.3799	202.83	95.2202	0.0152	Green	16551	2317.26	2317.25	93.9085	2.44	3	773.091	0.45159	93.6544	93.7288	94.0899	94.2059	0.10237	18.7432
68	1433B_HUMAN	P31946	14-3-3 protein beta/alpha OS=Homo sapiens GN=YWHAB PE=1 SV=3	8	Pass2	InSource	None	720.415	PTHPIR	EMQPTHPIR	163	6	11.54	1232	0	0	0	0	102.284	0	Missing		9.1063	91.9254	51.9254	0.0228	Green	1127	720.411	720.411	15.6	2	2	360.709	0.48162	15.1928	15.4269	15.7507	16.078	0	-6.2508
17011	TBA1C_HUMAN	Q9BQE3	Tubulin alpha-1C chain OS=Homo sapiens GN=TUBA1C PE=1 SV=1	1	Pass1	PepFrag1	None	1701.91	AVFVDLEPTVIDEVR	AVFVDLEPTVIDEVR	64	15	3.58	1242	14	14	9	4	37930.7	7.8693	Identified	b2b3b4b5b5°b6b7y2y3y4y5y8y9y11y13	60.7004	165.458	125.458	0.4332	Green	13276	1701.91	1701.9	56.0294	2.03	2	851.457	0.54121	55.4733	55.8401	56.2117	56.7808	0.16161	-3.3115
17011	TBA1C_HUMAN	Q9BQE3	Tubulin alpha-1C chain OS=Homo sapiens GN=TUBA1C PE=1 SV=1	2	Pass1	PepFrag1	None	1015.58	DVNAAIATIK	DVNAAIATIK	326	10	6.89	1240	7	7	5	1	11411.9	7.3477		b3y3y4y4°y5y6y7y8	34.5253	118.388	78.3883	0.1568	Green	5822	1015.58	1015.58	32.7465	1.95	2	508.292	0.42169	32.3263	32.5628	32.9338	33.1946	0.042857	-3.1928
17011	TBA1C_HUMAN	Q9BQE3	Tubulin alpha-1C chain OS=Homo sapiens GN=TUBA1C PE=1 SV=1	3	Pass1	PepFrag1	Carbamidomethyl C(8)	1598.77	TIQFVDWCPTGFK	TIQFVDWCPTGFK	339	13	6.13	1241	3	3	0	0	486.508	5.9774	Missing	b5b11y3	52.1544	152.165	112.165	0.0944	Green	12965	1598.77	1598.77	54.805	2	2	799.89	0.45648	54.2495	54.6315	54.9926	55.3558	0.083755	0.8935
17011	TBA1C_HUMAN	Q9BQE3	Tubulin alpha-1C chain OS=Homo sapiens GN=TUBA1C PE=1 SV=1	4	Pass1	PepFrag1	None	1023.45	EDAANNYAR	EDAANNYAR	96	9	4.07	1238	7	7	5	1	8689.67	7.2293		b2y3y4y4*y5y5*y6y6*y7y8	11.8231	111.192	71.1916	0.0829	Green	333	1023.45	1023.45	11.4521	2	2	512.228	0.51777	10.9395	11.2952	11.6061	12.1898	0.21147	-1.7915
17011	TBA1C_HUMAN	Q9BQE3	Tubulin alpha-1C chain OS=Homo sapiens GN=TUBA1C PE=1 SV=1	5	Pass1	PepFrag1	None	781.409	LSVDYGK	LSVDYGK	156	7	6.78	1239	3	3	1	0	1320.03	6.4109		b3°y3y4y6	14.8166	96.8514	56.8514	0.0562	Green	2367	781.402	781.401	20.9113	1.65	2	391.204	0.40165	20.5141	20.7401	21.0816	21.3862	0.054595	-9.8128
17011	TBA1C_HUMAN	Q9BQE3	Tubulin alpha-1C chain OS=Homo sapiens GN=TUBA1C PE=1 SV=1	6	Pass2	PepFrag2	None	887.433	FDLMYAK	FDLMYAK	394	7	6.48	1244	5	5	3	1	3355.27	6.816		b2b2°b3y2y3y4	37.0537	105.659	65.6593	0.0728	Green	7449	887.431	887.431	37.7775	1.78	2	444.219	0.66681	37.3573	37.596	37.9614	38.406	0.37692	-3.0277
17011	TBA1C_HUMAN	Q9BQE3	Tubulin alpha-1C chain OS=Homo sapiens GN=TUBA1C PE=1 SV=1	7	Pass2	PepFrag2	None	2415.21	QLFHPEQLITGKEDAANNYAR	QLFHPEQLITGKEDAANNYAR	84	21	5.36	1246	1	1	0	0	43.8087	4.9319	Missing	b6*b7°b8°b11*y1y10°y16*	40.099	205.126	165.126	0.0452	Red	16050	2415.18	2415.17	72.7815	2.49	2	1208.1	0.53323	72.3901	72.5804	73.0027	73.3945	0.22875	-14.4006
17011	TBA1C_HUMAN	Q9BQE3	Tubulin alpha-1C chain OS=Homo sapiens GN=TUBA1C PE=1 SV=1	8	Pass2	PepFrag2	None	2007.89	TIGGGDDSFNTFFSETGAGK	TIGGGDDSFNTFFSETGAGK	40	20	3.69	1243	2	2	0	0	326.569	5.8043		b4°b5°y6y20	48.7902	177.771	137.771	0.0414	Yellow	10160	2007.91	2007.91	45.7098	2	2	1004.46	0.52782	45.2537	45.5117	45.8976	46.2183	0.20836	6.3195
17011	TBA1C_HUMAN	Q9BQE3	Tubulin alpha-1C chain OS=Homo sapiens GN=TUBA1C PE=1 SV=1	9	Pass2	PepFrag2	None	1410.77	QLFHPEQLITGK	QLFHPEQLITGK	84	12	7.59	1245	3	3	0	0	242.287	5.6746	Missing	b5b8y3	33.4223	146.069	106.069	0.0081	Yellow	13220	1410.78	1410.78	55.8248	2	2	705.895	0.41822	55.6114	55.6899	56.0921	56.3021	0.027883	3.9533
17011	TBA1C_HUMAN	Q9BQE3	Tubulin alpha-1C chain OS=Homo sapiens GN=TUBA1C PE=1 SV=1	10	Pass2	NeutralLoss_H2O	None	1005.44	EDAANNYAR	EDAANNYAR	96	9	4.07	1238	0	0	0	0	388.791	0			11.8231	111.192	71.1916	0.0089	Green	334	1005.44	1005.44	11.454	2	2	503.223	0.40165	11.0764	11.3029	11.6044	11.745	0	-1.0969
170	1433F_HUMAN	Q04917	14-3-3 protein eta OS=Homo sapiens GN=YWHAH PE=1 SV=4	1	Pass1	PepFrag1	None	1189.66	DSTLIMQLLR	DSTLIMQLLR	217	10	6.89	1258	11	11	8	4	28040.6	8.0108		b2°b3b3°b4b4°b5b5°b9y1y2y3y4y5y6y7	57.4785	131.859	91.8587	0.4335	Green	14436	1189.66	1189.66	61.0164	2	2	595.333	0.80162	60.3419	60.807	61.2246	62.3286	0.4088	-3.0433
170	1433F_HUMAN	Q04917	14-3-3 protein eta OS=Homo sapiens GN=YWHAH PE=1 SV=4	2	Pass1	PepFrag1	None	907.525	NLLSVAYK	NLLSVAYK	42	8	9.38	1257	5	5	3	1	11343.9	7.6178		b1*b2b3*y3y4y5y5°y6	34.3306	109.758	69.7582	0.3983	Green	6973	907.52	907.519	36.2829	1.85	2	454.264	0.40165	35.7415	36.0966	36.476	36.9019	0.12011	-6.0985
170	1433F_HUMAN	Q04917	14-3-3 protein eta OS=Homo sapiens GN=YWHAH PE=1 SV=4	3	Pass1	PepFrag1	None	816.421	LAEQAER	LAEQAER	12	7	4.26	1256	5	5	3	0	4021.3	7.1674		b5y3y4y4°y5y5°y6	12.6862	98.7334	58.7334	0.0834	Green	88	816.414	816.413	9.8727	1.92	2	408.711	0.40165	9.60072	9.73798	10.012	10.152	0	-9.3936
170	1433F_HUMAN	Q04917	14-3-3 protein eta OS=Homo sapiens GN=YWHAH PE=1 SV=4	4	Pass1	PepFrag1	Carbamidomethyl C(9)	2118.1	IEKELETVCNDVLSLLDK	IEKELETVCNDVLSLLDK	88	18	3.92	1255	4	4	0	0	798.416	6.1473		b2b4°b7b9°b15*y5y9	49.8488	189.156	86.104	0.0302	Green	11822	2118.1	2118.1	50.9105	3	3	706.705	0.63206	50.5702	50.7251	51.2544	51.3751	0.34832	0.5448
170	1433F_HUMAN	Q04917	14-3-3 protein eta OS=Homo sapiens GN=YWHAH PE=1 SV=4	5	Pass2	PepFrag2	None	1586.77	AVTELNEPLSNEDR	AVTELNEPLSNEDR	28	14	3.69	1254	2	2	0	0	1229.37	6.3348	Identified	b4°y7°y9y14	37.4508	153.742	113.742	0.0546	Green	5012	1586.78	1586.77	30.1282	2	2	793.891	0.43659	29.7033	29.9639	30.2972	30.6582	0.31756	2.813
6369	ENOB_HUMAN	P13929	Beta-enolase OS=Homo sapiens GN=ENO3 PE=1 SV=5	1	Pass1	PepFrag1	None	1804.94	AAVPSGASTGIYEALELR	AAVPSGASTGIYEALELR	32	18	4.26	1264	15	15	7	4	25717.5	8.0072	Identified	b2b3b5°b6b6°b7b7°b8b10b11b13y2y3y5y6y7y11y15	55.3865	170.653	130.653	0.609	Green	12079	1804.95	1804.94	51.7096	2.09	2	902.979	0.58484	51.1722	51.5253	51.903	52.9192	0.25807	-0.65
6369	ENOB_HUMAN	P13929	Beta-enolase OS=Homo sapiens GN=ENO3 PE=1 SV=5	2	Pass1	PepFrag1	Carbamidomethyl C(14)	1633.82	VNQIGSVTESIQACK	VNQIGSVTESIQACK	343	15	6.29	1263	11	11	5	3	14938.4	7.7748		b2b3b3*b4b5*b6b9*b9°b10*y3y4y6y8y9°y10°y11y12y13	38.0655	156.021	116.021	0.2784	Green	6522	1633.83	1633.82	34.9127	2.08	2	817.417	0.69605	34.4676	34.7396	35.0864	35.7094	0.35615	0.4506
6369	ENOB_HUMAN	P13929	Beta-enolase OS=Homo sapiens GN=ENO3 PE=1 SV=5	3	Pass1	PepFrag1	Carbamidomethyl C(17)	2353.16	SGETEDTFIADLVVGLCTGQIK	SGETEDTFIADLVVGLCTGQIK	372	22	3.58	1265	8	8	4	1	3119.84	7.0911		b13y5y6y7y7°y8y9y11*y12y15°y18°y19	65.0007	200.709	93.806	0.1055	Green	16084	2353.17	2353.17	73.311	2.49	3	785.062	1.04919	72.6408	73.0855	73.7243	74.4074	0.59866	2.6046
6369	ENOB_HUMAN	P13929	Beta-enolase OS=Homo sapiens GN=ENO3 PE=1 SV=5	4	Pass2	PepFrag2	Carbamidomethyl C(14)	1519.83	FGANAILGVSLAVCK	FGANAILGVSLAVCK	105	15	8.72	1266	2	2	0	0	300.015	6.0741		b12°b13°y3y14	56.4256	151.59	61.0601	0.0071	Green	7483	1519.77	1519.78	37.8684	3	3	507.262	0.40165	37.6858	37.7749	38.0137	38.1283	0.12253	-32.8135
5643	LEG1_HUMAN	P09382	Galectin-1 OS=Homo sapiens GN=LGALS1 PE=1 SV=2	1	Pass1	PepFrag1	Carbamidomethyl C(12)	1647.75	FNAHGDANTIVCNSK	FNAHGDANTIVCNSK	49	15	7.15	1268	5	5	3	0	1605.92	6.4373		b8b9°y2y3y4y5y5°	24.8471	153.456	62.3039	0.3041	Green	2734	1647.74	1647.75	22.3016	2.6	3	549.919	0.48902	21.6101	22.1369	22.4618	22.9083	0.15422	-2.2391
5643	LEG1_HUMAN	P09382	Galectin-1 OS=Homo sapiens GN=LGALS1 PE=1 SV=2	2	Pass1	PepFrag1	None	877.514	SFVLNLGK	SFVLNLGK	29	8	9.97	1269	6	6	4	1	4490.36	6.8838		b1°b5y2y3y4y4*y5y6	36.3595	107.633	67.6331	0.2236	Green	8659	877.511	877.51	41.2644	1.87	2	439.259	0.48417	40.6847	41.0755	41.4661	42.0311	0.35711	-4.3363
5643	LEG1_HUMAN	P09382	Galectin-1 OS=Homo sapiens GN=LGALS1 PE=1 SV=2	3	Pass1	PepFrag1	None	1784.85	LNLEAINYMAADGDFK	LNLEAINYMAADGDFK	112	16	3.69	1270	6	6	1	0	3341.14	6.7554		b3b9*b11*y2y6y7y11*y12y16	56.2553	168.066	128.066	0.2056	Green	12912	1784.86	1784.85	54.6128	2	2	892.933	0.69319	54.1087	54.4196	54.811	55.6457	0.36282	-0.7223
5643	LEG1_HUMAN	P09382	Galectin-1 OS=Homo sapiens GN=LGALS1 PE=1 SV=2	4	Pass1	PepFrag1	None	1076.48	DGGAWGTEQR	DGGAWGTEQR	64	10	4.07	1267	5	5	3	1	11661.2	7.2983		b3b4y4y5y6	19.7309	115.107	75.1075	0.1694	Green	1745	1076.48	1076.48	18.2283	2	2	538.742	0.45691	17.67	18.0462	18.4212	18.9982	0.10464	-0.1866
5643	LEG1_HUMAN	P09382	Galectin-1 OS=Homo sapiens GN=LGALS1 PE=1 SV=2	5	Pass2	MissedCleavage	None	1041.57	VRGEVAPDAK	VRGEVAPDAK	19	10	14	1271	8	8	4	3	10032.9	7.233	Identified	b5b6b8y2y3y4y5y10	11.2202	118.062	78.0623	0.0687	Green	239	1041.57	1041.57	10.8644	2	2	521.287	0.40165	10.5275	10.7137	11.0168	11.4492	0	-2.5201
5643	LEG1_HUMAN	P09382	Galectin-1 OS=Homo sapiens GN=LGALS1 PE=1 SV=2	6	Pass2	InSource	None	643.414	VLNLGK	SFVLNLGK	31	6	10.21	1269	0	0	0	0	157.995	0			36.3595	89.0371	138.074	0.0286	Green	8663	643.413	643.414	41.2703	1	1	643.413	0.40165	40.8051	41.0768	41.4693	41.6902	0	-0.1729
12933	POTEJ_HUMAN	P0CG39	POTE ankyrin domain family member J OS=Homo sapiens GN=POTEJ PE=3 SV=1	1	Pass1	PepFrag1	None	976.448	AGFAGDDAPR	AGFAGDDAPR	681	10	3.88	1280	11	11	7	2	30094.1	8.7194	Missing	b2b3b4y1y3y4y4°y5y6y6°y7y7°y9y10	22.6593	108.656	68.6557	0.7171	Green	1793	976.446	976.445	18.4396	1.99	2	488.726	0.44999	17.7535	18.2552	18.6263	19.4928	0.17709	-3.5022
12933	POTEJ_HUMAN	P0CG39	POTE ankyrin domain family member J OS=Homo sapiens GN=POTEJ PE=3 SV=1	2	Pass1	PepFrag1	None	644.434	GILTLK	GILTLK	725	6	10.2	1281	9	9	7	4	43181.1	8.8762		b2b3b4b4°b5b5°b6y1y2y3y4y4°	31.056	90.5336	141.067	0.1018	Green	5645	644.435	644.435	32.1673	1.09	1	644.435	0.44764	31.439	31.9808	32.3685	33.1224	0.16249	1.302
12933	POTEJ_HUMAN	P0CG39	POTE ankyrin domain family member J OS=Homo sapiens GN=POTEJ PE=3 SV=1	3	Pass1	PepFrag1	None	644.373	LDLAGR	LDLAGR	840	6	6.78	1282	3	3	2	0	9268.68	8.2079		y3y4y5	19.5743	86.1967	132.393	0.077	Green	2141	644.372	644.373	19.8949	1.22	1	644.372	0.40165	19.2338	19.7111	20.0627	20.5397	0	-0.0764
12933	POTEJ_HUMAN	P0CG39	POTE ankyrin domain family member J OS=Homo sapiens GN=POTEJ PE=3 SV=1	4	Pass1	PepFrag1	None	2104.03	DFLHENSMLREEIAMLR	DFLHENSMLREEIAMLR	605	17	4.63	1276	2	2	0	0	1378.22	6.3612		b6b13*y4y6°	58.5538	188.511	148.511	0.0074	Green	13634	2104.05	2104.04	57.5101	2	2	1052.53	0.65126	57.1527	57.2997	57.6709	58.1259	0.34152	6.0729
12933	POTEJ_HUMAN	P0CG39	POTE ankyrin domain family member J OS=Homo sapiens GN=POTEJ PE=3 SV=1	5	Pass2	PepFrag2	None	1161.6	EIAALAPSMMK	EIAALAPSMMK	978	11	7	1279	2	2	0	0	245.361	6.2696	Missing	y3y7	39.3583	129.143	89.1434	0.0126	Green	12694	1161.6	1161.6	53.8841	2	2	581.305	0.57134	53.3232	53.7089	54.0561	54.2679	0.297	0.4158
12933	POTEJ_HUMAN	P0CG39	POTE ankyrin domain family member J OS=Homo sapiens GN=POTEJ PE=3 SV=1	6	Pass2	MissedCleavage	None	800.535	RGILTLK	RGILTLK	724	7	11.64	1283	4	4	2	0	5726.49	7.9988		b3b4b5b5°y7	25.9613	103.841	63.8409	0.0779	Green	4389	800.53	800.53	28.1582	2	2	400.769	0.66206	27.4404	27.9366	28.3824	29.6114	0.31189	-6.2361
12933	POTEJ_HUMAN	P0CG39	POTE ankyrin domain family member J OS=Homo sapiens GN=POTEJ PE=3 SV=1	7	Pass2	MissedCleavage	None	1430.79	EIAALAPSMMKIR	EIAALAPSMMKIR	978	13	10.22	1278	2	2	0	0	731.839	6.7443	Identified	b6°b9y7	43.6124	149.568	109.568	0.0034	Green	9610	1430.77	1430.77	44.0298	2	2	715.889	0.40165	43.7536	43.8475	44.2011	44.3239	0	-13.6555
12933	POTEJ_HUMAN	P0CG39	POTE ankyrin domain family member J OS=Homo sapiens GN=POTEJ PE=3 SV=1	8	Pass2	VarMod	Carbamidomethyl C(9);Oxidation M(19)	2432.15	AVFPSIVGCPRQQGMMGGMHQK	AVFPSIVGCPRQQGMMGGMHQK	691	22	10.25	1277	2	2	0	0	276.399	5.6634	Identified	b13°b17°y2y13	43.9684	203.39	95.5933	0.0028	Yellow	13472	2432.14	2432.13	56.8724	3	3	811.385	0.52756	56.4734	56.669	57.1034	57.2321	0.20368	-4.7566
69	1433S_HUMAN	P31947	14-3-3 protein sigma OS=Homo sapiens GN=SFN PE=1 SV=1	1	Pass1	PepFrag1	None	1189.66	DSTLIMQLLR	DSTLIMQLLR	214	10	6.89	1289	11	11	8	4	28040.6	8.0108		b2°b3b3°b4b4°b5b5°b9y1y2y3y4y5y6y7	57.4785	131.859	91.8587	0.4737	Green	14436	1189.66	1189.66	61.0164	2	2	595.333	0.80162	60.3419	60.807	61.2246	62.3286	0.4088	-3.0433
69	1433S_HUMAN	P31947	14-3-3 protein sigma OS=Homo sapiens GN=SFN PE=1 SV=1	2	Pass1	PepFrag1	None	907.525	NLLSVAYK	NLLSVAYK	41	8	9.38	1288	5	5	3	1	11343.9	7.6178		b1*b2b3*y3y4y5y5°y6	34.3306	109.758	69.7582	0.4352	Green	6973	907.52	907.519	36.2829	1.85	2	454.264	0.40165	35.7415	36.0966	36.476	36.9019	0.12011	-6.0985
69	1433S_HUMAN	P31947	14-3-3 protein sigma OS=Homo sapiens GN=SFN PE=1 SV=1	3	Pass1	PepFrag1	None	816.421	LAEQAER	LAEQAER	11	7	4.26	1287	5	5	3	0	4021.3	7.1674		b5y3y4y4°y5y5°y6	12.6862	98.7334	58.7334	0.0911	Green	88	816.414	816.413	9.8727	1.92	2	408.711	0.40165	9.60072	9.73798	10.012	10.152	0	-9.3936
5280	HSP72_HUMAN	P54652	Heat shock-related 70 kDa protein 2 OS=Homo sapiens GN=HSPA2 PE=1 SV=1	1	Pass1	PepFrag1	None	1659.9	IINEPTAAAIAYGLDK	IINEPTAAAIAYGLDK	172	16	4.07	1293	12	12	6	4	9281.16	7.3738	Identified	b2b3b4b4*b7b13y2y3y4y6y7°y8°y12y12°y13y14y14*	49.6131	163.107	123.107	0.1799	Green	10553	1659.9	1659.89	46.9843	2.17	2	830.452	0.52107	46.3312	46.7998	47.1654	47.7681	0.19038	-2.023
5280	HSP72_HUMAN	P54652	Heat shock-related 70 kDa protein 2 OS=Homo sapiens GN=HSPA2 PE=1 SV=1	2	Pass1	PepFrag1	None	1487.7	TTPSYVAFTDTER	TTPSYVAFTDTER	37	13	4.07	1303	8	8	4	0	5563.91	7.1515	Identified	b1b1°b4°b5°b6°y3y5y6y8y9y10y11	38.3087	146.289	106.289	0.1618	Green	6623	1487.71	1487.7	35.2633	2.06	2	744.358	0.57126	34.8174	35.0928	35.4452	35.764	0.2388	2.4795
5280	HSP72_HUMAN	P54652	Heat shock-related 70 kDa protein 2 OS=Homo sapiens GN=HSPA2 PE=1 SV=1	3	Pass1	PepFrag1	None	1253.62	FEELNADLFR	FEELNADLFR	304	10	3.82	1294	12	12	10	4	46092.1	8.0698		b1b2b2°b3b4y2y3y4y5y6y7y8y9	48.9908	131.782	91.7815	0.1437	Green	10891	1253.62	1253.61	48.0326	1.97	2	627.312	0.56395	47.5309	47.858	48.2119	48.6934	0.22597	-1.1316
5280	HSP72_HUMAN	P54652	Heat shock-related 70 kDa protein 2 OS=Homo sapiens GN=HSPA2 PE=1 SV=1	4	Pass1	PepFrag1	None	1691.73	STAGDTHLGGEDFDNR	STAGDTHLGGEDFDNR	223	16	3.96	1290	6	6	2	0	5642.9	7.1577		b1b2°y4°y8y9y11y13y14	27.79	156.517	64.3447	0.1339	Green	3086	1691.72	1691.72	23.609	2.77	3	564.577	0.40165	22.9773	23.4356	23.7763	24.4931	0.048292	-1.0694
5280	HSP72_HUMAN	P54652	Heat shock-related 70 kDa protein 2 OS=Homo sapiens GN=HSPA2 PE=1 SV=1	5	Pass1	PepFrag1	None	1228.63	VEIIANDQGNR	VEIIANDQGNR	26	11	4.07	1302	7	7	4	2	5068.4	7.111		b2b3b4b5y3y4*y6y7	28.9328	130.543	90.5434	0.1186	Green	2550	1228.63	1228.62	21.6228	2	2	614.817	0.45463	20.9495	21.4435	21.8027	22.1946	0.11601	-2.5025
5280	HSP72_HUMAN	P54652	Heat shock-related 70 kDa protein 2 OS=Homo sapiens GN=HSPA2 PE=1 SV=1	6	Pass1	PepFrag1	None	1787.99	IINEPTAAAIAYGLDKK	IINEPTAAAIAYGLDKK	172	17	6.95	1291	2	2	0	0	1124.36	6.4571	Identified	b4°b11*b14°y2y13	43.7121	172.345	74.8968	0.0737	Green	9157	1787.98	1787.99	42.793	3	3	596.665	0.57403	42.2833	42.6376	42.956	43.7692	0.3003	-2.5783
5280	HSP72_HUMAN	P54652	Heat shock-related 70 kDa protein 2 OS=Homo sapiens GN=HSPA2 PE=1 SV=1	7	Pass1	PepFrag1	None	1081.57	LLQDFFNGK	LLQDFFNGK	351	9	6.78	1292	7	7	4	1	3921.69	6.9996		b1b6*y2y3y4*y5y6y7y8y8°	38.8243	121.061	81.0611	0.061	Green	10055	1081.57	1081.57	45.3851	2	2	541.289	0.53393	44.8865	45.1949	45.5764	46.0726	0.15512	1.2155
5280	HSP72_HUMAN	P54652	Heat shock-related 70 kDa protein 2 OS=Homo sapiens GN=HSPA2 PE=1 SV=1	8	Pass1	PepFrag1	None	804.446	ITITNDK	ITITNDK	503	7	6.78	1301	4	4	3	0	4768.69	7.0846		b6*y3y4y4*y5y6	15.2357	100.332	60.3323	0.0356	Green	1105	804.442	804.442	15.485	1.87	2	402.725	0.46193	14.9854	15.306	15.6626	15.8868	0.1217	-5.3943
5280	HSP72_HUMAN	P54652	Heat shock-related 70 kDa protein 2 OS=Homo sapiens GN=HSPA2 PE=1 SV=1	9	Pass1	PepFrag1	None	2500.29	GVPQIEVTFDIDANGILNVTAADK	GVPQIEVTFDIDANGILNVTAADK	472	24	3.49	1297	2	2	0	0	390.098	5.8005	Missing	b7*b13*b14*y3y13	67.7927	213.215	102.143	0.0067	Yellow	14804	2500.31	2500.3	62.7922	3	3	834.109	0.63482	62.3953	62.5713	63.0603	63.3296	0.30584	3.9783
5280	HSP72_HUMAN	P54652	Heat shock-related 70 kDa protein 2 OS=Homo sapiens GN=HSPA2 PE=1 SV=1	10	Pass2	PepFrag2	None	1050.55	EIAEAYLGGK	EIAEAYLGGK	129	10	4.26	1296	3	3	1	0	136.176	5.3434		b5b6y3	29.1493	118.633	78.6325	0.0144	Red	11429	1050.57	1050.57	49.6028	2	2	525.787	0.67504	49.0109	49.2662	49.825	50.1436	0.3509	17.6736
5280	HSP72_HUMAN	P54652	Heat shock-related 70 kDa protein 2 OS=Homo sapiens GN=HSPA2 PE=1 SV=1	11	Pass2	PepFrag2	None	774.436	NTTIPTK	NTTIPTK	419	7	9.8	1300	0	0	0	0	196.554	5.6996	Identified	b4°	11.3314	97.4807	57.4807	0.0048	Yellow	2491	774.452	774.452	21.4121	2	2	387.73	0.52741	20.7058	21.2142	21.609	21.8801	0	20.881
5280	HSP72_HUMAN	P54652	Heat shock-related 70 kDa protein 2 OS=Homo sapiens GN=HSPA2 PE=1 SV=1	12	Pass2	PepFrag2	None	1628.82	TFFPEEISSMVLTK	TFFPEEISSMVLTK	113	14	4.26	1295	3	3	1	0	624.253	6.0047	Identified	b1b10b11y11°	59.3471	159.969	119.969	0.0046	Green	14693	1628.81	1628.8	62.3166	2	2	814.907	0.6679	61.9151	62.05	62.4969	62.5756	0.38737	-13.5893
5280	HSP72_HUMAN	P54652	Heat shock-related 70 kDa protein 2 OS=Homo sapiens GN=HSPA2 PE=1 SV=1	13	Pass2	MissedCleavage	None	1813.02	LDKGQIQEIVLVGGSTR	LDKGQIQEIVLVGGSTR	328	17	7	1299	0	0	0	0	445.313	5.858		b5°y5°y11*	41.1394	174.029	76.0192	0.0216	Green	11746	1812.98	1812.99	50.6974	3	3	604.999	0.57495	50.3032	50.5273	50.8719	51.2469	0	-16.4585
5280	HSP72_HUMAN	P54652	Heat shock-related 70 kDa protein 2 OS=Homo sapiens GN=HSPA2 PE=1 SV=1	14	Pass2	MissedCleavage	None	1480.75	ARFEELNADLFR	ARFEELNADLFR	302	12	4.44	1298	0	0	0	0	350.436	5.9508		b10°y5°y8*	49.1429	147.897	107.897	0.0115	Green	11533	1480.77	1480.77	49.9797	2	2	740.89	0.49528	49.6274	49.8421	50.2122	50.3918	0	10.4827
5280	HSP72_HUMAN	P54652	Heat shock-related 70 kDa protein 2 OS=Homo sapiens GN=HSPA2 PE=1 SV=1	15	Pass2	InSource	None	950.473	LQDFFNGK	LLQDFFNGK	352	8	6.78	1292	0	0	0	0	185.27	0			38.8243	110.855	70.8552	0.0182	Green	10071	950.473	950.472	45.4237	2	2	475.74	0.53896	44.6969	45.1987	45.6344	46.1977	0	-0.7478
5280	HSP72_HUMAN	P54652	Heat shock-related 70 kDa protein 2 OS=Homo sapiens GN=HSPA2 PE=1 SV=1	16	Pass2	InSource	None	261.156	GGK	EIAEAYLGGK	136	3	10.2	1296	1	1	0	0	15.1147	0		b2	29.1493	45.5164	51.0327	0.0102	Red	11440	261.159	261.159	49.6474	1	1	261.159	0.53988	48.9698	49.4154	49.8507	50.2505	0.19923	11.7118
15241	S10AB_HUMAN	P31949	Protein S100-A11 OS=Homo sapiens GN=S100A11 PE=1 SV=2	1	Pass1	PepFrag1	None	1849.9	TEFLSFMNTELAAFTK	TEFLSFMNTELAAFTK	36	16	4.26	1304	13	13	7	2	9378.37	7.1671		b2b3b5b6b6°y1y3y4y5y7y9y10y10°y11y12	68.9285	173.02	133.02	0.5962	Green	15963	1849.92	1849.91	71.6187	2	2	925.462	0.6425	71.2149	71.4227	71.8113	72.28	0.32356	2.5164
15241	S10AB_HUMAN	P31949	Protein S100-A11 OS=Homo sapiens GN=S100A11 PE=1 SV=2	2	Pass1	PepFrag1	None	771.399	DPGVLDR	DPGVLDR	55	7	3.88	1305	4	4	3	0	2062.83	6.5094	Identified	b2°y3y4y5y6	19.1143	95.0418	55.0418	0.2535	Green	1905	771.402	771.402	18.9555	1.69	2	386.205	0.65186	18.5243	18.7629	19.1375	19.3445	0.35665	3.0093
15241	S10AB_HUMAN	P31949	Protein S100-A11 OS=Homo sapiens GN=S100A11 PE=1 SV=2	3	Pass2	MissedCleavage	None	2220.1	TEFLSFMNTELAAFTKNQK	TEFLSFMNTELAAFTKNQK	36	19	7.38	1306	3	3	0	0	1536.68	6.3815		b1°b17y4y8*y17	61.4351	195.546	90.3641	0.1503	Green	14199	2220.1	2220.09	59.9313	3	3	740.704	0.52868	59.6715	59.7717	60.1686	60.3466	0.24027	-2.557
15475	S10A6_HUMAN	P06703	Protein S100-A6 OS=Homo sapiens GN=S100A6 PE=1 SV=1	1	Pass1	PepFrag1	None	915.489	LQDAEIAR	LQDAEIAR	47	8	4.07	1320	8	8	6	2	13465.3	7.2938		b2b2*b3b3*b8*y2y3y4y4°y5y6y7y7*	23.0697	107.975	67.9745	0.6044	Green	1728	915.485	915.484	18.1519	1.98	2	458.246	0.57596	17.6937	17.9862	18.3189	18.9109	0.25119	-6.107
15475	S10A6_HUMAN	P06703	Protein S100-A6 OS=Homo sapiens GN=S100A6 PE=1 SV=1	2	Pass1	PepFrag1	None	891.424	LMEDLDR	LMEDLDR	55	7	3.69	1321	6	6	4	0	1222.44	6.2518		b6y2y3y4y5y5°y6	28.3139	105.141	65.1413	0.2519	Green	3449	891.419	891.419	24.959	1.87	2	446.213	0.4255	24.458	24.7755	25.1479	25.6612	0.30705	-6.099
15475	S10A6_HUMAN	P06703	Protein S100-A6 OS=Homo sapiens GN=S100A6 PE=1 SV=1	3	Pass2	PepFrag2	None	747.425	ELTIGSK	ELTIGSK	40	7	7	1322	4	4	0	1	2170.93	6.5013		b2b5y3y5	15.7859	95.8582	55.8582	0.0859	Green	1830	747.413	747.413	18.604	1.57	2	374.21	0.53683	18.0976	18.3909	18.7496	19.1148	0.20197	-15.6676
15475	S10A6_HUMAN	P06703	Protein S100-A6 OS=Homo sapiens GN=S100A6 PE=1 SV=1	4	Pass2	InSource	None	647.299	EDLDR	LMEDLDR	57	5	3.69	1321	0	0	0	0	122.913	0		b2°	28.3139	82.4325	124.865	0.0321	Green	3456	647.302	647.302	24.9791	1	1	647.302	0.45867	24.6834	24.8076	25.1596	25.4485	0	3.4593
15475	S10A6_HUMAN	P06703	Protein S100-A6 OS=Homo sapiens GN=S100A6 PE=1 SV=1	5	Pass2	InSource	None	291.166	GSK	ELTIGSK	44	3	10.2	1322	0	0	0	0	51.8101	0			15.7859	48.7438	57.4877	0.0257	Green	1826	291.167	291.167	18.5753	1	1	291.167	0.40165	18.1308	18.3814	18.7634	19.0634	0	1.8537
18479	TSP2_HUMAN	P35442	Thrombospondin-2 OS=Homo sapiens GN=THBS2 PE=1 SV=2	1	Pass1	PepFrag1	None	1550.78	NALWHTGNTPGQVR	NALWHTGNTPGQVR	1079	14	10.64	1324	15	15	10	4	58082	8.9506	Identified	b1b1*b2b2*b3b3*b5b5*b9°b10*b10°b14y3y4y5y5*y6y7*y8y9y9*y9°y10y10°y11y11*y12y12°y13y13°	28.8376	151.518	61.0121	0.4172	Green	4707	1550.77	1550.78	29.1671	2.78	3	517.596	0.7266	28.598	28.9705	29.3906	30.6532	0.36521	-1.324
18479	TSP2_HUMAN	P35442	Thrombospondin-2 OS=Homo sapiens GN=THBS2 PE=1 SV=2	2	Pass1	PepFrag1	None	972.501	FYVVMWK	FYVVMWK	1036	7	9.54	1325	9	9	6	3	24031.6	8.5673		b2b3b4y1y3y4y5y6y7	43.7507	113.366	73.3662	0.18	Green	11378	972.498	972.497	49.4635	1.94	2	486.753	0.5093	48.8139	49.2827	49.6558	50.7641	0.13924	-3.764
18479	TSP2_HUMAN	P35442	Thrombospondin-2 OS=Homo sapiens GN=THBS2 PE=1 SV=2	3	Pass1	PepFrag1	None	1813.77	DDDYAGFVFGYQSSSR	DDDYAGFVFGYQSSSR	1020	16	3.58	1326	18	18	12	4	36213.3	8.7454		b2b3b4b5b6b11b16y2y3y4y7y8y9y10y11y11°y12y12*y13y15	48.5314	163.592	123.592	0.1588	Green	11495	1813.77	1813.77	49.8384	2.04	2	907.391	0.71965	49.303	49.6279	50.0503	51.2216	0.37559	0.5197
18479	TSP2_HUMAN	P35442	Thrombospondin-2 OS=Homo sapiens GN=THBS2 PE=1 SV=2	4	Pass1	PepFrag1	None	924.469	TLWHDPR	TLWHDPR	1093	7	8.24	1323	5	5	1	1	4624.57	7.8516	Identified	b2°b3°b5b5°y2y4y5y7	12.0909	106.52	66.5197	0.1289	Green	3176	924.463	924.462	24.0117	2	2	462.735	0.66539	23.4481	23.8197	24.2307	24.9426	0.33143	-7.293
18479	TSP2_HUMAN	P35442	Thrombospondin-2 OS=Homo sapiens GN=THBS2 PE=1 SV=2	5	Pass1	PepFrag1	None	1399.73	GTTQIDPNWVIR	GTTQIDPNWVIR	970	12	6.78	1330	2	2	0	0	432.421	5.7941	Missing	b4*b5b9°y10y11°	43.0386	143.195	55.4634	0.013	Yellow	6383	1399.73	1399.74	34.5492	2.6	3	467.247	0.68464	33.9288	34.3113	34.7214	35.0515	0.37392	1.8927
18479	TSP2_HUMAN	P35442	Thrombospondin-2 OS=Homo sapiens GN=THBS2 PE=1 SV=2	6	Pass1	PepFrag1	None	1782.9	HVVSLEDVGLADSQWK	HVVSLEDVGLADSQWK	134	16	4.3	1328	3	3	0	1	1391.14	6.3016		b4b6°y5°y8y11*y12	46.9224	168.476	72.317	0.0087	Green	11075	1782.89	1782.9	48.5124	3	3	594.969	0.63897	47.9706	48.3069	48.7446	48.9061	0.34049	-2.4923
18479	TSP2_HUMAN	P35442	Thrombospondin-2 OS=Homo sapiens GN=THBS2 PE=1 SV=2	7	Pass2	PepFrag2	None	1046.51	GSARESHFR	GSARESHFR	194	9	10.88	1334	3	3	1	0	377.888	5.7356		b3b5b6	1.2397	114.28	74.2799	0.0122	Yellow	1808	1046.56	1046.56	18.5115	2	2	523.782	0.52542	18.1507	18.3154	18.6715	18.9704	0.17684	40.8574
18479	TSP2_HUMAN	P35442	Thrombospondin-2 OS=Homo sapiens GN=THBS2 PE=1 SV=2	8	Pass2	PepFrag2	None	2611.27	QFEIVSNGPADTLDLTYWIDGTR	QFEIVSNGPADTLDLTYWIDGTR	111	23	3.49	1327	3	3	0	1	784.032	6.0525	Missing	b4b4°b9°b16*b20y3y7°	66.9948	215.817	103.878	0.0097	Green	15291	2611.23	2611.22	65.8441	3	3	871.082	0.55924	65.5013	65.6618	66.0281	66.2736	0.26744	-17.9892
18479	TSP2_HUMAN	P35442	Thrombospondin-2 OS=Homo sapiens GN=THBS2 PE=1 SV=2	9	Pass2	PepFrag2	None	1410.61	QADYDKDEVGDR	QADYDKDEVGDR	763	12	3.76	1335	2	2	0	0	116.059	5.2229		b4y5	12.9322	138.867	98.8668	0.003	Red	5319	1410.63	1410.63	31.0807	2	2	705.82	0.40165	30.8022	30.9287	31.2242	31.3644	0	11.5484
18479	TSP2_HUMAN	P35442	Thrombospondin-2 OS=Homo sapiens GN=THBS2 PE=1 SV=2	10	Pass2	PepFrag2	None	1913.98	VSNDNQFLWELIGGPPK	VSNDNQFLWELIGGPPK	296	17	4.07	1329	3	3	0	0	185.862	5.4274	Missing	b2b11°b13y5	56.1173	176.572	77.7149	0.0019	Yellow	8906	1913.95	1913.96	41.9978	3	3	638.656	0.48135	41.6777	41.7914	42.1733	42.4091	0.17903	-9.515
18479	TSP2_HUMAN	P35442	Thrombospondin-2 OS=Homo sapiens GN=THBS2 PE=1 SV=2	11	Pass2	MissedCleavage	Carbamidomethyl C(2);Carbamidomethyl C(14)	1689.79	LCNSPVPQMGGKNCK	LCNSPVPQMGGKNCK	462	15	9.11	1331	2	2	0	0	1569.71	6.354	Identified	b9*y6y7*y9*y15	17.4305	154.883	63.2556	0.0286	Green	2226	1689.78	1689.79	20.3289	2.85	3	563.931	0.52999	19.9631	20.1637	20.4969	21.2415	0.19035	-1.036
18479	TSP2_HUMAN	P35442	Thrombospondin-2 OS=Homo sapiens GN=THBS2 PE=1 SV=2	12	Pass2	VarMod	Phosphoryl STY(*)	5979.64	HQGKELVQTANSDPGIAVGFDEFGSVDFSGTFYVNTDRDDDYAGFVFGYQSSSR	HQGKELVQTANSDPGIAVGFDEFGSVDFSGTFYVNTDRDDDYAGFVFGYQSSSR	982	54	3.85	1332	2	2	0	0	221.541	5.5037	Missing	b19*b21-H3PO4b27-H3PO4b29-H3PO4b30b30*y9°y29	53.4852	366.962	143.481	0.0052	Yellow	15360	5979.59	5979.59	66.3547	4	4	1495.65	0.40165	65.9896	66.1676	66.544	66.7196	0.076554	-8.3256
18479	TSP2_HUMAN	P35442	Thrombospondin-2 OS=Homo sapiens GN=THBS2 PE=1 SV=2	13	Pass2	VarMod	Carbamidomethyl C(4);Oxidation M(11)	1572.8	IRLCNSPVPQMGGK	IRLCNSPVPQMGGK	460	14	10.21	1333	3	3	1	0	435.059	5.7967	Identified	y3y4y6	25.2821	151.662	61.1081	0.0025	Yellow	11725	1572.8	1572.8	50.6158	3	3	524.937	0.43722	50.3303	50.4568	50.9023	50.9434	0.11503	2.8683
18479	TSP2_HUMAN	P35442	Thrombospondin-2 OS=Homo sapiens GN=THBS2 PE=1 SV=2	14	Pass2	InSource	None	1365.7	LWHTGNTPGQVR	NALWHTGNTPGQVR	1081	12	11.05	1324	0	0	0	0	465.02	0	Missing		28.8376	139.543	99.5428	0.017	Green	4713	1365.7	1365.7	29.1821	2	2	683.355	0.66383	28.8438	28.9979	29.4652	29.8115	0	-2.6808
18479	TSP2_HUMAN	P35442	Thrombospondin-2 OS=Homo sapiens GN=THBS2 PE=1 SV=2	15	Pass2	InSource	None	653.304	TLWHD	TLWHDPR	1093	5	4.96	1323	0	0	0	0	52.3801	0		y2°	12.0909	84.9513	129.903	0.0133	Green	3171	653.308	653.308	23.9907	1	1	653.308	0.62064	23.6169	23.8317	24.2186	24.4509	0	5.7044
17522	TPM4_HUMAN	P67936	Tropomyosin alpha-4 chain OS=Homo sapiens GN=TPM4 PE=1 SV=3	1	Pass1	PepFrag1	None	1243.65	IQLVEEELDR	IQLVEEELDR	55	10	3.69	1340	10	10	6	4	22827.1	7.5075		b2b2*b3b4b5*b7b7*y2y3y5y6y7y8y9*	38.4833	133.244	93.2443	0.4068	Green	7509	1243.65	1243.65	37.9417	2	2	622.329	0.4058	37.3907	37.7627	38.1194	38.6252	0.32832	-3.2869
17522	TPM4_HUMAN	P67936	Tropomyosin alpha-4 chain OS=Homo sapiens GN=TPM4 PE=1 SV=3	2	Pass1	PepFrag1	None	1170.67	LVILEGELER	LVILEGELER	132	10	3.96	1341	3	3	2	0	1563.58	6.3432		y5y6y7	48.2327	130.698	90.6985	0.1332	Green	9276	1170.67	1170.67	43.0225	2	2	585.84	0.47042	42.0473	42.8484	43.1978	43.7594	0.2694	-2.1384
17522	TPM4_HUMAN	P67936	Tropomyosin alpha-4 chain OS=Homo sapiens GN=TPM4 PE=1 SV=3	3	Pass1	PepFrag1	None	940.448	HIAEEADR	HIAEEADR	116	8	4.42	1336	6	6	4	1	6627.83	6.9705		b4y4y4°y5y6y7y8	6.7963	107.034	67.0343	0.1232	Green	50	940.442	940.442	9.4189	2	2	470.725	0.40165	9.08092	9.26901	9.56337	10.419	0	-6.989
17522	TPM4_HUMAN	P67936	Tropomyosin alpha-4 chain OS=Homo sapiens GN=TPM4 PE=1 SV=3	4	Pass1	PepFrag1	None	1015.52	AEGDVAALNR	AEGDVAALNR	44	10	4.07	1337	5	5	3	1	2458.66	6.5398		b4b5°y5y6y7y8y8*	26.1047	114.529	74.5285	0.0958	Green	2130	1015.52	1015.52	19.857	2	2	508.262	0.48515	19.3673	19.6842	20.0379	20.4588	0.13582	-1.4854
17522	TPM4_HUMAN	P67936	Tropomyosin alpha-4 chain OS=Homo sapiens GN=TPM4 PE=1 SV=3	5	Pass1	PepFrag1	None	1614.77	IQALQQQADEAEDR	IQALQQQADEAEDR	13	14	3.58	1338	7	7	1	0	1905.64	6.4291		b3y1y3y8°y9y10y12y14	33.4772	155.097	115.097	0.0894	Green	3391	1614.78	1614.77	24.7375	2	2	807.893	0.40719	24.1744	24.5772	24.9016	25.2904	0.074662	0.8546
17522	TPM4_HUMAN	P67936	Tropomyosin alpha-4 chain OS=Homo sapiens GN=TPM4 PE=1 SV=3	6	Pass2	PepFrag2	None	1171.62	AEGDVAALNRR	AEGDVAALNRR	44	11	7.05	1339	1	1	0	0	125.163	5.2466		b5°b7b9*b10°	21.8806	126.478	86.4781	0.0712	Red	4401	1171.56	1171.55	28.1855	2	2	586.282	0.68144	27.5317	27.8438	28.2274	28.4599	0.39283	-54.0943
17522	TPM4_HUMAN	P67936	Tropomyosin alpha-4 chain OS=Homo sapiens GN=TPM4 PE=1 SV=3	7	Pass2	MissedCleavage	None	1182.55	EDKYEEEIK	EDKYEEEIK	181	9	4	1342	4	4	2	0	791.207	6.0474		b9y4y5y6	5.7031	125.847	85.8469	0.0804	Green	1664	1182.55	1182.55	17.9168	2.19	2	591.779	0.54459	17.3734	17.7393	18.0771	18.6247	0.19223	-3.1439
15871	SPRC_HUMAN	P09486	SPARC OS=Homo sapiens GN=SPARC PE=1 SV=1	1	Pass1	PepFrag1	None	1419.76	LEAGDHPVELLAR	LEAGDHPVELLAR	205	13	4.42	1354	9	9	3	3	12425.3	7.2405	Identified	b2b2°b5b8y5y7y8y10y11y11°y12y12°	34.2283	145.776	57.1838	0.2862	Green	6248	1419.75	1419.76	34.0991	2.74	3	473.922	0.53732	33.4604	33.8903	34.3136	34.9351	0.22248	0.8678
15871	SPRC_HUMAN	P09486	SPARC OS=Homo sapiens GN=SPARC PE=1 SV=1	2	Pass1	PepFrag1	Carbamidomethyl C(5)	1949.97	YIPPCLDSELTEFPLR	YIPPCLDSELTEFPLR	150	16	3.82	1356	6	6	3	0	2982.45	6.6208	Identified	b9y3y4y5y5°y6y14y15°	60.4828	175.637	135.637	0.2144	Green	13969	1949.98	1949.97	58.8977	2.18	2	975.493	0.77593	58.1966	58.6867	59.1194	60.0333	0.30104	1.1663
15871	SPRC_HUMAN	P09486	SPARC OS=Homo sapiens GN=SPARC PE=1 SV=1	3	Pass1	PepFrag1	Carbamidomethyl C(6)	1447.63	TFDSSCHFFATK	TFDSSCHFFATK	117	12	7.18	1351	6	6	3	1	3355.2	6.6719		b3y3y4y5°y9y10y11	33.9769	139.092	52.7282	0.1566	Green	6090	1447.62	1447.63	33.6211	2.63	3	483.213	0.5114	33.1356	33.4359	33.7998	34.6395	0.18856	1.825
15871	SPRC_HUMAN	P09486	SPARC OS=Homo sapiens GN=SPARC PE=1 SV=1	4	Pass1	PepFrag1	Carbamidomethyl C(9)	1215.62	LHLDYIGPCK	LHLDYIGPCK	140	10	7.17	1353	7	7	3	1	5092.17	6.8531	Identified	b2b3y2y3y4y7y9	25.6306	127.343	87.3435	0.1083	Green	6170	1215.62	1215.62	33.8872	2.03	2	608.315	0.81123	33.431	33.7025	34.0756	34.7479	0.43057	1.5082
15871	SPRC_HUMAN	P09486	SPARC OS=Homo sapiens GN=SPARC PE=1 SV=1	5	Pass1	PepFrag1	None	1106.62	NVLVTLYER	NVLVTLYER	172	9	6.52	1355	4	4	1	0	2360.9	6.5193		b3y2°y4y5y7	44.5681	124.5	84.5003	0.0895	Green	8677	1106.62	1106.61	41.3101	2	2	553.811	0.55496	40.699	41.0874	41.5394	42.1536	0.14588	-6.2238
15871	SPRC_HUMAN	P09486	SPARC OS=Homo sapiens GN=SPARC PE=1 SV=1	6	Pass1	PepFrag1	None	1190.55	DEDNNLLTEK	DEDNNLLTEK	181	10	3.58	1350	5	5	1	0	6603.06	6.9659		y3y4y4°y6y8y10	26.1044	126.32	86.3205	0.0856	Green	3546	1190.55	1190.55	25.3496	2	2	595.78	0.53559	24.7896	25.1426	25.5531	25.909	0.19839	-2.2449
15871	SPRC_HUMAN	P09486	SPARC OS=Homo sapiens GN=SPARC PE=1 SV=1	7	Pass1	PepFrag1	Carbamidomethyl C(5)	1403.58	FFETCDLDNDK	FFETCDLDNDK	268	11	3.49	1352	6	6	1	1	3321.9	6.6676		b3y3y4°y5y8y9y11	36.6208	135.462	95.4616	0.0594	Green	6093	1403.59	1403.58	33.6352	2	2	702.297	0.47894	33.1562	33.4581	33.7998	34.1303	0.14792	3.111
8001	H2A1A_HUMAN	Q96QV6	Histone H2A type 1-A OS=Homo sapiens GN=HIST1H2AA PE=1 SV=3	1	Pass1	PepFrag1	None	944.531	AGLQFPVGR	AGLQFPVGR	21	9	11.09	1359	9	9	6	2	19556.7	8.1684	Identified	b3b4y1y2y3y4y5y6y6*y8	32.8587	110.939	70.9393	0.9801	Green	7133	944.528	944.527	36.7659	1.98	2	472.768	0.52271	36.1558	36.5797	36.9629	37.7441	0.23892	-4.2865
8001	H2A1A_HUMAN	Q96QV6	Histone H2A type 1-A OS=Homo sapiens GN=HIST1H2AA PE=1 SV=3	2	Pass2	MissedCleavage	None	1692.9	HLQLAIRNDEELNK	HLQLAIRNDEELNK	82	14	5.36	1360	2	2	0	0	331.84	6.3981		b3*b4b10°y2	34.4775	163.939	69.2924	0.0199	Green	8998	1692.88	1692.89	42.3113	3	3	564.965	0.60865	41.8929	42.1273	42.6484	42.7732	0.3117	-9.6435
7900	H2AV_HUMAN	Q71UI9	Histone H2A.V OS=Homo sapiens GN=H2AFV PE=1 SV=3	1	Pass1	PepFrag1	None	944.531	AGLQFPVGR	AGLQFPVGR	23	9	11.09	1361	9	9	6	2	19556.7	8.1684	Identified	b3b4y1y2y3y4y5y6y6*y8	32.8587	110.939	70.9393	1	Green	7133	944.528	944.527	36.7659	1.98	2	472.768	0.52271	36.1558	36.5797	36.9629	37.7441	0.23892	-4.2865
7804	H2AZ_HUMAN	P0C0S5	Histone H2A.Z OS=Homo sapiens GN=H2AFZ PE=1 SV=2	1	Pass1	PepFrag1	None	944.531	AGLQFPVGR	AGLQFPVGR	23	9	11.09	1362	9	9	6	2	19556.7	8.1684	Identified	b3b4y1y2y3y4y5y6y6*y8	32.8587	110.939	70.9393	1	Green	7133	944.528	944.527	36.7659	1.98	2	472.768	0.52271	36.1558	36.5797	36.9629	37.7441	0.23892	-4.2865
12666	PGS1_HUMAN	P21810	Biglycan OS=Homo sapiens GN=BGN PE=1 SV=2	1	Pass1	PepFrag1	None	1312.75	IQAIELEDLLR	IQAIELEDLLR	240	11	3.82	1376	11	11	7	3	14765.6	7.3067		b2b2*b3b4b9*y2y3y4y5y7y8y9y11	55.544	140.89	100.89	0.2213	Green	13871	1312.75	1312.75	58.4723	2	2	656.878	0.41451	57.6906	58.2937	58.6597	59.0444	0.2559	-0.9616
12666	PGS1_HUMAN	P21810	Biglycan OS=Homo sapiens GN=BGN PE=1 SV=2	2	Pass1	PepFrag1	None	1787.89	DLPETLNELHLDHNK	DLPETLNELHLDHNK	225	15	4.53	1375	5	5	1	1	5209.07	6.8542	Identified	b2y5°y6y7y8°y11y13y13*	32.4247	168.271	72.1804	0.2156	Green	8736	1787.89	1787.89	41.5014	2.93	3	596.634	0.74666	40.7134	41.3121	41.6879	42.1397	0.36546	-0.2144
12666	PGS1_HUMAN	P21810	Biglycan OS=Homo sapiens GN=BGN PE=1 SV=2	3	Pass1	PepFrag1	None	2414.24	EISPDTTLLDLQNNDISELRK	EISPDTTLLDLQNNDISELRK	86	21	3.84	1378	4	4	0	0	1060.91	6.1631	Identified	b2°b3°b17y1y12°y15y21	55.2762	207.348	98.2319	0.1578	Green	11747	2414.24	2414.24	50.6982	2.93	3	805.42	0.52422	50.0022	50.5074	50.8768	51.2381	0.15792	-1.0753
12666	PGS1_HUMAN	P21810	Biglycan OS=Homo sapiens GN=BGN PE=1 SV=2	4	Pass1	PepFrag1	None	2846.39	AYYNGISLFNNPVPYWEVQPATFR	AYYNGISLFNNPVPYWEVQPATFR	329	24	6.81	1377	12	12	2	1	7371.03	7.0049	Identified	b2b10b13b16y3y5y6y7*y7°y10y10*y11y13y18y24	72.0874	228.072	112.048	0.1231	Green	15510	2846.41	2846.39	67.4723	2.89	3	949.476	0.62962	66.9733	67.2795	67.6737	68.0262	0.2913	0.3009
12666	PGS1_HUMAN	P21810	Biglycan OS=Homo sapiens GN=BGN PE=1 SV=2	5	Pass1	PepFrag1	Carbamidomethyl C(4)	1118.59	VVQCSDLGLK	VVQCSDLGLK	72	10	6.1	1374	6	6	5	0	3898.89	6.7284		y3y4y5y6y7y8	34.9711	121.303	81.3027	0.1188	Green	4095	1118.59	1118.58	27.2323	2	2	559.796	0.6175	26.8237	27.0691	27.3949	27.5761	0.34267	-3.6576
12666	PGS1_HUMAN	P21810	Biglycan OS=Homo sapiens GN=BGN PE=1 SV=2	6	Pass1	PepFrag1	None	1007.57	LGLGHNQIR	LGLGHNQIR	257	9	11.05	1373	4	4	0	0	1261.94	6.2385		b4b7y4y8	18.8395	116.343	76.3432	0.0373	Green	2827	1007.57	1007.57	22.7271	2.11	2	504.288	0.49886	22.3107	22.5465	22.9422	23.3166	0.22146	-5.7216
12666	PGS1_HUMAN	P21810	Biglycan OS=Homo sapiens GN=BGN PE=1 SV=2	7	Pass1	PepFrag1	None	628.403	LTGIPK	LTGIPK	219	6	10.2	1379	3	3	0	0	676.455	5.9677	Identified	b3°b4y1y4	13.2578	87.3384	134.677	0.0131	Green	2126	628.4	628.4	19.8478	1.25	1	628.4	0.4151	19.4656	19.6767	20.0172	20.5375	0.027097	-4.1803
12666	PGS1_HUMAN	P21810	Biglycan OS=Homo sapiens GN=BGN PE=1 SV=2	8	Pass2	PepFrag2	None	1053.57	LAIQFGNYK	LAIQFGNYK	358	9	9.76	1380	1	1	0	0	1109.68	6.1826		y4y6*y8*	35.2396	119.607	79.6069	0.0873	Green	8202	1053.57	1053.57	39.8474	2	2	527.29	0.46376	39.4142	39.6696	40.0305	40.3542	0.15248	-1.3398
12666	PGS1_HUMAN	P21810	Biglycan OS=Homo sapiens GN=BGN PE=1 SV=2	9	Pass2	PepFrag2	None	982.495	ELHLDNNK	ELHLDNNK	280	8	5.23	1382	1	1	0	0	104.613	5.157		b3b4°	6.407	112.114	72.1142	0.0131	Red	1909	982.465	982.464	18.9653	2	2	491.736	0.40165	18.6967	18.8148	19.0817	19.1971	0.10765	-31.6958
12666	PGS1_HUMAN	P21810	Biglycan OS=Homo sapiens GN=BGN PE=1 SV=2	10	Pass2	MissedCleavage	None	3081.62	DLPETLNELHLDHNKIQAIELEDLLR	DLPETLNELHLDHNKIQAIELEDLLR	225	26	4.21	1381	3	3	0	1	813.892	6.048	Missing	b8*b19y2y7y18*	67.1931	245.862	82.9311	0.005	Green	15995	3081.58	3081.58	71.9951	4	4	771.149	0.43116	71.8155	71.9095	72.1831	72.2104	0.069339	-14.8383
12666	PGS1_HUMAN	P21810	Biglycan OS=Homo sapiens GN=BGN PE=1 SV=2	11	Pass2	InSource	None	1559.78	PETLNELHLDHNK	DLPETLNELHLDHNK	227	13	5.19	1375	2	2	1	0	148.352	0	Missing	b2b3	32.4247	153.241	113.241	0.0077	Green	8735	1559.8	1559.79	41.4964	2	2	780.403	0.44286	41.0977	41.2527	41.6958	41.7897	0.11372	8.0774
2152	CALM_HUMAN	P62158	Calmodulin OS=Homo sapiens GN=CALM1 PE=1 SV=2	1	Pass1	PepFrag1	None	1844.89	EAFSLFDKDGDGTITTK	EAFSLFDKDGDGTITTK	14	17	3.96	1390	9	9	3	1	5300.27	6.8553		b2°b4°b11y2y2°y3y4y4°y6y9y11y12y12°y14	44.3012	171.196	74.1305	0.4142	Green	8950	1844.89	1844.89	42.1507	2.79	3	615.633	0.59826	41.6504	41.9721	42.3307	42.9055	0.25903	-0.5317
2152	CALM_HUMAN	P62158	Calmodulin OS=Homo sapiens GN=CALM1 PE=1 SV=2	2	Pass1	PepFrag1	None	1754.87	VFDKDGNGYISAAELR	VFDKDGNGYISAAELR	91	16	4.31	1392	6	6	0	0	1662.25	6.3517		b4b8b10*b11*b13b14°y2y4y4°y6y6°	43.8501	165.527	70.3511	0.1813	Green	7347	1754.87	1754.87	37.4473	2.78	3	585.627	0.44317	37.0026	37.2713	37.6337	38.14	0.090405	0.3506
2152	CALM_HUMAN	P62158	Calmodulin OS=Homo sapiens GN=CALM1 PE=1 SV=2	3	Pass1	PepFrag1	None	1093.46	DTDSEEEIR	DTDSEEEIR	78	9	3.49	1388	5	5	2	1	3096.9	6.6219		b2b2°b3°y2y5y6y7	18.4489	116.59	76.5895	0.1535	Green	976	1093.46	1093.46	14.8258	2	2	547.235	0.57773	14.124	14.6465	15.0027	15.6305	0.26291	-3.2163
2152	CALM_HUMAN	P62158	Calmodulin OS=Homo sapiens GN=CALM1 PE=1 SV=2	4	Pass1	PepFrag1	None	1265.61	DGNGYISAAELR	DGNGYISAAELR	95	12	4.07	1389	4	4	1	0	3086.55	6.6205		b4b5*y2y5y6	36.4873	131.627	91.6271	0.1425	Green	6367	1265.62	1265.61	34.4672	2	2	633.311	0.71735	34.017	34.2889	34.6414	34.8125	0.33446	0.8462
2152	CALM_HUMAN	P62158	Calmodulin OS=Homo sapiens GN=CALM1 PE=1 SV=2	5	Pass1	PepFrag1	None	2490.08	EADIDGDGQVNYEEFVQMMTAK	EADIDGDGQVNYEEFVQMMTAK	127	22	3.36	1391	4	4	1	0	902.332	6.0864		y1y3y6y7	55.6444	206.978	166.978	0.1085	Green	14477	2490.1	2490.09	61.2	2.34	2	1245.55	0.45006	60.5369	61.0093	61.3887	61.7539	0.098957	2.0562
17839	TPM3_HUMAN	P06753	Tropomyosin alpha-3 chain OS=Homo sapiens GN=TPM3 PE=1 SV=2	1	Pass1	PepFrag1	None	1243.65	IQLVEEELDR	IQLVEEELDR	92	10	3.69	1408	10	10	6	4	22827.1	7.5075		b2b2*b3b4b5*b7b7*y2y3y5y6y7y8y9*	38.4833	133.244	93.2443	0.3816	Green	7509	1243.65	1243.65	37.9417	2	2	622.329	0.4058	37.3907	37.7627	38.1194	38.6252	0.32832	-3.2869
17839	TPM3_HUMAN	P06753	Tropomyosin alpha-3 chain OS=Homo sapiens GN=TPM3 PE=1 SV=2	2	Pass1	PepFrag1	None	1316.64	AADAEAEVASLNR	AADAEAEVASLNR	78	13	3.82	1402	4	4	1	0	888.521	6.0743		b3°b4°b5°y4y5y10y13	34.7436	135.766	95.766	0.1216	Green	3597	1316.64	1316.64	25.5406	2	2	658.824	0.40165	25.1351	25.3828	25.7034	25.8729	0.1042	-3.8868
17839	TPM3_HUMAN	P06753	Tropomyosin alpha-3 chain OS=Homo sapiens GN=TPM3 PE=1 SV=2	3	Pass1	PepFrag1	None	940.448	HIAEEADR	HIAEEADR	153	8	4.42	1410	6	6	4	1	6627.83	6.9705		b4y4y4°y5y6y7y8	6.7963	107.034	67.0343	0.1155	Green	50	940.442	940.442	9.4189	2	2	470.725	0.40165	9.08092	9.26901	9.56337	10.419	0	-6.989
17839	TPM3_HUMAN	P06753	Tropomyosin alpha-3 chain OS=Homo sapiens GN=TPM3 PE=1 SV=2	4	Pass1	PepFrag1	None	1156.66	LVIIEGDLER	LVIIEGDLER	169	10	3.82	1403	6	6	2	1	2904.91	6.5888		b2y3y6y7y8y10	46.6602	129.299	89.2994	0.094	Green	8229	1156.65	1156.65	39.9524	2	2	578.831	0.50061	39.5743	39.7591	40.1533	40.7938	0.16618	-3.469
17839	TPM3_HUMAN	P06753	Tropomyosin alpha-3 chain OS=Homo sapiens GN=TPM3 PE=1 SV=2	5	Pass1	PepFrag1	None	875.447	SLEAQAEK	SLEAQAEK	206	8	4.26	1405	1	1	0	0	574.84	5.8852		b4°y5*b5°b6*y6	14.0968	104.015	64.0147	0.0278	Green	830	875.443	875.442	14.1317	2	2	438.225	0.43384	13.8202	13.998	14.2976	14.4105	0.11168	-5.5142
17839	TPM3_HUMAN	P06753	Tropomyosin alpha-3 chain OS=Homo sapiens GN=TPM3 PE=1 SV=2	6	Pass2	PepFrag2	None	1131.61	MELQEIQLK	MELQEIQLK	141	9	4.26	1407	1	1	0	0	286.243	5.5824		b2b3°y3*	42.4023	127.029	87.0292	0.1144	Yellow	8163	1131.61	1131.61	39.7065	2	2	566.309	0.56878	39.2873	39.5379	39.8816	40.2918	0.23949	0.3278
17839	TPM3_HUMAN	P06753	Tropomyosin alpha-3 chain OS=Homo sapiens GN=TPM3 PE=1 SV=2	7	Pass2	PepFrag2	None	1758.82	AISEELDHALNDMTSI	AISEELDHALNDMTSI	269	16	3.59	1406	0	0	0	0	424.593	5.7536		b4°b9°y4°y16*	53.1464	165.871	70.5806	0.0444	Yellow	9960	1758.82	1758.82	45.0984	2.73	3	586.944	0.55487	44.653	44.916	45.2831	45.877	0	0.3956
17839	TPM3_HUMAN	P06753	Tropomyosin alpha-3 chain OS=Homo sapiens GN=TPM3 PE=1 SV=2	8	Pass2	PepFrag2	None	1275.62	QLEDELAAMQK	QLEDELAAMQK	38	11	3.82	1404	2	2	0	0	234.868	5.4965		b3°b6y11	33.772	134.852	94.8517	0.0252	Yellow	3300	1275.64	1275.63	24.4437	2	2	638.322	0.40954	24.0981	24.2709	24.6184	24.8068	0.066328	7.8218
17839	TPM3_HUMAN	P06753	Tropomyosin alpha-3 chain OS=Homo sapiens GN=TPM3 PE=1 SV=2	9	Pass2	MissedCleavage	None	1182.55	EDKYEEEIK	EDKYEEEIK	218	9	4	1409	4	4	2	0	791.207	6.0474		b9y4y5y6	5.7031	125.847	85.8469	0.0754	Green	1664	1182.55	1182.55	17.9168	2.19	2	591.779	0.54459	17.3734	17.7393	18.0771	18.6247	0.19223	-3.1439
13303	PRDX1_HUMAN	Q06830	Peroxiredoxin-1 OS=Homo sapiens GN=PRDX1 PE=1 SV=1	1	Pass1	PepFrag1	None	1211.67	QITVNDLPVGR	QITVNDLPVGR	140	11	6.56	1414	6	6	4	0	1857.94	6.394	Missing	b1b3°y5y6y7y8y9	30.4414	131.782	91.7815	0.2158	Green	7041	1211.67	1211.67	36.4854	2	2	606.34	0.62531	35.694	36.3072	36.6651	37.0731	0.28157	-2.3786
13303	PRDX1_HUMAN	Q06830	Peroxiredoxin-1 OS=Homo sapiens GN=PRDX1 PE=1 SV=1	2	Pass1	PepFrag1	None	1107.6	TIAQDYGVLK	TIAQDYGVLK	110	10	6.89	1413	7	7	3	0	6699.34	6.951		b1y1y2y4y5y7y8	37.7922	124.262	84.2619	0.2124	Green	6019	1107.61	1107.6	33.377	2	2	554.307	0.48469	32.9963	33.2022	33.5543	34.0379	0.20684	0.179
13303	PRDX1_HUMAN	Q06830	Peroxiredoxin-1 OS=Homo sapiens GN=PRDX1 PE=1 SV=1	3	Pass1	PepFrag1	None	1196.63	LVQAFQFTDK	LVQAFQFTDK	158	10	6.78	1415	5	5	2	1	5169.79	6.8384		b4y6y7y8y10	41.0073	129.844	89.8444	0.1893	Green	8063	1196.63	1196.63	39.4318	2	2	598.821	0.50551	38.8976	39.257	39.6041	39.9299	0.1133	1.3849
13303	PRDX1_HUMAN	Q06830	Peroxiredoxin-1 OS=Homo sapiens GN=PRDX1 PE=1 SV=1	4	Pass1	PepFrag1	None	1164.57	ATAVMPDGQFK	ATAVMPDGQFK	16	11	6.78	1412	5	5	1	0	8469.26	7.0528	Identified	b2°b3°b5°y4y6y7y9y11	33.3883	126.399	86.3993	0.1331	Green	4560	1164.57	1164.57	28.7347	2	2	582.789	0.49736	28.3599	28.5586	28.9132	29.2976	0.15955	-1.9121
13303	PRDX1_HUMAN	Q06830	Peroxiredoxin-1 OS=Homo sapiens GN=PRDX1 PE=1 SV=1	5	Pass1	PepFrag1	None	894.432	ADEGISFR	ADEGISFR	120	8	4.07	1411	4	4	1	0	2308.46	6.4883		b5y3°y4y6y7	26.3681	103.754	63.7539	0.1058	Green	3827	894.43	894.429	26.2615	1.92	2	447.718	0.48068	25.5673	26.0859	26.4587	26.9605	0.15829	-2.8605
13303	PRDX1_HUMAN	Q06830	Peroxiredoxin-1 OS=Homo sapiens GN=PRDX1 PE=1 SV=1	6	Pass2	PepFrag2	None	940.462	DISLSDYK	DISLSDYK	27	8	3.88	1416	4	4	0	0	1810.27	6.3827		b3y2y4y6	26.7194	108.656	68.6557	0.0872	Green	5287	940.459	940.458	30.9486	1.86	2	470.733	0.64357	30.4314	30.762	31.1262	31.4362	0.32473	-4.4849
13303	PRDX1_HUMAN	Q06830	Peroxiredoxin-1 OS=Homo sapiens GN=PRDX1 PE=1 SV=1	7	Pass2	VarMod	Oxidation M(7);Phosphoryl STY(13)	1874.92	QGGLGPMNIPLVSDPKR	QGGLGPMNIPLVSDPKR	93	17	9.95	1417	5	5	1	0	158.386	5.3247	Identified	b1b2b6b9y7	37.1318	170.314	130.314	0.0289	Red	14126	1874.95	1874.94	59.541	2	2	937.978	0.88978	59.0979	59.3207	59.9963	60.5088	0.50736	11.3623
13303	PRDX1_HUMAN	Q06830	Peroxiredoxin-1 OS=Homo sapiens GN=PRDX1 PE=1 SV=1	8	Pass2	InSource	None	712.351	SLSDYK	DISLSDYK	29	6	6.51	1416	0	0	0	0	141.3	0			26.7194	89.5061	139.012	0.0275	Green	5284	712.348	712.349	30.9363	1	1	712.348	0.40165	30.6459	30.7689	31.1038	31.3727	0	-3.4715
7861	GSTP1_HUMAN	P09211	Glutathione S-transferase P OS=Homo sapiens GN=GSTP1 PE=1 SV=2	1	Pass1	PepFrag1	None	2126.16	ALPGQLKPFETLLSQNQGGK	ALPGQLKPFETLLSQNQGGK	121	20	10.05	1420	15	15	8	3	8182.98	7.033	Identified	b6b13b14b17b18*y3y4y5y5*y6y6*y7y8y10y11°y12y12*y13y16*y19y20	50.7406	192.237	88.1577	0.4451	Green	12277	2126.16	2126.16	52.4142	2.93	3	709.39	0.5457	51.4712	52.2367	52.604	53.1143	0.19078	-2.1774
7861	GSTP1_HUMAN	P09211	Glutathione S-transferase P OS=Homo sapiens GN=GSTP1 PE=1 SV=2	2	Pass1	PepFrag1	Carbamidomethyl C(3)	1136.58	ASCLYGQLPK	ASCLYGQLPK	45	10	8.9	1418	5	5	2	1	4442.62	6.7677	Identified	b3°b4y2y5y6y7y10*	32.9571	121.061	81.0611	0.2054	Green	5388	1136.58	1136.57	31.3418	2	2	568.791	0.72051	30.8608	31.1655	31.5036	32.6376	0.39775	-2.675
7861	GSTP1_HUMAN	P09211	Glutathione S-transferase P OS=Homo sapiens GN=GSTP1 PE=1 SV=2	3	Pass1	PepFrag1	None	2116.98	DQQEAALVDMVNDGVEDLR	DQQEAALVDMVNDGVEDLR	82	19	3.3	1421	8	8	0	1	1911.81	6.4015		b2b4b7b11b19y2y6y8	54.3428	186.959	146.959	0.1478	Green	14286	2117	2116.98	60.3314	2.37	2	1059	0.49173	59.8299	60.1369	60.5201	60.9319	0.14994	1.5657
7861	GSTP1_HUMAN	P09211	Glutathione S-transferase P OS=Homo sapiens GN=GSTP1 PE=1 SV=2	4	Pass1	PepFrag1	None	1276.64	MLLADQGQSWK	MLLADQGQSWK	19	11	6.56	1419	4	4	1	0	1086.68	6.1561		b3b5b6y5°y11	42.8694	134.775	94.7754	0.0994	Green	7087	1276.64	1276.64	36.652	2	2	638.824	0.52257	36.1339	36.4712	36.8451	37.1489	0.2073	2.6901
7861	GSTP1_HUMAN	P09211	Glutathione S-transferase P OS=Homo sapiens GN=GSTP1 PE=1 SV=2	5	Pass1	PepFrag1	None	2155.06	YISLIYTNYEAGKDDYVK	YISLIYTNYEAGKDDYVK	103	18	4.31	1422	5	5	0	0	1138.96	6.1766		b3b3°b4°b14°b16°y2y6y16y18	51.9745	190.571	87.0473	0.0825	Green	9958	2155.06	2155.06	45.0956	2.83	3	719.025	0.61587	44.624	44.9081	45.2704	45.8895	0.26943	-0.0443
7861	GSTP1_HUMAN	P09211	Glutathione S-transferase P OS=Homo sapiens GN=GSTP1 PE=1 SV=2	6	Pass2	VarMod	Oxidation M(1)	3007.47	MLLADQGQSWKEEVVTVETWQEGSLK	MLLADQGQSWKEEVVTVETWQEGSLK	19	26	4	1423	2	2	0	0	304.835	5.6041		b9b9°y11°y12°y26	64.1542	238.516	119.011	0.0199	Yellow	16291	3007.49	3007.47	77.2418	3	3	1003.17	0.54071	77.0074	77.0412	77.5003	77.7861	0.20888	-0.8277
9552	LDHA_HUMAN	P00338	L-lactate dehydrogenase A chain OS=Homo sapiens GN=LDHA PE=1 SV=2	1	Pass1	PepFrag1	Carbamidomethyl C(6)	1248.6	VIGSGCNLDSAR	VIGSGCNLDSAR	157	12	6.1	1435	8	8	4	0	3348.42	6.8716		b2b11°y3y4y5y7y8y9y12	29.6433	127.501	87.5005	0.1879	Green	2579	1248.6	1248.6	21.7418	2	2	624.805	0.72018	20.9866	21.5621	21.9298	22.2407	0.35166	-0.5409
9552	LDHA_HUMAN	P00338	L-lactate dehydrogenase A chain OS=Homo sapiens GN=LDHA PE=1 SV=2	2	Pass1	PepFrag1	None	1657.85	DLADELALVDVIEDK	DLADELALVDVIEDK	42	15	3.3	1426	6	6	2	1	4668.32	6.7788		b4b5b7b8y3y3°y4°y7	60.7184	162.412	122.412	0.1556	Green	15341	1657.86	1657.86	66.2046	2.03	2	829.436	0.9053	65.568	66.0061	66.4188	67.204	0.48587	3.2344
9552	LDHA_HUMAN	P00338	L-lactate dehydrogenase A chain OS=Homo sapiens GN=LDHA PE=1 SV=2	3	Pass1	PepFrag1	None	1119.64	DQLIYNLLK	DQLIYNLLK	5	9	6.78	1425	9	9	5	3	16990	7.3399		b1°b2b2*b2°b3b4b8y4y5y6y7y9	50.3848	126.714	86.7144	0.1366	Green	12370	1119.64	1119.64	52.7466	2	2	560.323	0.6008	52.2046	52.5612	52.938	53.4153	0.3214	-3.5761
9552	LDHA_HUMAN	P00338	L-lactate dehydrogenase A chain OS=Homo sapiens GN=LDHA PE=1 SV=2	4	Pass1	PepFrag1	None	1264.68	QVVESAYEVIK	QVVESAYEVIK	232	11	4.26	1429	4	4	2	1	3079.94	6.5982		b1b2b3b3*y4°y9	33.2763	135.538	95.5377	0.1117	Green	6578	1264.68	1264.68	35.1102	2	2	632.844	0.50495	34.6673	34.9255	35.2778	35.5798	0.16989	-0.1885
9552	LDHA_HUMAN	P00338	L-lactate dehydrogenase A chain OS=Homo sapiens GN=LDHA PE=1 SV=2	5	Pass1	PepFrag1	None	1118.58	SADTLWGIQK	SADTLWGIQK	318	10	6.56	1430	5	5	2	1	4392.6	6.7524		b2°b3°b6b6°y2*y3y4y5y10	37.1246	123.466	83.4656	0.0961	Green	7332	1118.58	1118.58	37.4152	2	2	559.796	0.5036	36.8188	37.231	37.5938	38.1388	0.19367	-0.9858
9552	LDHA_HUMAN	P00338	L-lactate dehydrogenase A chain OS=Homo sapiens GN=LDHA PE=1 SV=2	6	Pass1	PepFrag1	None	1944.12	LLIVSNPVDILTYVAWK	LLIVSNPVDILTYVAWK	132	17	6.78	1428	5	5	3	0	600.08	5.8879	Missing	b2b9*y2y3y4y5y8°	71.9426	184.422	144.422	0.0746	Green	16319	1944.13	1944.12	78.0332	2.16	2	972.568	0.61434	77.3697	77.8048	78.251	78.7112	0.34322	-0.0228
9552	LDHA_HUMAN	P00338	L-lactate dehydrogenase A chain OS=Homo sapiens GN=LDHA PE=1 SV=2	7	Pass1	PepFrag1	None	1011.47	DYNVTANSK	DYNVTANSK	81	9	6.78	1424	4	4	2	0	2664.69	6.5353		b2b4°y3y4y5y7*	13.0414	112.449	72.4487	0.0482	Green	969	1011.47	1011.47	14.7895	2	2	506.24	0.63689	14.3285	14.6081	14.9751	15.61	0.36139	-2.8335
9552	LDHA_HUMAN	P00338	L-lactate dehydrogenase A chain OS=Homo sapiens GN=LDHA PE=1 SV=2	8	Pass1	PepFrag1	None	742.457	LNLVQR	LNLVQR	106	6	11.05	1436	4	4	2	1	4177.72	6.9677		b2y3y3*y4y5	22.7992	96.3103	56.3103	0.0399	Green	2893	742.45	742.45	22.9748	1.84	2	371.729	0.47237	22.4582	22.7934	23.1519	23.6346	0.13395	-9.0808
9552	LDHA_HUMAN	P00338	L-lactate dehydrogenase A chain OS=Homo sapiens GN=LDHA PE=1 SV=2	9	Pass2	PepFrag2	None	913.583	LVIITAGAR	LVIITAGAR	90	9	11.05	1433	5	5	2	1	2197.52	6.4516		b2y3y5y6y7	38.6215	112.699	72.6993	0.0745	Green	5574	913.578	913.578	31.883	2	2	457.293	0.48956	31.487	31.7095	32.0615	32.8208	0.20628	-5.7199
9552	LDHA_HUMAN	P00338	L-lactate dehydrogenase A chain OS=Homo sapiens GN=LDHA PE=1 SV=2	10	Pass2	PepFrag2	None	1134.56	VTLTSEEEAR	VTLTSEEEAR	305	10	3.96	1434	1	1	0	0	72.749	4.9715		b6	26.8719	123.306	83.3061	0.0177	Red	1278	1134.55	1134.55	16.2304	2	2	567.778	0.52415	15.7188	16.0616	16.4075	16.6661	0.16002	-15.5779
9552	LDHA_HUMAN	P00338	L-lactate dehydrogenase A chain OS=Homo sapiens GN=LDHA PE=1 SV=2	11	Pass2	PepFrag2	Carbamidomethyl C(13)	1990.09	ITVVGVGAVGMACAISILMK	ITVVGVGAVGMACAISILMK	22	20	8.95	1427	2	2	0	0	335.409	5.6353		b15y10°y13	68.6187	185.205	83.4698	0.0134	Yellow	15618	1990.05	1990.06	68.2563	3	3	664.023	0.51621	68.0029	68.0725	68.5543	68.7252	0.19	-16.349
9552	LDHA_HUMAN	P00338	L-lactate dehydrogenase A chain OS=Homo sapiens GN=LDHA PE=1 SV=2	12	Pass2	MissedCleavage	None	1071.54	FRYLMGER	FRYLMGER	169	8	9.6	1431	2	2	0	0	637.751	5.9143		b5b7y7°	30.1939	119.039	79.039	0.0119	Green	4703	1071.56	1071.56	29.1636	2	2	536.282	0.57945	28.7921	28.8584	29.4084	29.4367	0.2599	14.1077
9552	LDHA_HUMAN	P00338	L-lactate dehydrogenase A chain OS=Homo sapiens GN=LDHA PE=1 SV=2	13	Pass2	VarMod	Oxidation M(1)	1679.94	MATLKDQLIYNLLK	MATLKDQLIYNLLK	0	14	9.53	1432	2	2	1	0	357.996	5.6636		b3b4b9*b11°y12°	63.4976	166.49	70.9931	0.0101	Yellow	5951	1679.94	1679.95	33.2062	3	3	560.651	0.40267	32.7295	33.0369	33.3612	33.5105	0.067135	3.1615
9552	LDHA_HUMAN	P00338	L-lactate dehydrogenase A chain OS=Homo sapiens GN=LDHA PE=1 SV=2	14	Pass2	InSource	Oxidation M(1)	1013.53	MATLKDQLI	MATLKDQLIYNLLK	0	9	6.56	1432	0	0	0	0	75.0807	0			63.4976	120.577	80.5774	0.0146	Yellow	5954	1013.52	1013.52	33.2156	2	2	507.266	0.44194	32.8604	33.0499	33.4051	33.6033	0	-9.9094
9552	LDHA_HUMAN	P00338	L-lactate dehydrogenase A chain OS=Homo sapiens GN=LDHA PE=1 SV=2	15	Pass2	InSource	None	701.431	IITAGAR	LVIITAGAR	92	7	11.05	1433	0	0	0	0	164.249	0			38.6215	92.6633	145.327	0.0071	Green	5577	701.429	701.43	31.8847	1	1	701.429	0.44119	31.4501	31.6955	32.07	32.3639	0	-0.7765
4454	DESM_HUMAN	P17661	Desmin OS=Homo sapiens GN=DES PE=1 SV=3	1	Pass1	PepFrag1	None	1115.57	VELQELNDR	VELQELNDR	109	9	3.82	1438	12	12	9	3	33125.9	8.4145		b2b3b4b5y1y2y3y3*y4y5y5°y6y6°y8y8°y9	30.9985	122.507	82.5067	0.4395	Green	4289	1115.57	1115.57	27.8559	1.99	2	558.287	0.42802	27.0434	27.6727	28.0511	28.5308	0.23156	-3.0003
4454	DESM_HUMAN	P17661	Desmin OS=Homo sapiens GN=DES PE=1 SV=3	2	Pass1	PepFrag1	None	1121.58	EYQDLLNVK	EYQDLLNVK	386	9	4.07	1444	7	7	5	0	24157	8.2774		b2°b3°b4°b6°y1y2y3y3*y4y5y6y7*y9	32.5576	124.023	84.0233	0.3293	Green	7145	1121.58	1121.58	36.7914	1.98	2	561.295	0.82471	36.2186	36.592	37.0081	37.7835	0.40741	-1.9026
4454	DESM_HUMAN	P17661	Desmin OS=Homo sapiens GN=DES PE=1 SV=3	3	Pass1	PepFrag1	None	932.468	LLEGEESR	LLEGEESR	407	8	3.96	1437	6	6	4	1	9486.95	7.8715		b2y2y3y4y5y6y6°	18.0997	107.975	67.9745	0.1714	Green	1209	932.464	932.463	15.9747	1.97	2	466.736	0.40165	15.4543	15.8056	16.1443	16.7431	0.028957	-5.4464
4454	DESM_HUMAN	P17661	Desmin OS=Homo sapiens GN=DES PE=1 SV=3	4	Pass1	PepFrag1	None	1250.63	VAELYEEELR	VAELYEEELR	150	10	3.79	1439	3	3	0	0	253.458	5.51		b4y3y5	42.3189	132.321	224.643	0.0015	Yellow	16647	1250.64	1250.64	93.9615	1	1	1250.64	0.46056	93.5029	93.8127	94.1188	94.4765	0.10959	10.5311
4454	DESM_HUMAN	P17661	Desmin OS=Homo sapiens GN=DES PE=1 SV=3	5	Pass2	PepFrag2	None	1649.9	INLPIQTYSALNFR	INLPIQTYSALNFR	415	14	9.83	1443	2	2	0	0	73.2643	4.971	Missing	b2y7*y10	57.7694	161.855	67.9036	0.0027	Red	8311	1649.84	1649.84	40.2218	3	3	550.617	0.54449	39.7847	39.9877	40.5091	40.6637	0.26233	-35.2281
4454	DESM_HUMAN	P17661	Desmin OS=Homo sapiens GN=DES PE=1 SV=3	6	Pass2	MissedCleavage	None	1561.86	RIESLNEEIAFLK	RIESLNEEIAFLK	227	13	4.55	1442	3	3	0	0	627.347	5.9036		b7*y3y8y11	49.4391	156.8	64.5335	0.0293	Green	9379	1561.89	1561.89	43.351	3	3	521.3	0.73275	42.8568	43.1682	43.5341	44.1317	0.42719	22.5135
4454	DESM_HUMAN	P17661	Desmin OS=Homo sapiens GN=DES PE=1 SV=3	7	Pass2	MissedCleavage	None	1915.04	FLEQQNAALAAEVNRLK	FLEQQNAALAAEVNRLK	127	17	6.89	1441	2	2	1	0	231.766	5.4712		b9°b12b13	50.2564	178.965	138.965	0.0075	Yellow	14840	1915.05	1915.04	62.9806	2	2	958.028	0.60039	62.5414	62.7037	63.1755	63.485	0.25299	0.0528
4454	DESM_HUMAN	P17661	Desmin OS=Homo sapiens GN=DES PE=1 SV=3	8	Pass2	MissedCleavage	None	2244.19	RTFGGAPGFPLGSPLSSPVFPR	RTFGGAPGFPLGSPLSSPVFPR	15	22	12.48	1440	3	3	0	0	158.774	5.3069	Identified	b5b8b13y6°	54.8914	196.685	156.685	0.0022	Red	13813	2244.23	2244.21	58.2671	2	2	1122.62	0.40165	57.9806	58.0804	58.4317	58.5736	0.042377	9.2542
4454	DESM_HUMAN	P17661	Desmin OS=Homo sapiens GN=DES PE=1 SV=3	9	Pass2	InSource	None	706.3	EGEESR	LLEGEESR	409	6	3.96	1437	1	1	0	0	187.219	0		b1	18.0997	85.623	131.246	0.009	Green	1207	706.302	706.302	15.9694	1	1	706.302	0.49253	15.5176	15.7974	16.1347	16.4158	0.18451	3.0059
4454	DESM_HUMAN	P17661	Desmin OS=Homo sapiens GN=DES PE=1 SV=3	10	Pass2	NeutralLoss_NH3	None	1098.54	VELQELNDR	VELQELNDR	109	9	3.82	1438	0	0	0	0	259.625	0			30.9985	122.507	82.5067	0.0076	Green	4276	1098.54	1098.54	27.7979	2	2	549.774	0.41159	27.5745	27.6697	27.9401	28.1492	0	-2.8566
6205	ENOG_HUMAN	P09104	Gamma-enolase OS=Homo sapiens GN=ENO2 PE=1 SV=3	1	Pass1	PepFrag1	None	1804.94	AAVPSGASTGIYEALELR	AAVPSGASTGIYEALELR	32	18	4.26	1451	15	15	7	4	25717.5	8.0072	Identified	b2b3b5°b6b6°b7b7°b8b10b11b13y2y3y5y6y7y11y15	55.3865	170.653	130.653	0.844	Green	12079	1804.95	1804.94	51.7096	2.09	2	902.979	0.58484	51.1722	51.5253	51.903	52.9192	0.25807	-0.65
6205	ENOG_HUMAN	P09104	Gamma-enolase OS=Homo sapiens GN=ENO2 PE=1 SV=3	2	Pass1	PepFrag1	Carbamidomethyl C(17)	2353.16	SGETEDTFIADLVVGLCTGQIK	SGETEDTFIADLVVGLCTGQIK	372	22	3.58	1452	8	8	4	1	3119.84	7.0911		b13y5y6y7y7°y8y9y11*y12y15°y18°y19	65.0007	200.709	93.806	0.1462	Green	16084	2353.17	2353.17	73.311	2.49	3	785.062	1.04919	72.6408	73.0855	73.7243	74.4074	0.59866	2.6046
6205	ENOG_HUMAN	P09104	Gamma-enolase OS=Homo sapiens GN=ENO2 PE=1 SV=3	3	Pass2	PepFrag2	Carbamidomethyl C(14)	1519.83	FGANAILGVSLAVCK	FGANAILGVSLAVCK	105	15	8.72	1453	2	2	0	0	300.015	6.0741		b12°b13°y3y14	56.4256	151.59	61.0601	0.0098	Green	7483	1519.77	1519.78	37.8684	3	3	507.262	0.40165	37.6858	37.7749	38.0137	38.1283	0.12253	-32.8135
6018	EF1A2_HUMAN	Q05639	Elongation factor 1-alpha 2 OS=Homo sapiens GN=EEF1A2 PE=1 SV=1	1	Pass1	PepFrag1	None	1025.61	IGGIGTVPVGR	IGGIGTVPVGR	255	11	11.05	1460	11	11	9	2	22434.8	8.1503	Identified	b2b3b6°b7°y2y3y4y5y6y7y7°y8y9y10	28.5946	119.364	79.3637	0.4885	Green	5436	1025.61	1025.61	31.4887	2	2	513.307	0.43129	30.9841	31.3174	31.6714	32.4868	0.062779	-4.1579
6018	EF1A2_HUMAN	Q05639	Elongation factor 1-alpha 2 OS=Homo sapiens GN=EEF1A2 PE=1 SV=1	2	Pass1	PepFrag1	None	1120.6	STTTGHLIYK	STTTGHLIYK	20	10	9.55	1459	13	13	8	6	31618.5	8.2993		b1°b2b2°b3°b4b4°b6b7b8b9b10°y1y2y3y4y6y7y8	22.5974	124.262	84.2619	0.3802	Green	1987	1120.6	1120.59	19.306	2.01	2	560.801	0.60678	18.8013	19.1393	19.4695	20.4229	0.30155	-5.1516
6018	EF1A2_HUMAN	Q05639	Elongation factor 1-alpha 2 OS=Homo sapiens GN=EEF1A2 PE=1 SV=1	3	Pass2	PepFrag2	None	975.551	LPLQDVYK	LPLQDVYK	247	8	6.78	1463	2	2	1	0	431.946	6.4348	Identified	y4y5y5*y7*	31.118	114.694	74.6941	0.0374	Green	909	975.494	975.493	14.5589	2	2	488.251	0.40165	14.2598	14.4029	14.7037	14.8623	0.26378	-59.3756
6018	EF1A2_HUMAN	Q05639	Elongation factor 1-alpha 2 OS=Homo sapiens GN=EEF1A2 PE=1 SV=1	4	Pass2	MissedCleavage	Carbamidomethyl C(11)	1750.88	STTTGHLIYKCGGIDK	STTTGHLIYKCGGIDK	20	16	8.68	1462	5	5	0	0	1300.92	6.9136		b2°b12y2y8y10y12y12°	30.0767	163.592	69.0615	0.0534	Green	6475	1750.88	1750.88	34.786	2.66	3	584.297	0.77776	34.0833	34.6033	35.0232	35.3071	0.46196	1.0336
6018	EF1A2_HUMAN	Q05639	Elongation factor 1-alpha 2 OS=Homo sapiens GN=EEF1A2 PE=1 SV=1	5	Pass2	VarMod	Carbamidomethyl C(16);Oxidation M(9);Oxidation M(15)	3054.44	SGDAAIVEMVPGKPMCVESFSQYPPLGR	SGDAAIVEMVPGKPMCVESFSQYPPLGR	395	28	4.44	1461	4	4	0	0	1154.89	6.151	Missing	b9y9y13y14°y17*y28	58.3202	236.503	117.669	0.0404	Green	13292	3054.47	3054.45	56.0664	3	3	1018.83	0.78538	55.4778	55.8006	56.1793	56.5794	0.461	2.898
5	ADH1_YEAST	P00330	Alcohol dehydrogenase 1 OS=Saccharomyces cerevisiae (strain ATCC 204508 / S288c) GN=ADH1 PE=1 SV=5	1	Pass1	PepFrag1	None	1447.8	VVGLSTLPEIYEK	VVGLSTLPEIYEK	319	13	4.26	1480	9	9	4	1	14138.8	7.2313	Identified	b2b3b4b6°y2y2°y3y4y6y9y13	51.0229	149.858	109.858	0.2549	Green	10959	1447.8	1447.8	48.1732	2	2	724.405	0.41674	47.6688	47.9882	48.3604	49.1358	0.27529	-3.0216
5	ADH1_YEAST	P00330	Alcohol dehydrogenase 1 OS=Saccharomyces cerevisiae (strain ATCC 204508 / S288c) GN=ADH1 PE=1 SV=5	2	Pass1	PepFrag1	None	1618.84	VLGIDGGEGKEELFR	VLGIDGGEGKEELFR	197	15	4.16	1478	4	4	1	1	2071.17	6.3971		b11b12°y3y4y13y13°y14°	44.12	158.776	65.8504	0.1898	Green	9849	1618.84	1618.85	44.7104	2.62	3	540.284	1.15164	44.0975	44.4289	45.0207	46.139	0.56997	0.9796
5	ADH1_YEAST	P00330	Alcohol dehydrogenase 1 OS=Saccharomyces cerevisiae (strain ATCC 204508 / S288c) GN=ADH1 PE=1 SV=5	3	Pass1	PepFrag1	None	1251.67	SISIVGSYVGNR	SISIVGSYVGNR	287	12	9.61	1477	6	6	1	1	3779.06	6.6582		b2b2°b3°b4°b5b5°y3y3*y6y7y9	34.5698	133.321	93.321	0.1658	Green	7354	1251.67	1251.66	37.4581	2	2	626.337	0.40165	36.8902	37.2872	37.6362	38.0271	0.19329	-3.7213
5	ADH1_YEAST	P00330	Alcohol dehydrogenase 1 OS=Saccharomyces cerevisiae (strain ATCC 204508 / S288c) GN=ADH1 PE=1 SV=5	4	Pass1	PepFrag1	None	968.484	EALDFFAR	EALDFFAR	303	8	4.07	1479	6	6	5	0	4870.03	6.7684		y1y2y3y4y5y6	40.7364	110.687	70.6868	0.128	Green	10069	968.48	968.479	45.4218	1.92	2	484.744	0.52129	44.7197	45.2116	45.6303	46.2555	0.18619	-4.4979
5	ADH1_YEAST	P00330	Alcohol dehydrogenase 1 OS=Saccharomyces cerevisiae (strain ATCC 204508 / S288c) GN=ADH1 PE=1 SV=5	5	Pass1	PepFrag1	None	1013.6	ANELLINVK	ANELLINVK	30	9	7	1476	4	4	2	1	2645.33	6.5033		b3b3*b3°y5y6y7	40.2175	119.283	79.2826	0.1019	Green	7007	1013.6	1013.6	36.3738	2	2	507.303	0.42022	35.8644	36.1833	36.5633	36.9612	0.044175	-1.9104
5	ADH1_YEAST	P00330	Alcohol dehydrogenase 1 OS=Saccharomyces cerevisiae (strain ATCC 204508 / S288c) GN=ADH1 PE=1 SV=5	6	Pass1	PepFrag1	None	1136.57	GVIFYESHGK	GVIFYESHGK	8	10	7.75	1475	5	5	2	0	5582.7	6.8277		y4y6y7y8y10	24.5489	123.784	83.7845	0.0638	Green	3931	1136.57	1136.57	26.6999	2	2	568.79	0.69635	26.3083	26.5024	26.908	27.3585	0.24968	-1.315
5	ADH1_YEAST	P00330	Alcohol dehydrogenase 1 OS=Saccharomyces cerevisiae (strain ATCC 204508 / S288c) GN=ADH1 PE=1 SV=5	7	Pass1	PepFrag1	None	811.42	YVVDTSK	YVVDTSK	341	7	6.48	1474	5	5	3	0	5769.3	6.842		b7y3y3°y4y5y6	13.8263	99.1788	59.1788	0.057	Green	939	811.415	811.415	14.7026	1.83	2	406.211	0.49599	14.3479	14.539	14.8716	15.2939	0.15962	-5.6244
5	ADH1_YEAST	P00330	Alcohol dehydrogenase 1 OS=Saccharomyces cerevisiae (strain ATCC 204508 / S288c) GN=ADH1 PE=1 SV=5	8	Pass2	MissedCleavage	Carbamidomethyl C(1);Carbamidomethyl C(2)	2588.26	CCSDVFNQVVKSISIVGSYVGNR	CCSDVFNQVVKSISIVGSYVGNR	276	23	8.31	1481	4	4	1	0	742.891	5.9518		y1y7y8*y10y11	59.4266	209.986	99.9906	0.0052	Green	16483	2588.27	2588.26	84.4962	3	3	863.428	0.65447	83.8242	84.3447	84.6634	84.8446	0.37719	-0.8715
5	ADH1_YEAST	P00330	Alcohol dehydrogenase 1 OS=Saccharomyces cerevisiae (strain ATCC 204508 / S288c) GN=ADH1 PE=1 SV=5	9	Pass2	VarMod	Phosphoryl STY(24)	3092.58	ALKSANLMAGHWVAISGAAGGLGSLAVQYAK	ALKSANLMAGHWVAISGAAGGLGSLAVQYAK	161	31	10.35	1482	3	3	0	0	908.776	6.0393		b7*b7°b12°b17*b19*b20°b27b28°y6y6*y23°y25y25°b25-H3PO4b27-H3PO4y17-H3PO4y19-H3PO4y23-H3PO4	60.0608	243.085	122.057	0.0161	Green	16616	3092.6	3092.58	93.9459	3	3	1031.54	0.46811	93.0883	93.753	94.034	94.224	0.12851	0.4792
5	ADH1_YEAST	P00330	Alcohol dehydrogenase 1 OS=Saccharomyces cerevisiae (strain ATCC 204508 / S288c) GN=ADH1 PE=1 SV=5	10	Pass2	VarMod	Phosphoryl STY(*)	1774.85	SISIVGSYVGNRADTR	SISIVGSYVGNRADTR	287	16	9.61	1483	2	2	0	0	276.969	5.5233		b4°b8y14*y16	35.5297	162.412	122.412	0.0104	Yellow	11269	1774.84	1774.83	49.1817	2	2	887.922	0.50466	48.7671	48.9588	49.3054	49.5223	0.15472	-9.9419
5	ADH1_YEAST	P00330	Alcohol dehydrogenase 1 OS=Saccharomyces cerevisiae (strain ATCC 204508 / S288c) GN=ADH1 PE=1 SV=5	11	Pass2	InSource	None	393.224	FAR	EALDFFAR	308	3	10.81	1479	0	0	0	0	35.9831	0			40.7364	60.0443	80.0886	0.0071	Green	10059	393.226	393.226	45.4018	1	1	393.226	0.48349	44.9263	45.1934	45.6034	46.1434	0	3.2459
17081	TBB2B_HUMAN	Q9BVA1	Tubulin beta-2B chain OS=Homo sapiens GN=TUBB2B PE=1 SV=1	1	Pass1	PepFrag1	Carbamidomethyl C(23)	2708.34	LTTPTYGDLNHLVSATMSGVTTCLR	LTTPTYGDLNHLVSATMSGVTTCLR	216	25	7.17	1502	14	14	5	3	3535.99	6.8412	Identified	b2b3°b4b6b7°b15*b17°b18b21b25y2y3y4y5y6y16°y17*y17°y19y22y23y23°	56.737	220.736	107.157	0.245	Green	15100	2708.35	2708.33	64.6897	3.02	3	903.454	0.68465	64.1148	64.4992	64.8845	65.4137	0.34984	-2.2925
17081	TBB2B_HUMAN	Q9BVA1	Tubulin beta-2B chain OS=Homo sapiens GN=TUBB2B PE=1 SV=1	2	Pass1	PepFrag1	None	1696.83	NSSYFVEWIPNNVK	NSSYFVEWIPNNVK	336	14	6.52	1500	7	7	3	1	9884.14	7.2877	Identified	b3°b4°b5°b9y4y5y6y8y9y14	47.7826	161.298	121.298	0.1811	Green	12522	1696.84	1696.83	53.2916	2	2	848.922	0.54426	52.8021	53.115	53.4764	53.7277	0.25681	-1.1288
17081	TBB2B_HUMAN	Q9BVA1	Tubulin beta-2B chain OS=Homo sapiens GN=TUBB2B PE=1 SV=1	3	Pass1	PepFrag1	None	1615.84	AILVDLEPGTMDSVR	AILVDLEPGTMDSVR	62	15	3.69	1498	8	8	3	2	11366.2	7.3483	Identified	b2b3b4b5b7y8y10y15	54.6276	159.548	119.548	0.1491	Green	11255	1615.84	1615.84	49.1373	2	2	808.424	0.64624	48.6917	48.9563	49.3292	49.6966	0.32441	0.2654
17081	TBB2B_HUMAN	Q9BVA1	Tubulin beta-2B chain OS=Homo sapiens GN=TUBB2B PE=1 SV=1	4	Pass1	PepFrag1	None	1620.84	LHFFMPGFAPLTSR	LHFFMPGFAPLTSR	262	14	11.05	1501	5	5	2	0	3016.03	6.7722	Identified	b5b7b12°y2°y4y5y6y6°y9°	53.385	158.705	65.8036	0.1377	Green	14501	1620.83	1620.84	61.3191	2.73	3	540.948	0.98578	60.5123	61.0205	61.7065	62.3024	0.55411	1.412
17081	TBB2B_HUMAN	Q9BVA1	Tubulin beta-2B chain OS=Homo sapiens GN=TUBB2B PE=1 SV=1	5	Pass1	PepFrag1	None	1446.69	EVDEQMLNVQNK	EVDEQMLNVQNK	324	12	3.82	1497	5	5	2	0	4287.35	6.9249		y3y3*y4y5y5*y10y12	30.6059	145.629	105.629	0.1189	Green	4741	1446.69	1446.69	29.2315	2	2	723.849	0.4529	28.6439	29.0549	29.4135	29.8915	0.14997	-1.2437
17081	TBB2B_HUMAN	Q9BVA1	Tubulin beta-2B chain OS=Homo sapiens GN=TUBB2B PE=1 SV=1	6	Pass1	PepFrag1	None	1143.63	LAVNMVPFPR	LAVNMVPFPR	252	10	11.05	1499	3	3	1	0	1289.83	6.4033	Identified	b7*y4y5y7	38.5722	127.579	87.579	0.1132	Green	10702	1143.63	1143.63	47.3808	2	2	572.321	0.42351	46.7749	47.2077	47.5559	47.9412	0.36559	-1.8401
17081	TBB2B_HUMAN	Q9BVA1	Tubulin beta-2B chain OS=Homo sapiens GN=TUBB2B PE=1 SV=1	7	Pass1	PepFrag1	None	1707.86	ALTVPELTQQMFDSK	ALTVPELTQQMFDSK	282	15	4.07	1495	2	2	0	0	272.387	5.5062	Missing	b2b7°b12y4°	52.5151	164.768	124.768	0.01	Yellow	13126	1707.86	1707.85	55.4247	2	2	854.432	0.82571	55.085	55.2585	55.6135	56.2665	0.51357	-7.0029
17081	TBB2B_HUMAN	Q9BVA1	Tubulin beta-2B chain OS=Homo sapiens GN=TUBB2B PE=1 SV=1	8	Pass1	PepFrag1	None	1385.67	INVYYNEATGNK	INVYYNEATGNK	46	12	6.84	1494	1	1	0	0	132.151	5.192		b5*b9*y3y3*y4*	26.137	140.367	100.367	0.0093	Red	6625	1385.68	1385.67	35.2721	2	2	693.342	0.51606	34.8332	35.0333	35.4746	35.653	0.21796	3.2783
17081	TBB2B_HUMAN	Q9BVA1	Tubulin beta-2B chain OS=Homo sapiens GN=TUBB2B PE=1 SV=1	9	Pass2	PepFrag2	None	2798.34	SGPFGQIFRPDNFVFGQSGAGNNWAK	SGPFGQIFRPDNFVFGQSGAGNNWAK	77	26	9.97	1503	3	3	0	0	512.093	6.0021	Missing	b7b11b19°y4*y6y10°	58.3735	224.004	109.336	0.0174	Green	15621	2798.36	2798.34	68.3142	3	3	933.458	0.46786	68.079	68.1816	68.6615	68.7207	0.13428	-0.8481
17081	TBB2B_HUMAN	Q9BVA1	Tubulin beta-2B chain OS=Homo sapiens GN=TUBB2B PE=1 SV=1	10	Pass2	MissedCleavage	None	2141	EEYPDRIMNTFSVMPSPK	EEYPDRIMNTFSVMPSPK	156	18	4.44	1496	1	1	0	0	838.248	5.9943	Identified	b2°b7°y4y11*	41.1737	188.705	148.705	0.0182	Green	9151	2141.01	2141	42.7775	2	2	1071.01	0.58035	42.2769	42.5233	42.95	43.2392	0.30792	-0.2471
17110	TBB2A_HUMAN	Q13885	Tubulin beta-2A chain OS=Homo sapiens GN=TUBB2A PE=1 SV=1	1	Pass1	PepFrag1	Carbamidomethyl C(23)	2708.34	LTTPTYGDLNHLVSATMSGVTTCLR	LTTPTYGDLNHLVSATMSGVTTCLR	216	25	7.17	1509	14	14	5	3	3535.99	6.8412	Identified	b2b3°b4b6b7°b15*b17°b18b21b25y2y3y4y5y6y16°y17*y17°y19y22y23y23°	56.737	220.736	107.157	0.2473	Green	15100	2708.35	2708.33	64.6897	3.02	3	903.454	0.68465	64.1148	64.4992	64.8845	65.4137	0.34984	-2.2925
17110	TBB2A_HUMAN	Q13885	Tubulin beta-2A chain OS=Homo sapiens GN=TUBB2A PE=1 SV=1	2	Pass1	PepFrag1	None	1696.83	NSSYFVEWIPNNVK	NSSYFVEWIPNNVK	336	14	6.52	1507	7	7	3	1	9884.14	7.2877	Identified	b3°b4°b5°b9y4y5y6y8y9y14	47.7826	161.298	121.298	0.1828	Green	12522	1696.84	1696.83	53.2916	2	2	848.922	0.54426	52.8021	53.115	53.4764	53.7277	0.25681	-1.1288
17110	TBB2A_HUMAN	Q13885	Tubulin beta-2A chain OS=Homo sapiens GN=TUBB2A PE=1 SV=1	3	Pass1	PepFrag1	None	1615.84	AILVDLEPGTMDSVR	AILVDLEPGTMDSVR	62	15	3.69	1505	8	8	3	2	11366.2	7.3483	Identified	b2b3b4b5b7y8y10y15	54.6276	159.548	119.548	0.1505	Green	11255	1615.84	1615.84	49.1373	2	2	808.424	0.64624	48.6917	48.9563	49.3292	49.6966	0.32441	0.2654
17110	TBB2A_HUMAN	Q13885	Tubulin beta-2A chain OS=Homo sapiens GN=TUBB2A PE=1 SV=1	4	Pass1	PepFrag1	None	1620.84	LHFFMPGFAPLTSR	LHFFMPGFAPLTSR	262	14	11.05	1508	5	5	2	0	3016.03	6.7722	Identified	b5b7b12°y2°y4y5y6y6°y9°	53.385	158.705	65.8036	0.139	Green	14501	1620.83	1620.84	61.3191	2.73	3	540.948	0.98578	60.5123	61.0205	61.7065	62.3024	0.55411	1.412
17110	TBB2A_HUMAN	Q13885	Tubulin beta-2A chain OS=Homo sapiens GN=TUBB2A PE=1 SV=1	5	Pass1	PepFrag1	None	1446.69	EVDEQMLNVQNK	EVDEQMLNVQNK	324	12	3.82	1504	5	5	2	0	4287.35	6.9249		y3y3*y4y5y5*y10y12	30.6059	145.629	105.629	0.12	Green	4741	1446.69	1446.69	29.2315	2	2	723.849	0.4529	28.6439	29.0549	29.4135	29.8915	0.14997	-1.2437
17110	TBB2A_HUMAN	Q13885	Tubulin beta-2A chain OS=Homo sapiens GN=TUBB2A PE=1 SV=1	6	Pass1	PepFrag1	None	1143.63	LAVNMVPFPR	LAVNMVPFPR	252	10	11.05	1506	3	3	1	0	1289.83	6.4033	Identified	b7*y4y5y7	38.5722	127.579	87.579	0.1143	Green	10702	1143.63	1143.63	47.3808	2	2	572.321	0.42351	46.7749	47.2077	47.5559	47.9412	0.36559	-1.8401
17110	TBB2A_HUMAN	Q13885	Tubulin beta-2A chain OS=Homo sapiens GN=TUBB2A PE=1 SV=1	7	Pass1	PepFrag1	None	1707.86	ALTVPELTQQMFDSK	ALTVPELTQQMFDSK	282	15	4.07	1511	2	2	0	0	272.387	5.5062	Missing	b2b7°b12y4°	52.5151	164.768	124.768	0.0101	Yellow	13126	1707.86	1707.85	55.4247	2	2	854.432	0.82571	55.085	55.2585	55.6135	56.2665	0.51357	-7.0029
17110	TBB2A_HUMAN	Q13885	Tubulin beta-2A chain OS=Homo sapiens GN=TUBB2A PE=1 SV=1	8	Pass2	PepFrag2	None	2798.34	SGPFGQIFRPDNFVFGQSGAGNNWAK	SGPFGQIFRPDNFVFGQSGAGNNWAK	77	26	9.97	1510	3	3	0	0	512.093	6.0021	Missing	b7b11b19°y4*y6y10°	58.3735	224.004	109.336	0.0176	Green	15621	2798.36	2798.34	68.3142	3	3	933.458	0.46786	68.079	68.1816	68.6615	68.7207	0.13428	-0.8481
17110	TBB2A_HUMAN	Q13885	Tubulin beta-2A chain OS=Homo sapiens GN=TUBB2A PE=1 SV=1	9	Pass2	MissedCleavage	None	2141	EEYPDRIMNTFSVMPSPK	EEYPDRIMNTFSVMPSPK	156	18	4.44	1512	1	1	0	0	838.248	5.9943	Identified	b2°b7°y4y11*	41.1737	188.705	148.705	0.0183	Green	9151	2141.01	2141	42.7775	2	2	1071.01	0.58035	42.2769	42.5233	42.95	43.2392	0.30792	-0.2471
930	ALDOA_HUMAN	P04075	Fructose-bisphosphate aldolase A OS=Homo sapiens GN=ALDOA PE=1 SV=2	1	Pass1	PepFrag1	None	2107.1	IGEHTPSALAIMENANVLAR	IGEHTPSALAIMENANVLAR	153	20	5.32	1524	9	9	3	1	2908.39	6.5218	Identified	b3b5b10b11b15*b19*y2y3y5y6y9y9°	50.0431	190.186	86.7904	0.1624	Green	13003	2107.09	2107.09	54.9254	2.94	3	703.035	0.76904	54.2532	54.6681	55.1953	55.9765	0.4419	-2.3894
930	ALDOA_HUMAN	P04075	Fructose-bisphosphate aldolase A OS=Homo sapiens GN=ALDOA PE=1 SV=2	2	Pass1	PepFrag1	None	1332.7	GILAADESTGSIAK	GILAADESTGSIAK	28	14	4.07	1521	10	10	4	2	3376.51	6.5867		b2b3b4b5b10°b11°b13y2y5y9y10y11°y14	40.3881	139.768	99.7678	0.153	Green	5104	1332.7	1332.7	30.4478	2	2	666.853	0.61343	29.9562	30.2661	30.6322	31.4051	0.27237	-2.9904
930	ALDOA_HUMAN	P04075	Fructose-bisphosphate aldolase A OS=Homo sapiens GN=ALDOA PE=1 SV=2	3	Pass1	PepFrag1	None	1434.73	PYQYPALTPEQK	PYQYPALTPEQK	1	12	7	1525	7	7	2	1	4995.49	6.7568	Identified	b2b3b4b7*y2y3°y4y8y9*y12	33.8063	144.599	104.599	0.1151	Green	5719	1434.72	1434.72	32.427	2	2	717.865	0.53429	31.8005	32.2136	32.6379	32.8821	0.16665	-5.5522
930	ALDOA_HUMAN	P04075	Fructose-bisphosphate aldolase A OS=Homo sapiens GN=ALDOA PE=1 SV=2	4	Pass1	PepFrag1	None	1044.57	QLLLTADDR	QLLLTADDR	60	9	3.88	1522	5	5	2	1	6917.9	6.8982		b3y2y4y5y6	36.7428	118.958	78.9578	0.1059	Green	5377	1044.57	1044.57	31.2963	2	2	522.787	0.64821	30.6834	31.1056	31.4837	32.0513	0.25997	-2.2566
930	ALDOA_HUMAN	P04075	Fructose-bisphosphate aldolase A OS=Homo sapiens GN=ALDOA PE=1 SV=2	5	Pass1	PepFrag1	Carbamidomethyl C(8)	1132.58	ALANSLACQGK	ALANSLACQGK	331	11	8.99	1520	4	4	2	0	2101.82	6.3808		b2b9°y3y4y4*y5y9*	29.1455	120.981	80.9806	0.0927	Green	2429	1132.58	1132.58	21.1341	2	2	566.793	0.53149	20.6444	20.9586	21.3274	21.7554	0.17718	-0.8393
930	ALDOA_HUMAN	P04075	Fructose-bisphosphate aldolase A OS=Homo sapiens GN=ALDOA PE=1 SV=2	6	Pass1	PepFrag1	None	1646.81	LQSIGTENTEENRR	LQSIGTENTEENRR	43	14	4.55	1518	5	5	3	0	2674.1	6.4854		b2*y4*y5*y7y7*y10y11y12y12*y13	18.723	157.295	64.8635	0.074	Green	1512	1646.8	1646.81	17.2675	2.84	3	549.606	0.40165	16.8814	17.1132	17.4231	17.5966	0.22597	1.1055
930	ALDOA_HUMAN	P04075	Fructose-bisphosphate aldolase A OS=Homo sapiens GN=ALDOA PE=1 SV=2	7	Pass1	PepFrag1	None	937.462	AAQEEYVK	AAQEEYVK	322	8	4.26	1517	6	6	3	0	1913.09	6.3399		b7y2y3y5y6y7	17.2654	108.23	68.2302	0.0718	Green	757	937.46	937.459	13.8038	2	2	469.233	0.41265	13.1018	13.6438	13.9673	14.2725	0.10964	-3.9026
930	ALDOA_HUMAN	P04075	Fructose-bisphosphate aldolase A OS=Homo sapiens GN=ALDOA PE=1 SV=2	8	Pass1	PepFrag1	Carbamidomethyl C(4)	2088.09	VNPCIGGVILFHETLYQK	VNPCIGGVILFHETLYQK	69	18	7.17	1523	3	3	1	0	230.473	5.4208	Identified	b2b6b7b10*b15°b17°y15*	59.9341	186.699	84.4663	0.0584	Yellow	12539	2088.11	2088.11	53.3416	2.91	3	696.707	1.03733	52.7621	53.1165	53.5676	54.6756	0.60865	5.7716
930	ALDOA_HUMAN	P04075	Fructose-bisphosphate aldolase A OS=Homo sapiens GN=ALDOA PE=1 SV=2	9	Pass1	PepFrag1	Carbamidomethyl C(5)	3176.6	YASICQQNGIVPIVEPEILPDGDHDLKR	YASICQQNGIVPIVEPEILPDGDHDLKR	173	28	4.2	1528	5	5	2	0	1930.76	6.3439	Identified	b17°b24*b28*y8y13y14y15y15°y17	57.5716	246.032	83.0158	0.052	Green	11881	3176.6	3176.6	51.09	3.76	4	794.906	0.52523	50.6695	50.9202	51.2581	51.5025	0.17915	-0.1818
930	ALDOA_HUMAN	P04075	Fructose-bisphosphate aldolase A OS=Homo sapiens GN=ALDOA PE=1 SV=2	10	Pass1	PepFrag1	None	1490.71	LQSIGTENTEENR	LQSIGTENTEENR	43	13	3.96	1519	5	5	0	0	2753.24	6.498		b3b6*y1y9y11y13	22.5691	146.655	106.655	0.0439	Green	2028	1490.71	1490.71	19.4718	2	2	745.86	0.55343	18.9596	19.3084	19.6426	20.0009	0.2127	0.3396
930	ALDOA_HUMAN	P04075	Fructose-bisphosphate aldolase A OS=Homo sapiens GN=ALDOA PE=1 SV=2	11	Pass2	PepFrag2	None	3057.57	TVPPAVTGITFLSGGQSEEEASINLNAINK	TVPPAVTGITFLSGGQSEEEASINLNAINK	259	30	3.96	1527	4	4	1	0	622.736	5.8525	Identified	b21y2y3y17*y28	65.6873	243.142	122.094	0.0667	Green	14069	3057.6	3057.57	59.2947	3.21	3	1019.87	0.79042	58.8445	59.1	59.5144	59.8521	0.49111	-1.3257
930	ALDOA_HUMAN	P04075	Fructose-bisphosphate aldolase A OS=Homo sapiens GN=ALDOA PE=1 SV=2	12	Pass2	MissedCleavage	None	1646.81	RLQSIGTENTEENR	RLQSIGTENTEENR	42	14	4.55	1526	0	0	0	0	758.53	5.9382		b11°y13°y9°	22.5998	157.295	64.8635	0.004	Green	2036	1646.82	1646.83	19.5137	3	3	549.613	0.40165	19.1789	19.3507	19.6868	19.8893	0	13.5783
10934	MYL6_HUMAN	P60660	Myosin light polypeptide 6 OS=Homo sapiens GN=MYL6 PE=1 SV=2	1	Pass1	PepFrag1	None	1888	VLDFEHFLPMLQTVAK	VLDFEHFLPMLQTVAK	63	16	5.23	1538	5	5	0	1	1843.35	6.318	Identified	b10y1y6y6*y8y14	64.8923	178.435	78.9566	0.2742	Green	15759	1888.01	1888.01	69.5676	2.84	3	630.006	0.78173	68.8557	69.3415	69.8262	70.4725	0.35299	2.8502
10934	MYL6_HUMAN	P60660	Myosin light polypeptide 6 OS=Homo sapiens GN=MYL6 PE=1 SV=2	2	Pass1	PepFrag1	None	1354.73	ALGQNPTNAEVLK	ALGQNPTNAEVLK	37	13	7	1535	6	6	1	1	5738.95	6.8112	Identified	b4b5b5*b6*y4y8y11y13	33.4885	141.636	101.636	0.2024	Green	4402	1354.73	1354.73	28.1901	2	2	677.871	0.48252	27.6436	28.0266	28.3604	28.7037	0.15855	-0.7158
10934	MYL6_HUMAN	P60660	Myosin light polypeptide 6 OS=Homo sapiens GN=MYL6 PE=1 SV=2	3	Pass1	PepFrag1	None	1544.69	DQGTYEDYVEGLR	DQGTYEDYVEGLR	81	13	3.58	1536	5	5	1	0	712.997	5.9054		b1°b3b4y2y11y13	36.8782	148.552	108.552	0.1585	Green	8614	1544.7	1544.7	41.1597	2	2	772.854	0.55997	40.7042	40.9519	41.3216	41.5359	0.20674	5.7565
10934	MYL6_HUMAN	P60660	Myosin light polypeptide 6 OS=Homo sapiens GN=MYL6 PE=1 SV=2	4	Pass1	PepFrag1	None	1025.51	EAFQLFDR	EAFQLFDR	13	8	4.07	1537	5	5	3	1	7070.62	6.9018		b3b5*y2y3y4y4°y5	39.4289	114.611	74.6113	0.1359	Green	9406	1025.51	1025.5	43.4069	2	2	513.256	0.6042	42.8486	43.233	43.5827	43.911	0.24296	-0.896
10934	MYL6_HUMAN	P60660	Myosin light polypeptide 6 OS=Homo sapiens GN=MYL6 PE=1 SV=2	5	Pass2	PepFrag2	Carbamidomethyl C(6)	1341.63	ILYSQCGDVMR	ILYSQCGDVMR	26	11	6.1	1540	1	1	0	0	37.653	4.6282		b4°y5°y11	37.1881	134.852	94.8517	0.1914	Red	13073	1341.69	1341.68	55.2455	2	2	671.347	0.64311	54.568	55.0541	55.4294	55.8325	0.31602	41.5194
10934	MYL6_HUMAN	P60660	Myosin light polypeptide 6 OS=Homo sapiens GN=MYL6 PE=1 SV=2	6	Pass2	MissedCleavage	Carbamidomethyl C(11)	1799.84	TGDGKILYSQCGDVMR	TGDGKILYSQCGDVMR	21	16	6.25	1539	0	0	0	0	428.602	5.6844		b5°b6°b9°	41.7821	164.906	124.906	0.0376	Yellow	8676	1799.82	1799.81	41.3065	2	2	900.414	0.63083	40.7758	40.9726	41.4676	41.6098	0	-15.7172
7705	H2B1A_HUMAN	Q96A08	Histone H2B type 1-A OS=Homo sapiens GN=HIST1H2BA PE=1 SV=3	1	Pass1	PepFrag1	None	1168.6	QVHPDTGISSK	QVHPDTGISSK	48	11	7.59	1544	8	8	3	1	6634.21	7.2539	Identified	b3b3*b4b7°b11y2y3y6y6°y8y9	6.3662	126.005	86.0049	0.599	Green	658	1168.6	1168.6	13.2342	2.34	2	584.802	0.52844	12.7418	13.0711	13.3945	13.9936	0.21908	-0.5401
7705	H2B1A_HUMAN	Q96A08	Histone H2B type 1-A OS=Homo sapiens GN=HIST1H2BA PE=1 SV=3	2	Pass1	PepFrag1	None	816.457	EIQTAVR	EIQTAVR	94	7	6.97	1545	5	5	4	0	9425.47	7.4064		b5°y1y2y3y4y5y5*y5°	15.5719	100.686	60.6859	0.401	Green	957	816.453	816.452	14.758	1.69	2	408.73	0.67021	14.334	14.6081	14.9125	15.0578	0.3645	-6.2215
17574	TPM1_HUMAN	P09493	Tropomyosin alpha-1 chain OS=Homo sapiens GN=TPM1 PE=1 SV=2	1	Pass1	PepFrag1	None	1243.65	IQLVEEELDR	IQLVEEELDR	91	10	3.69	1553	10	10	6	4	22827.1	7.5075		b2b2*b3b4b5*b7b7*y2y3y5y6y7y8y9*	38.4833	133.244	93.2443	0.4403	Green	7509	1243.65	1243.65	37.9417	2	2	622.329	0.4058	37.3907	37.7627	38.1194	38.6252	0.32832	-3.2869
17574	TPM1_HUMAN	P09493	Tropomyosin alpha-1 chain OS=Homo sapiens GN=TPM1 PE=1 SV=2	2	Pass1	PepFrag1	None	1332.64	ATDAEADVASLNR	ATDAEADVASLNR	77	13	3.69	1552	5	5	2	0	2073.64	6.351		b2°b3b3°b13*b13°y3y4y5y9y10°	34.317	136.374	96.3738	0.1184	Green	3954	1332.64	1332.64	26.8011	2.08	2	666.825	0.59745	26.1559	26.6198	27.0364	27.3531	0.26081	0.8259
17574	TPM1_HUMAN	P09493	Tropomyosin alpha-1 chain OS=Homo sapiens GN=TPM1 PE=1 SV=2	3	Pass1	PepFrag1	None	875.447	SLEAQAEK	SLEAQAEK	205	8	4.26	1546	1	1	0	0	574.84	5.8852		b4°y5*b5°b6*y6	14.0968	104.015	64.0147	0.0321	Green	830	875.443	875.442	14.1317	2	2	438.225	0.43384	13.8202	13.998	14.2976	14.4105	0.11168	-5.5142
17574	TPM1_HUMAN	P09493	Tropomyosin alpha-1 chain OS=Homo sapiens GN=TPM1 PE=1 SV=2	4	Pass2	PepFrag2	None	1131.61	MEIQEIQLK	MEIQEIQLK	140	9	4.26	1549	1	1	0	0	260.451	5.5824		b2b3°y3*	40.7828	127.029	87.0292	0.132	Yellow	8163	1131.61	1131.61	39.7065	2	2	566.309	0.56878	39.2873	39.5379	39.8816	40.2918	0.23949	0.3278
17574	TPM1_HUMAN	P09493	Tropomyosin alpha-1 chain OS=Homo sapiens GN=TPM1 PE=1 SV=2	5	Pass2	PepFrag2	None	926.433	HIAEDADR	HIAEDADR	152	8	4.3	1550	4	4	0	0	165.537	5.2532		b2b4y5y7	6.827	105.487	65.4868	0.0632	Red	3732	926.473	926.472	25.9571	2	2	463.74	0.78618	25.4055	25.7591	26.2251	26.8524	0.48319	42.4542
17574	TPM1_HUMAN	P09493	Tropomyosin alpha-1 chain OS=Homo sapiens GN=TPM1 PE=1 SV=2	6	Pass2	PepFrag2	None	1758.82	AISEELDHALNDMTSI	AISEELDHALNDMTSI	268	16	3.59	1548	0	0	0	0	424.593	5.7536		b4°b9°y4°y16*	53.1464	165.871	70.5806	0.0513	Yellow	9960	1758.82	1758.82	45.0984	2.73	3	586.944	0.55487	44.653	44.916	45.2831	45.877	0	0.3956
17574	TPM1_HUMAN	P09493	Tropomyosin alpha-1 chain OS=Homo sapiens GN=TPM1 PE=1 SV=2	7	Pass2	PepFrag2	None	1538.72	SIDDLEDELYAQK	SIDDLEDELYAQK	251	13	3.42	1551	3	3	0	0	300.844	5.5126		b3b5y4*y13	44.6687	150.797	110.797	0.0489	Yellow	13319	1538.7	1538.7	56.2306	2	2	769.854	0.61497	55.81	56.032	56.4218	56.8103	0.34687	-16.9657
17574	TPM1_HUMAN	P09493	Tropomyosin alpha-1 chain OS=Homo sapiens GN=TPM1 PE=1 SV=2	8	Pass2	MissedCleavage	None	1645.88	TVTNNLKSLEAQAEK	TVTNNLKSLEAQAEK	198	15	7.38	1547	1	1	0	0	516.771	5.7476		b13y4°y5°y14°	33.6517	161.228	67.4852	0.1138	Yellow	5065	1645.86	1645.87	30.3113	2.84	3	549.291	0.46757	29.9201	30.1676	30.5225	31.0232	0.1226	-5.4868
17521	TPM2_HUMAN	P07951	Tropomyosin beta chain OS=Homo sapiens GN=TPM2 PE=1 SV=1	1	Pass1	PepFrag1	None	1243.65	IQLVEEELDR	IQLVEEELDR	91	10	3.69	1559	10	10	6	4	22827.1	7.5075		b2b2*b3b4b5*b7b7*y2y3y5y6y7y8y9*	38.4833	133.244	93.2443	0.5508	Green	7509	1243.65	1243.65	37.9417	2	2	622.329	0.4058	37.3907	37.7627	38.1194	38.6252	0.32832	-3.2869
17521	TPM2_HUMAN	P07951	Tropomyosin beta chain OS=Homo sapiens GN=TPM2 PE=1 SV=1	2	Pass1	PepFrag1	None	1170.67	LVILEGELER	LVILEGELER	168	10	3.96	1560	3	3	2	0	1563.58	6.3432		y5y6y7	48.2327	130.698	90.6985	0.1804	Green	9276	1170.67	1170.67	43.0225	2	2	585.84	0.47042	42.0473	42.8484	43.1978	43.7594	0.2694	-2.1384
17521	TPM2_HUMAN	P07951	Tropomyosin beta chain OS=Homo sapiens GN=TPM2 PE=1 SV=1	3	Pass1	PepFrag1	None	1332.64	ATDAEADVASLNR	ATDAEADVASLNR	77	13	3.69	1558	5	5	2	0	2073.64	6.351		b2°b3b3°b13*b13°y3y4y5y9y10°	34.317	136.374	96.3738	0.1482	Green	3954	1332.64	1332.64	26.8011	2.08	2	666.825	0.59745	26.1559	26.6198	27.0364	27.3531	0.26081	0.8259
17521	TPM2_HUMAN	P07951	Tropomyosin beta chain OS=Homo sapiens GN=TPM2 PE=1 SV=1	4	Pass2	MissedCleavage	None	1182.55	EDKYEEEIK	EDKYEEEIK	217	9	4	1561	4	4	2	0	791.207	6.0474		b9y4y5y6	5.7031	125.847	85.8469	0.1088	Green	1664	1182.55	1182.55	17.9168	2.19	2	591.779	0.54459	17.3734	17.7393	18.0771	18.6247	0.19223	-3.1439
17521	TPM2_HUMAN	P07951	Tropomyosin beta chain OS=Homo sapiens GN=TPM2 PE=1 SV=1	5	Pass2	InSource	None	661.315	EELDR	IQLVEEELDR	96	5	3.82	1559	0	0	0	0	102.738	0		b2°	38.4833	84.1803	128.361	0.0118	Green	7505	661.323	661.323	37.9307	1	1	661.323	0.40165	37.6371	37.7268	38.0447	38.1846	0	11.9363
10907	NDKB_HUMAN	P22392	Nucleoside diphosphate kinase B OS=Homo sapiens GN=NME2 PE=1 SV=1	1	Pass1	PepFrag1	None	1895.98	EISLWFKPEELVDYK	EISLWFKPEELVDYK	128	15	4.16	1564	9	9	4	1	3452.35	6.5686	Identified	b2b3°b4°b5°y1y2y4y4°y8y9y10y11y12°y13y13°	55.2986	176.706	77.8038	0.3892	Green	14158	1895.98	1895.98	59.6397	2.75	3	632.663	0.59928	58.8724	59.4715	59.8159	60.2321	0.24315	0.5341
10907	NDKB_HUMAN	P22392	Nucleoside diphosphate kinase B OS=Homo sapiens GN=NME2 PE=1 SV=1	2	Pass1	PepFrag1	None	1785.92	VMLGETNPADSKPGTIR	VMLGETNPADSKPGTIR	88	17	14	1562	6	6	2	0	2809.88	6.4792	Identified	b12*b15*y5y10y13y14y15y17	35.6146	169.362	72.908	0.3784	Green	4598	1785.91	1785.91	28.8544	2.84	3	595.975	0.40165	28.4259	28.6817	29.0304	29.315	0.31822	-0.8198
10907	NDKB_HUMAN	P22392	Nucleoside diphosphate kinase B OS=Homo sapiens GN=NME2 PE=1 SV=1	3	Pass1	PepFrag1	Carbamidomethyl C(4)	1051.5	GDFCIQVGR	GDFCIQVGR	105	9	6.1	1563	4	4	3	0	5834.82	6.7965		y2y3y4y4*y5	31.2876	112.616	72.6158	0.2324	Green	6108	1051.5	1051.5	33.6774	2	2	526.254	0.51151	33.2677	33.5059	33.8529	34.1012	0.17108	0.9724
616	ACTN4_HUMAN	O43707	Alpha-actinin-4 OS=Homo sapiens GN=ACTN4 PE=1 SV=2	1	Pass1	PepFrag1	None	2007.96	AIMTYVSSFYHAFSGAQK	AIMTYVSSFYHAFSGAQK	255	18	9.59	1611	11	11	9	0	6218.84	6.8196		b5°b8°b10°b11°y4y5y6y7y8y10y11y12y13y14y15y16*	52.9843	181.079	80.7193	0.1296	Green	14383	2007.96	2007.96	60.76	2.81	3	669.991	0.85749	60.1451	60.5702	60.9565	61.6693	0.44804	-1.568
616	ACTN4_HUMAN	O43707	Alpha-actinin-4 OS=Homo sapiens GN=ACTN4 PE=1 SV=2	2	Pass1	PepFrag1	None	1429.76	TINEVENQILTR	TINEVENQILTR	745	12	4.26	1610	8	8	3	0	3162.1	6.5258		b2b3*b4y2y2°y3y4y6y7y12	42.1476	146.582	106.582	0.0907	Green	7773	1429.77	1429.76	38.6536	2	2	715.387	0.40165	38.1602	38.4759	38.8345	39.1295	0.19821	-0.6717
616	ACTN4_HUMAN	O43707	Alpha-actinin-4 OS=Homo sapiens GN=ACTN4 PE=1 SV=2	3	Pass1	PepFrag1	None	1386.77	VGWEQLLTTIAR	VGWEQLLTTIAR	733	12	7	1612	11	11	6	3	8312.61	6.9456		b3b4b4°b5b6b7*y2y4y5y7y8y9y12	56.0739	144.893	104.893	0.0888	Green	15232	1386.78	1386.77	65.4551	2	2	693.891	0.43936	64.9454	65.2628	65.6475	66.0157	0.10177	-1.2788
616	ACTN4_HUMAN	O43707	Alpha-actinin-4 OS=Homo sapiens GN=ACTN4 PE=1 SV=2	4	Pass1	PepFrag1	None	1421.71	GYEEWLLNEIR	GYEEWLLNEIR	395	11	3.96	1618	7	7	5	0	6063.8	6.8086		b3y2y3y4y5y5*y6y7	52.8478	143.639	103.639	0.0843	Green	13692	1421.71	1421.7	57.7746	2	2	711.357	0.58475	57.2032	57.584	57.9907	58.8632	0.25409	-1.367
616	ACTN4_HUMAN	O43707	Alpha-actinin-4 OS=Homo sapiens GN=ACTN4 PE=1 SV=2	5	Pass1	PepFrag1	None	2905.4	VEQIAAIAQELNELDYYDSHNVNTR	VEQIAAIAQELNELDYYDSHNVNTR	469	25	3.92	1598	16	16	13	5	12265.2	7.1145		b2b3b4b5b6b7b8b17°b19°b20*y14y15y16y17y18y19y20y21y25	58.3259	231.288	114.192	0.0748	Green	14280	2905.41	2905.39	60.3115	3	3	969.141	0.57679	59.8409	60.102	60.5057	60.8239	0.24419	-2.615
616	ACTN4_HUMAN	O43707	Alpha-actinin-4 OS=Homo sapiens GN=ACTN4 PE=1 SV=2	6	Pass1	PepFrag1	None	3324.75	SIVDYKPNLDLLEQQHQLIQEALIFDNK	SIVDYKPNLDLLEQQHQLIQEALIFDNK	695	28	4.2	1601	8	8	1	0	3355.19	6.5516	Missing	b10b18°b19b22b22*y3y4y24y26y28	73.284	258.696	89.3478	0.0681	Green	15250	3324.75	3324.75	65.5637	3.79	4	831.942	0.77053	64.9927	65.3526	65.7961	66.6459	0.44757	-0.2044
616	ACTN4_HUMAN	O43707	Alpha-actinin-4 OS=Homo sapiens GN=ACTN4 PE=1 SV=2	7	Pass1	PepFrag1	None	1741.81	ETTDTDTADQVIASFK	ETTDTDTADQVIASFK	837	16	3.49	1604	4	4	2	0	1448.21	6.1867		y3y4y5y11	41.188	163.592	123.592	0.0593	Green	9975	1741.82	1741.82	45.1393	2.25	2	871.415	0.58558	44.7619	44.9611	45.3221	45.6844	0.279	2.035
616	ACTN4_HUMAN	O43707	Alpha-actinin-4 OS=Homo sapiens GN=ACTN4 PE=1 SV=2	8	Pass1	PepFrag1	Carbamidomethyl C(2)	1624.76	ACLISLGYDVENDR	ACLISLGYDVENDR	791	14	3.69	1603	5	5	2	0	813.793	5.9364		b2b3b4b7y2y4°y9*y10°	51.6611	153.241	113.241	0.0569	Green	10330	1624.77	1624.77	46.2905	2.18	2	812.891	0.68365	45.8191	46.0988	46.4732	47.128	0.38173	3.3484
616	ACTN4_HUMAN	O43707	Alpha-actinin-4 OS=Homo sapiens GN=ACTN4 PE=1 SV=2	9	Pass1	PepFrag1	None	1092.57	NFITAEELR	NFITAEELR	859	9	4.26	1605	3	3	1	1	2420.8	6.4098		b3b5°y3°y4°y6y7	40.3839	121.303	81.3027	0.0547	Green	7471	1092.57	1092.57	37.8253	2	2	546.787	0.66271	37.1745	37.6196	38.0014	38.2602	0.36053	-3.1353
616	ACTN4_HUMAN	O43707	Alpha-actinin-4 OS=Homo sapiens GN=ACTN4 PE=1 SV=2	10	Pass1	PepFrag1	Carbamidomethyl C(7)	1174.6	EGLLLWCQR	EGLLLWCQR	166	9	6.29	1617	5	5	2	0	4068.23	6.6353		b2y3y4y5y9	47.0761	124.103	84.1029	0.0494	Green	11113	1174.61	1174.6	48.6327	2	2	587.807	0.4945	48.157	48.4334	48.8383	49.2656	0.23679	0.9767
616	ACTN4_HUMAN	O43707	Alpha-actinin-4 OS=Homo sapiens GN=ACTN4 PE=1 SV=2	11	Pass1	PepFrag1	None	1214.58	ASIHEAWTDGK	ASIHEAWTDGK	421	11	5.23	1609	6	6	0	1	2294.42	6.3865		b2°b5b5°b9b11y2y4y6°y7°y8	20.312	127.893	87.8926	0.0413	Green	2811	1214.59	1214.59	22.6576	2.27	2	607.797	0.47225	22.3175	22.5038	22.8008	22.9355	0.14886	4.2178
616	ACTN4_HUMAN	O43707	Alpha-actinin-4 OS=Homo sapiens GN=ACTN4 PE=1 SV=2	12	Pass1	PepFrag1	None	1927.98	ISIEMNGTLEDQLSHLK	ISIEMNGTLEDQLSHLK	674	17	4.42	1600	2	2	0	0	907.387	5.9836		b2b4°b10y14°	48.4799	179.098	79.3985	0.0411	Green	10573	1927.98	1927.98	47.0385	2.88	3	643.33	0.54841	46.384	46.8553	47.2647	47.673	0.24211	0.2408
616	ACTN4_HUMAN	O43707	Alpha-actinin-4 OS=Homo sapiens GN=ACTN4 PE=1 SV=2	13	Pass1	PepFrag1	None	1352.63	GISQEQMQEFR	GISQEQMQEFR	760	11	4.26	1602	3	3	1	1	3379.25	6.5547		b6y3°y5y5*y6	34.7006	137.434	97.4342	0.0347	Green	5055	1352.63	1352.62	30.2884	2	2	676.817	0.63483	29.4717	30.1275	30.466	30.9947	0.33099	-2.565
616	ACTN4_HUMAN	O43707	Alpha-actinin-4 OS=Homo sapiens GN=ACTN4 PE=1 SV=2	14	Pass1	PepFrag1	None	1998.93	MVSDINNGWQHLEQAEK	MVSDINNGWQHLEQAEK	378	17	4.42	1597	2	2	0	0	1069.39	6.055		b11°y1y3°y15	41.0219	179.561	79.7073	0.0292	Green	7794	1998.93	1998.94	38.7161	2.85	3	666.983	0.60967	38.0974	38.494	38.8913	39.2399	0.24022	1.265
616	ACTN4_HUMAN	O43707	Alpha-actinin-4 OS=Homo sapiens GN=ACTN4 PE=1 SV=2	15	Pass1	PepFrag1	None	732.364	AETAANR	AETAANR	273	7	7	1614	3	3	0	0	363.82	5.5867		b2b2°b5y5°y6	5.3476	90.4404	140.881	0.0075	Yellow	1056	732.364	732.365	15.2633	1.51	1	732.364	0.55888	14.867	15.0643	15.4905	15.6445	0.24964	1.7686
616	ACTN4_HUMAN	O43707	Alpha-actinin-4 OS=Homo sapiens GN=ACTN4 PE=1 SV=2	16	Pass1	PepFrag1	Carbamidomethyl C(6)	1520.74	TFTAWCNSHLRK	TFTAWCNSHLRK	54	12	10.6	1616	2	2	0	0	1101.58	6.0679		b2°b5y8*y10	26.4958	146.289	106.289	0.0063	Green	4201	1520.76	1520.75	27.5176	2.5	2	760.883	0.50408	27.255	27.3637	27.6726	28.0252	0.20124	7.3122
616	ACTN4_HUMAN	O43707	Alpha-actinin-4 OS=Homo sapiens GN=ACTN4 PE=1 SV=2	17	Pass2	PepFrag2	None	864.482	ALDFIASK	ALDFIASK	114	8	6.78	1613	2	2	0	0	1439.15	6.184		b4y3y6°	36.4186	105.573	65.5731	0.0353	Green	6262	864.482	864.481	34.1589	1.84	2	432.745	0.52973	33.5827	33.9603	34.3832	34.6552	0.1654	-1.387
616	ACTN4_HUMAN	O43707	Alpha-actinin-4 OS=Homo sapiens GN=ACTN4 PE=1 SV=2	18	Pass2	PepFrag2	None	1169.58	DHALLEEQSK	DHALLEEQSK	633	10	4.42	1599	3	3	2	0	683.58	5.8606		b2b3b4b8°	21.5018	126.005	86.0049	0.009	Green	1581	1169.58	1169.58	17.5657	2.23	2	585.293	0.56411	17.0949	17.349	17.7804	18.096	0.26135	-2.4213
616	ACTN4_HUMAN	O43707	Alpha-actinin-4 OS=Homo sapiens GN=ACTN4 PE=1 SV=2	19	Pass2	PepFrag2	None	1920.93	AGTQIENIDEDFRDGLK	AGTQIENIDEDFRDGLK	66	17	3.84	1608	3	3	1	0	405.441	5.6338		b2b3y12	46.4555	175.37	76.9132	0.0042	Yellow	8112	1920.99	1920.99	39.5678	3	3	641.002	0.40165	39.307	39.4594	39.6953	39.8059	0.15701	33.4197
616	ACTN4_HUMAN	O43707	Alpha-actinin-4 OS=Homo sapiens GN=ACTN4 PE=1 SV=2	20	Pass2	PepFrag2	None	1625.73	HEAFESDLAAHQDR	HEAFESDLAAHQDR	455	14	4.53	1620	2	2	0	0	542.537	5.7603		b3°b10y6	23.0884	153.527	113.527	0.0035	Yellow	5026	1625.76	1625.75	30.1853	2	2	813.383	0.40165	29.8646	30.0157	30.3153	30.3967	0	13.7861
616	ACTN4_HUMAN	O43707	Alpha-actinin-4 OS=Homo sapiens GN=ACTN4 PE=1 SV=2	21	Pass2	PepFrag2	None	1372.79	LMLLLEVISGER	LMLLLEVISGER	83	12	4.26	1621	2	2	0	0	291.507	5.4905		y5y7	63.6144	146.655	106.655	0.0022	Yellow	16044	1372.78	1372.78	72.7097	2	2	686.895	0.40165	72.4653	72.5584	72.878	72.9704	0.0026714	-5.396
616	ACTN4_HUMAN	O43707	Alpha-actinin-4 OS=Homo sapiens GN=ACTN4 PE=1 SV=2	22	Pass2	MissedCleavage	Carbamidomethyl C(9)	1133.57	AETAANRICK	AETAANRICK	273	10	8.99	1615	2	2	0	0	869.115	5.9649		b3b5°b6*b6°b8*y2y5*y6*	13.5212	120.254	80.2543	0.0064	Green	304	1133.58	1133.57	11.2894	2	2	567.292	0.54186	10.5175	11.1478	11.4555	11.6388	0.22335	1.4262
616	ACTN4_HUMAN	O43707	Alpha-actinin-4 OS=Homo sapiens GN=ACTN4 PE=1 SV=2	23	Pass2	VarMod	Phosphoryl STY(10)	1896.84	MLDAEDIVNTARPDEK	MLDAEDIVNTARPDEK	239	16	3.84	1606	3	3	0	1	783.12	5.9197	Missing	b6°b13b16*y3y7y10°y14°	37.7263	169.77	73.1802	0.0101	Green	4446	1896.83	1896.84	28.3764	3	3	632.95	0.60203	27.9145	28.1258	28.5436	28.864	0.31424	-1.1048
616	ACTN4_HUMAN	O43707	Alpha-actinin-4 OS=Homo sapiens GN=ACTN4 PE=1 SV=2	24	Pass2	VarMod	Oxidation M(8)	1449.72	LSNRPAFMPSEGK	LSNRPAFMPSEGK	365	13	10.19	1619	2	2	0	0	412.56	5.6413	Identified	b3b3*b8°b9*y5y10°	23.0636	144.893	104.893	0.0082	Yellow	13559	1449.72	1449.72	57.2064	2	2	725.366	0.54918	56.7552	56.9468	57.3556	57.5636	0.24983	3.5052
616	ACTN4_HUMAN	O43707	Alpha-actinin-4 OS=Homo sapiens GN=ACTN4 PE=1 SV=2	25	Pass2	VarMod	Oxidation M(*);Oxidation M(*)	5294.44	AAPFNNWMESAMEDLQDMFIVHTIEEIEGLISAHDQFKSTLPDADR	AAPFNNWMESAMEDLQDMFIVHTIEEIEGLISAHDQFKSTLPDADR	536	46	3.87	1607	2	2	0	0	212.137	5.3525	Missing	b3y9y11*y14°	70.8593	344.978	132.489	0.0043	Yellow	10058	5294.43	5294.43	45.4007	4	4	1324.36	0.42402	45.105	45.2382	45.5694	45.8283	0.052757	-2.5523
8031	H90B3_HUMAN	Q58FF7	Putative heat shock protein HSP 90-beta-3 OS=Homo sapiens GN=HSP90AB3P PE=5 SV=1	1	Pass1	PepFrag1	None	1311.57	EDQTEYLEER	EDQTEYLEER	165	10	3.57	1623	8	8	3	1	16684.3	7.6777		b2b2°b3b3°b5b5°y3y3°y4y6y7y10	24.6069	132.475	92.4754	0.258	Green	3301	1311.57	1311.57	24.4469	2	2	656.29	0.5252	23.7691	24.2762	24.6247	25.2371	0.18138	0.3174
8031	H90B3_HUMAN	Q58FF7	Putative heat shock protein HSP 90-beta-3 OS=Homo sapiens GN=HSP90AB3P PE=5 SV=1	2	Pass1	PepFrag1	None	1194.65	IDIIPNPQER	IDIIPNPQER	72	10	4.07	1626	4	4	1	1	2841	6.9089	Identified	b4y3°y4y4*y4°y6y7	28.6464	129.611	89.6109	0.2191	Green	6947	1194.65	1194.65	36.2087	2	2	597.828	0.66196	35.4128	35.9683	36.4358	37.0216	0.32053	-0.8163
8031	H90B3_HUMAN	Q58FF7	Putative heat shock protein HSP 90-beta-3 OS=Homo sapiens GN=HSP90AB3P PE=5 SV=1	3	Pass1	PepFrag1	None	1039.49	YESLTDPSK	YESLTDPSK	55	9	4.07	1622	5	5	2	1	5920	7.2278	Identified	b2°b3y2°y3y5y6y6°y7	17.0342	115.107	75.1075	0.1759	Green	2106	1039.5	1039.5	19.7803	1.97	2	520.253	0.46982	19.1406	19.6025	19.9644	20.4935	0.10271	3.2633
8031	H90B3_HUMAN	Q58FF7	Putative heat shock protein HSP 90-beta-3 OS=Homo sapiens GN=HSP90AB3P PE=5 SV=1	4	Pass1	PepFrag1	None	1249.62	EQVANSAFVER	EQVANSAFVER	364	11	4.26	1624	3	3	0	0	829.549	6.3743		b3°b4°y4y9y11	27.2904	131.008	91.0084	0.1647	Green	3408	1249.61	1249.61	24.7893	2	2	625.308	0.62395	24.28	24.6237	24.9635	25.1888	0.30115	-8.8828
8031	H90B3_HUMAN	Q58FF7	Putative heat shock protein HSP 90-beta-3 OS=Homo sapiens GN=HSP90AB3P PE=5 SV=1	5	Pass1	PepFrag1	None	1416.64	EGLELPEDEEEK	EGLELPEDEEEK	411	12	3.43	1625	7	7	3	3	10960.3	7.4953	Identified	b3b4b4°b7y5y7y8y9	28.1267	141.487	101.487	0.1163	Green	5622	1416.64	1416.64	32.0744	2	2	708.826	0.59343	31.5518	31.8671	32.2564	32.6099	0.21162	1.8454
8031	H90B3_HUMAN	Q58FF7	Putative heat shock protein HSP 90-beta-3 OS=Homo sapiens GN=HSP90AB3P PE=5 SV=1	6	Pass1	PepFrag1	None	863.429	EMLQQSK	EMLQQSK	334	7	7	1627	3	3	1	0	2422.66	6.8397		b1b1°b7*y3y3*y3°y4y4*y5°	15.4427	103.58	63.5798	0.0403	Green	417	863.431	863.431	11.937	2	2	432.219	0.46796	11.5189	11.7749	12.0864	12.6122	0.12421	2.0236
8031	H90B3_HUMAN	Q58FF7	Putative heat shock protein HSP 90-beta-3 OS=Homo sapiens GN=HSP90AB3P PE=5 SV=1	7	Pass1	PepFrag1	None	733.445	SLVSVTK	SLVSVTK	404	7	9.97	1628	3	3	1	1	3843.46	7.0402		b2b5°y4y5	17.7492	96.0392	152.078	0.0258	Green	2276	733.443	733.443	20.5445	1.31	1	733.443	0.51145	20.0512	20.3743	20.7199	21.2778	0.2008	-2.6355
17240	TBB4B_HUMAN	P68371	Tubulin beta-4B chain OS=Homo sapiens GN=TUBB4B PE=1 SV=1	1	Pass1	PepFrag1	Carbamidomethyl C(23)	2708.34	LTTPTYGDLNHLVSATMSGVTTCLR	LTTPTYGDLNHLVSATMSGVTTCLR	216	25	7.17	1645	14	14	5	3	3535.99	6.8412	Identified	b2b3°b4b6b7°b15*b17°b18b21b25y2y3y4y5y6y16°y17*y17°y19y22y23y23°	56.737	220.736	107.157	0.2149	Green	15100	2708.35	2708.33	64.6897	3.02	3	903.454	0.68465	64.1148	64.4992	64.8845	65.4137	0.34984	-2.2925
17240	TBB4B_HUMAN	P68371	Tubulin beta-4B chain OS=Homo sapiens GN=TUBB4B PE=1 SV=1	2	Pass1	PepFrag1	None	1696.83	NSSYFVEWIPNNVK	NSSYFVEWIPNNVK	336	14	6.52	1643	7	7	3	1	9884.14	7.2877	Identified	b3°b4°b5°b9y4y5y6y8y9y14	47.7826	161.298	121.298	0.1589	Green	12522	1696.84	1696.83	53.2916	2	2	848.922	0.54426	52.8021	53.115	53.4764	53.7277	0.25681	-1.1288
17240	TBB4B_HUMAN	P68371	Tubulin beta-4B chain OS=Homo sapiens GN=TUBB4B PE=1 SV=1	3	Pass1	PepFrag1	None	1620.84	LHFFMPGFAPLTSR	LHFFMPGFAPLTSR	262	14	11.05	1644	5	5	2	0	3016.03	6.7722	Identified	b5b7b12°y2°y4y5y6y6°y9°	53.385	158.705	65.8036	0.1208	Green	14501	1620.83	1620.84	61.3191	2.73	3	540.948	0.98578	60.5123	61.0205	61.7065	62.3024	0.55411	1.412
17240	TBB4B_HUMAN	P68371	Tubulin beta-4B chain OS=Homo sapiens GN=TUBB4B PE=1 SV=1	4	Pass1	PepFrag1	None	3116.42	FWEVISDEHGIDPTGTYHGDSDLQLER	FWEVISDEHGIDPTGTYHGDSDLQLER	19	27	3.9	1642	9	9	1	0	1772.48	6.2432	Missing	b6b13°b14b27°y7y10°y11y12°y18y22y24y25y27	51.4234	239.891	79.9456	0.1046	Green	11632	3116.43	3116.43	50.2841	3.69	4	779.864	0.88289	49.716	50.0635	50.5532	50.7956	0.45184	3.3867
17240	TBB4B_HUMAN	P68371	Tubulin beta-4B chain OS=Homo sapiens GN=TUBB4B PE=1 SV=1	5	Pass1	PepFrag1	None	1446.69	EVDEQMLNVQNK	EVDEQMLNVQNK	324	12	3.82	1638	5	5	2	0	4287.35	6.9249		y3y3*y4y5y5*y10y12	30.6059	145.629	105.629	0.1043	Green	4741	1446.69	1446.69	29.2315	2	2	723.849	0.4529	28.6439	29.0549	29.4135	29.8915	0.14997	-1.2437
17240	TBB4B_HUMAN	P68371	Tubulin beta-4B chain OS=Homo sapiens GN=TUBB4B PE=1 SV=1	6	Pass1	PepFrag1	None	1143.63	LAVNMVPFPR	LAVNMVPFPR	252	10	11.05	1640	3	3	1	0	1289.83	6.4033	Identified	b7*y4y5y7	38.5722	127.579	87.579	0.0993	Green	10702	1143.63	1143.63	47.3808	2	2	572.321	0.42351	46.7749	47.2077	47.5559	47.9412	0.36559	-1.8401
17240	TBB4B_HUMAN	P68371	Tubulin beta-4B chain OS=Homo sapiens GN=TUBB4B PE=1 SV=1	7	Pass1	PepFrag1	None	1319.7	IMNTFSVVPSPK	IMNTFSVVPSPK	162	12	10.2	1639	1	1	0	0	177.813	5.5427	Identified	b3b7*y4°	34.9711	139.768	99.7678	0.0975	Yellow	8565	1319.71	1319.7	40.9992	2	2	660.356	0.56315	40.4374	40.7767	41.2525	41.7152	0.19911	-0.1514
17240	TBB4B_HUMAN	P68371	Tubulin beta-4B chain OS=Homo sapiens GN=TUBB4B PE=1 SV=1	8	Pass1	PepFrag1	None	1039.59	YLTVAAVFR	YLTVAAVFR	309	9	9.59	1641	5	5	3	0	4655.29	6.9607		b3°y4y5y6y7y9	44.6175	119.688	79.688	0.0846	Green	11016	1039.59	1039.59	48.3044	1.93	2	520.3	0.52134	47.8152	48.0989	48.51	49.0381	0.17715	-2.494
17240	TBB4B_HUMAN	P68371	Tubulin beta-4B chain OS=Homo sapiens GN=TUBB4B PE=1 SV=1	9	Pass2	PepFrag2	None	2798.34	SGPFGQIFRPDNFVFGQSGAGNNWAK	SGPFGQIFRPDNFVFGQSGAGNNWAK	77	26	9.97	1646	3	3	0	0	512.093	6.0021	Missing	b7b11b19°y4*y6y10°	58.3735	224.004	109.336	0.0153	Green	15621	2798.36	2798.34	68.3142	3	3	933.458	0.46786	68.079	68.1816	68.6615	68.7207	0.13428	-0.8481
7852	GRP78_HUMAN	P11021	78 kDa glucose-regulated protein OS=Homo sapiens GN=HSPA5 PE=1 SV=2	1	Pass1	PepFrag1	None	1659.9	IINEPTAAAIAYGLDK	IINEPTAAAIAYGLDK	197	16	4.07	1698	12	12	6	4	9281.16	7.3738	Identified	b2b3b4b4*b7b13y2y3y4y6y7°y8°y12y12°y13y14y14*	49.6131	163.107	123.107	0.206	Green	10553	1659.9	1659.89	46.9843	2.17	2	830.452	0.52107	46.3312	46.7998	47.1654	47.7681	0.19038	-2.023
7852	GRP78_HUMAN	P11021	78 kDa glucose-regulated protein OS=Homo sapiens GN=HSPA5 PE=1 SV=2	2	Pass1	PepFrag1	None	1228.63	VEIIANDQGNR	VEIIANDQGNR	49	11	4.07	1699	7	7	4	2	5068.4	7.111		b2b3b4b5y3y4*y6y7	28.9328	130.543	90.5434	0.1358	Green	2550	1228.63	1228.62	21.6228	2	2	614.817	0.45463	20.9495	21.4435	21.8027	22.1946	0.11601	-2.5025
7852	GRP78_HUMAN	P11021	78 kDa glucose-regulated protein OS=Homo sapiens GN=HSPA5 PE=1 SV=2	3	Pass1	PepFrag1	None	1974.91	IEWLESHQDADIEDFK	IEWLESHQDADIEDFK	601	16	3.75	1697	9	9	3	1	1548.73	6.1726		b2b11*b15b16*y2y3y4y11y13y14y16	45.6297	177.372	78.2479	0.1	Green	10128	1974.91	1974.91	45.6067	2.83	3	658.974	0.50422	44.9562	45.4263	45.7796	46.1207	0.17948	0.8539
7852	GRP78_HUMAN	P11021	78 kDa glucose-regulated protein OS=Homo sapiens GN=HSPA5 PE=1 SV=2	4	Pass1	PepFrag1	None	1887.97	VTHAVVTVPAYFNDAQR	VTHAVVTVPAYFNDAQR	164	17	7.77	1691	8	8	3	1	5013.02	6.6827	Identified	b4b5b6b8b16*y4y4°y6y7y9y9°y16*y16°	43.7854	174.901	76.6007	0.0953	Green	7998	1887.97	1887.97	39.2872	2.85	3	629.995	0.40681	38.924	39.1245	39.4589	39.682	0.28471	1.2241
7852	GRP78_HUMAN	P11021	78 kDa glucose-regulated protein OS=Homo sapiens GN=HSPA5 PE=1 SV=2	5	Pass1	PepFrag1	None	1397.79	ELEEIVQPIISK	ELEEIVQPIISK	621	12	3.96	1693	6	6	2	1	2691.16	6.4126	Missing	b2°b3°b4b6°y2y3y7y8y12	44.7922	146.948	106.948	0.0814	Green	9976	1397.79	1397.79	45.144	2	2	699.399	0.4244	44.5769	44.9582	45.328	45.6268	0.083694	-1.4821
7852	GRP78_HUMAN	P11021	78 kDa glucose-regulated protein OS=Homo sapiens GN=HSPA5 PE=1 SV=2	6	Pass1	PepFrag1	None	1677.81	NQLTSNPENTVFDAK	NQLTSNPENTVFDAK	81	15	4.07	1694	7	7	3	1	3585.13	6.5371	Identified	b1b2b3b3*b4b4*b4°y4y9y11	35.4645	159.619	119.619	0.0676	Green	6485	1677.81	1677.81	34.8077	2	2	839.409	0.40165	34.347	34.6447	34.9809	35.3779	0.111	-1.0373
7852	GRP78_HUMAN	P11021	78 kDa glucose-regulated protein OS=Homo sapiens GN=HSPA5 PE=1 SV=2	7	Pass1	PepFrag1	None	1836.93	SQIFSTASDNQPTVTIK	SQIFSTASDNQPTVTIK	447	17	6.56	1690	4	4	0	0	2245.8	6.334	Identified	b3°b10*b12°y3y6y10y17	42.6202	171.737	131.737	0.0644	Green	7318	1836.94	1836.93	37.3789	2	2	918.973	0.40165	36.8843	37.1982	37.5492	38.0674	0.085728	-1.2255
7852	GRP78_HUMAN	P11021	78 kDa glucose-regulated protein OS=Homo sapiens GN=HSPA5 PE=1 SV=2	8	Pass1	PepFrag1	None	1217.63	DAGTIAGLNVMR	DAGTIAGLNVMR	185	12	6.89	1695	5	5	2	1	3942.67	6.5784		b2b4°y4y5y6y10	42.6304	131.55	91.5498	0.0553	Green	8474	1217.63	1217.63	40.744	2	2	609.32	0.53978	40.288	40.5717	40.9288	41.163	0.18892	0.1511
7852	GRP78_HUMAN	P11021	78 kDa glucose-regulated protein OS=Homo sapiens GN=HSPA5 PE=1 SV=2	9	Pass1	PepFrag1	None	1191.64	VYEGERPLTK	VYEGERPLTK	464	10	7.03	1688	4	4	2	0	1544.31	6.1713	Missing	b3b4y8y9	19.4834	128.987	88.9874	0.0475	Green	1470	1191.62	1191.62	17.0854	2.38	2	596.315	0.55079	16.5575	16.9169	17.2488	17.4481	0.26062	-13.877
7852	GRP78_HUMAN	P11021	78 kDa glucose-regulated protein OS=Homo sapiens GN=HSPA5 PE=1 SV=2	10	Pass1	PepFrag1	None	1460.76	SDIDEIVLVGGSTR	SDIDEIVLVGGSTR	353	14	3.69	1692	4	4	0	0	1483.6	6.1539		b2°b4b14y5y5°y7	46.5413	148.115	108.115	0.0433	Green	9677	1460.76	1460.75	44.221	2.11	2	730.882	0.58737	43.6597	44.0306	44.4119	44.7305	0.3031	-3.7859
7852	GRP78_HUMAN	P11021	78 kDa glucose-regulated protein OS=Homo sapiens GN=HSPA5 PE=1 SV=2	11	Pass1	PepFrag1	None	981.489	ETAEAYLGK	ETAEAYLGK	154	9	4.26	1689	4	4	2	1	2621.65	6.4012		b2°b4b5b6y5y8°	22.7416	112.114	72.1142	0.0403	Green	2983	981.491	981.49	23.2058	2	2	491.249	0.43711	22.8194	23.0318	23.3617	23.5835	0.16027	1.7676
7852	GRP78_HUMAN	P11021	78 kDa glucose-regulated protein OS=Homo sapiens GN=HSPA5 PE=1 SV=2	12	Pass2	PepFrag2	None	1934.01	DNHLLGTFDLTGIPPAPR	DNHLLGTFDLTGIPPAPR	474	18	5.12	1696	5	5	0	0	1939.6	6.2703	Identified	b4b6°b14*y1y3y5y7y16°	53.3931	178.501	79.0008	0.0545	Green	12623	1934.01	1934.01	53.6391	2.85	3	645.342	0.85936	53.092	53.395	53.9458	54.3921	0.50474	0.7372
7852	GRP78_HUMAN	P11021	78 kDa glucose-regulated protein OS=Homo sapiens GN=HSPA5 PE=1 SV=2	13	Pass2	InSource	None	929.505	EGERPLTK	VYEGERPLTK	466	8	7.11	1688	1	1	0	0	46.3771	0	Missing	b2	19.4834	108.996	68.9956	0.0085	Green	1461	929.496	929.495	17.059	2	2	465.252	0.48334	16.5976	16.7901	17.2644	17.3292	0.169	-10.6087
18572	UCHL1_HUMAN	P09936	Ubiquitin carboxyl-terminal hydrolase isozyme L1 OS=Homo sapiens GN=UCHL1 PE=1 SV=2	1	Pass1	PepFrag1	Carbamidomethyl C(17)	1967.9	NEAIQAAHDAVAQEGQCR	NEAIQAAHDAVAQEGQCR	135	18	4.42	1700	11	11	5	0	5096.59	6.6552		b2b2°b3b9°y4y5y6y8y10y11y12*y13°y14y17y18	31.7287	172.952	75.3015	0.3158	Green	4452	1967.9	1967.9	28.3913	2.89	3	656.638	0.48004	27.9833	28.2256	28.5513	29.1844	0.16132	0.9886
18572	UCHL1_HUMAN	P09936	Ubiquitin carboxyl-terminal hydrolase isozyme L1 OS=Homo sapiens GN=UCHL1 PE=1 SV=2	2	Pass1	PepFrag1	None	1842.91	MPFPVNHGASSEDTLLK	MPFPVNHGASSEDTLLK	178	17	5.23	1703	8	8	4	2	4938.44	6.6415	Identified	b2b3b10°y1y7y14y14*y15y16y17	43.6718	171.872	74.5816	0.2972	Green	8358	1842.9	1842.91	40.3733	2.87	3	614.973	0.57819	39.8328	40.1408	40.5982	40.9446	0.24175	2.1707
18572	UCHL1_HUMAN	P09936	Ubiquitin carboxyl-terminal hydrolase isozyme L1 OS=Homo sapiens GN=UCHL1 PE=1 SV=2	3	Pass1	PepFrag1	Carbamidomethyl C(7)	2311.15	QTIGNSCGTIGLIHAVANNQDK	QTIGNSCGTIGLIHAVANNQDK	83	22	7.15	1701	2	2	0	0	498.714	5.6457		b3*b4b11*y3*y4*y20	40.5954	197.254	91.5024	0.1203	Yellow	8527	2311.15	2311.14	40.8673	3	3	771.054	0.40165	40.6876	40.749	41.0417	41.1561	0	-0.8334
18572	UCHL1_HUMAN	P09936	Ubiquitin carboxyl-terminal hydrolase isozyme L1 OS=Homo sapiens GN=UCHL1 PE=1 SV=2	4	Pass1	PepFrag1	None	886.489	LGVAGQWR	LGVAGQWR	19	8	11.05	1702	2	2	0	0	1390.49	6.0911		y4*y5y7	26.0088	105.659	65.6593	0.0991	Green	4859	886.481	886.48	29.6509	2	2	443.744	0.67428	29.1342	29.4669	29.8326	30.1674	0.36691	-10.4016
[truncated: 961 more rows]

## Sheet: CTR_02_IA_final_peptide
Supplementary Table 2. List of all the identified peptides in each replicate analysis together with their characteristic calculated by Progenesis QI for proteomics. Each spreadsheet contains results from a replicate analysis. Seq, sequence; pI, isoelectric point; CTR, control cells, ATO5, atorvastatin-treated cells; siNEG, cells treated with a non active silencing sequence; siDKK, DKK1 silenced c…
[truncated: 2,126 more rows]

[truncated: 10 more sheets: CTR_03_IA_final_peptide, ATO5_01_IA_final_peptide, ATO5_02_IA_final_peptide, ATO5_03_IA_final_peptide, siNEG_01_IA_final_peptide, siNEG_02_IA_final_peptide, siNEG_03_IA_final_peptide, siDKK_01_IA_final_peptide, siDKK_02_IA_final_peptide, siDKK_03_IA_final_peptide]
