# Supplementary material for: Identification of DKK-1 as a novel mediator of statin effects in human endothelial cells
Source: Sci Rep. 2018 Nov 12;8:16671. doi: 10.1038/s41598-018-35119-7 (PMC6232108; doi:10.1038/s41598-018-35119-7)
Supplement: Supplementary file 4 — Supplementary Table S3 [file 41598_2018_35119_MOESM4_ESM.xlsx]

## Sheet: Foglio1
Supplementary Table S3. Gene Ontology analysis of the differentially abundant proteins in the secretome of HUVECs treated with siDKK1. Enriched terms in the Biological process, Molecular function and Cellular component categories were identified with the enrichment widget of STRING.
GO ID	GO term	n a	false discovery rate
Biological process
GO:0002576	platelet degranulation	7	6.34e-08
GO:0030198	extracellular matrix organization	10	6.34e-08
GO:0032940	secretion by cell	10	4.89e-07
GO:0030168	platelet activation	8	1.04e-06
GO:0009611	response to wounding	11	1.37e-06
GO:0035966	response to topologically incorrect protein	7	2.11e-06
GO:0042060	wound healing	10	6.69e-06
GO:0006457	protein folding	7	7.44e-06
GO:0007596	blood coagulation	9	1.14e-05
GO:0006950	response to stress	17	1.87e-05
GO:0051649	establishment of localization in cell	13	2.49e-05
GO:0001775	cell activation	9	2.89e-05
GO:0006986	response to unfolded protein	6	2.89e-05
GO:0016192	vesicle-mediated transport	11	2.89e-05
GO:0001525	angiogenesis	7	4.56e-05
GO:0034975	protein folding in endoplasmic reticulum	3	7.17e-05
GO:0044765	single-organism transport	15	7.54e-05
GO:0030335	positive regulation of cell migration	7	9.11e-05
GO:0051641	cellular localization	13	0.000115
GO:0080134	regulation of response to stress	11	0.000146
GO:0048514	blood vessel morphogenesis	7	0.000147
GO:0060548	negative regulation of cell death	9	0.000326
GO:0001568	blood vessel development	7	0.000432
GO:0040012	regulation of locomotion	8	0.000507
GO:0001944	vasculature development	7	0.00056
GO:0065008	regulation of biological quality	14	0.000677
GO:0042981	regulation of apoptotic process	10	0.00092
GO:2000379	positive regulation of reactive oxygen species metabolic process	4	0.00108
GO:0072358	cardiovascular system development	8	0.00111
GO:0072359	circulatory system development	8	0.00111
GO:0002684	positive regulation of immune system process	8	0.00135
GO:0009605	response to external stimulus	11	0.00157
GO:0043066	negative regulation of apoptotic process	8	0.00157
GO:0034976	response to endoplasmic reticulum stress	5	0.00158
GO:0071353	cellular response to interleukin-4	3	0.00172
GO:0018149	peptide cross-linking	3	0.00206
GO:0045429	positive regulation of nitric oxide biosynthetic process	3	0.00339
GO:0001503	ossification	5	0.00363
GO:0006928	movement of cell or subcellular component	9	0.00385
GO:0001501	skeletal system development	6	0.00396
GO:0009607	response to biotic stimulus	7	0.00399
GO:0010757	negative regulation of plasminogen activation	2	0.00399
GO:0051179	localization	15	0.00503
GO:0006897	endocytosis	6	0.00615
GO:0032879	regulation of localization	11	0.00665
GO:0070887	cellular response to chemical stimulus	11	0.00668
GO:0071310	cellular response to organic substance	10	0.00668
GO:0032760	positive regulation of tumor necrosis factor production	3	0.00691
GO:0010941	regulation of cell death	9	0.00717
GO:0048584	positive regulation of response to stimulus	10	0.00792
GO:0006810	transport	13	0.00929
GO:0060348	bone development	4	0.00989
GO:0006909	phagocytosis	4	0.01
GO:0036500	ATF6-mediated unfolded protein response	2	0.0109
GO:0051918	negative regulation of fibrinolysis	2	0.0109
GO:0010033	response to organic substance	11	0.0112
GO:0010595	positive regulation of endothelial cell migration	3	0.0112
GO:0035437	maintenance of protein localization in endoplasmic reticulum	2	0.0124
GO:0042535	positive regulation of tumor necrosis factor biosynthetic process	2	0.0124
GO:0048731	system development	13	0.0124
GO:0009653	anatomical structure morphogenesis	10	0.0143
GO:0016525	negative regulation of angiogenesis	3	0.0143
GO:2001233	regulation of apoptotic signaling pathway	5	0.0161
GO:0045765	regulation of angiogenesis	4	0.0163
GO:0006955	immune response	8	0.0174
GO:2001234	negative regulation of apoptotic signaling pathway	4	0.0174
GO:0022610	biological adhesion	7	0.0183
GO:0048518	positive regulation of biological process	15	0.0194
GO:0051240	positive regulation of multicellular organismal process	8	0.0194
GO:0051707	response to other organism	6	0.0194
GO:2001026	regulation of endothelial cell chemotaxis	2	0.0208
GO:0048705	skeletal system morphogenesis	4	0.0211
GO:0006952	defense response	8	0.0244
GO:0050818	regulation of coagulation	3	0.0252
GO:0080135	regulation of cellular response to stress	6	0.0263
GO:0030162	regulation of proteolysis	6	0.033
GO:0009628	response to abiotic stimulus	7	0.0355
GO:0019220	regulation of phosphate metabolic process	8	0.0355
GO:0042026	protein refolding	2	0.0355
GO:0034605	cellular response to heat	3	0.0368
GO:0036293	response to decreased oxygen levels	4	0.0429
GO:0043536	positive regulation of blood vessel endothelial cell migration	2	0.0446
GO:0050921	positive regulation of chemotaxis	3	0.0446
GO:0001817	regulation of cytokine production	5	0.045
GO:0045766	positive regulation of angiogenesis	3	0.0451
GO:0001932	regulation of protein phosphorylation	7	0.0454
GO:0031399	regulation of protein modification process	8	0.0459
GO:0040011	locomotion	7	0.046
GO:0022617	extracellular matrix disassembly	3	0.0465
GO:0048519	negative regulation of biological process	13	0.0486
Molecular function
GO:0005518	collagen binding	4	0.00059
GO:0032403	protein complex binding	8	0.00059
GO:0001948	glycoprotein binding	4	0.00199
GO:0005178	integrin binding	4	0.00267
GO:0044877	macromolecular complex binding	9	0.00314
GO:0050840	extracellular matrix binding	3	0.00895
GO:0005515	protein binding	16	0.00917
GO:0019899	enzyme binding	9	0.0105
GO:0097367	carbohydrate derivative binding	11	0.0148
GO:0051787	misfolded protein binding	2	0.0175
GO:0046790	virion binding	2	0.0191
GO:0051087	chaperone binding	3	0.0191
GO:0023026	MHC class II protein complex binding	2	0.0269
GO:0005539	glycosaminoglycan binding	4	0.0294
GO:0002020	protease binding	3	0.044
Cellular component
GO:0044421	extracellular region part	23	2.44e-11
GO:0070062	extracellular exosome	20	1.85e-10
GO:0031988	membrane-bounded vesicle	21	4.61e-10
GO:0016023	cytoplasmic membrane-bounded vesicle	14	5.49e-10
GO:0005576	extracellular region	22	1.73e-09
GO:0060205	cytoplasmic membrane-bounded vesicle lumen	7	1.73e-09
GO:0031093	platelet alpha granule lumen	6	4.33e-09
GO:0031091	platelet alpha granule	6	1.62e-08
GO:0005925	focal adhesion	9	4.42e-08
GO:0031012	extracellular matrix	9	4.42e-08
GO:0005615	extracellular space	13	6.51e-08
GO:0042470	melanosome	6	2.05e-07
GO:0044433	cytoplasmic vesicle part	9	6.22e-07
GO:0009986	cell surface	9	6.62e-06
GO:0005788	endoplasmic reticulum lumen	6	8.77e-06
GO:0005886	plasma membrane	16	0.000665
GO:0043233	organelle lumen	15	0.00112
GO:0005577	fibrinogen complex	2	0.00232
GO:0005578	proteinaceous extracellular matrix	5	0.00278
GO:0034663	endoplasmic reticulum chaperone complex	2	0.00428
GO:0043202	lysosomal lumen	3	0.00689
GO:0071682	endocytic vesicle lumen	2	0.0097
GO:0071944	cell periphery	14	0.0148
GO:0072562	blood microparticle	3	0.0148
GO:0005605	basal lamina	2	0.0152
GO:0012505	endomembrane system	12	0.0175
GO:0044446	intracellular organelle part	18	0.0202
GO:0044422	organelle part	18	0.027
GO:0005790	smooth endoplasmic reticulum	2	0.0314
GO:0043209	myelin sheath	3	0.0396
GO:0030135	coated vesicle	3	0.0487
a n, number of proteins
