# Supplementary material for: Identification of DKK-1 as a novel mediator of statin effects in human endothelial cells
Source: Sci Rep. 2018 Nov 12;8:16671. doi: 10.1038/s41598-018-35119-7 (PMC6232108; doi:10.1038/s41598-018-35119-7)
Supplement: Supplementary file 5 — Supplementary Table S4 [file 41598_2018_35119_MOESM5_ESM.xlsx]

## Sheet: Foglio1
Supplementary Table S4. Gene Ontology analysis of the differentially abundant proteins in the secretome of HUVECs treated with siDKK1. Enriched terms in the Biological process, Molecular function and Cellular component categories were identified using DAVID 6.8 using secreted proteins as background.
Term	Count	%	P-Value	Benjamini
Biological processes
platelet degranulation	6	22.2	5.9e-05	0.019
extracellular matrix organization	7	25.9	0.00019	0.03
positive regulation of nitric oxide biosynthetic process	3	11.1	0.0023	0.22
angiogenesis	5	18.5	0.003	0.22
response to endoplasmic reticulum stress	3	11.1	0.0062	0.33
response to wounding	3	11.1	0.012	0.47
negative regulation of apoptotic process	4	14.8	0.013	0.46
protein folding	3	11.1	0.015	0.45
ATF6-mediated unfolded protein response	2	7.4	0.027	0.63
cell adhesion	5	18.5	0.027	0.59
response to hypoxia	3	11.1	0.03	0.6
cellular response to interleukin-4	2	7.4	0.034	0.6
response to cadmium ion	2	7.4	0.034	0.6
protein folding in endoplasmic reticulum	2	7.4	0.034	0.6
negative regulation of plasminogen activation	2	7.4	0.034	0.6
positive regulation of transforming growth factor beta receptor signaling pathway	2	7.4	0.04	0.64
peptide cross-linking	2	7.4	0.04	0.64
response to unfolded protein	2	7.4	0.047	0.67
extracellular matrix disassembly	3	11.1	0.049	0.66
response to stress	2	7.4	0.053	0.67
negative regulation of fibrinolysis	2	7.4	0.053	0.67
positive regulation of blood coagulation	2	7.4	0.053	0.67
cellular protein metabolic process	3	11.1	0.054	0.65
positive regulation of receptor-mediated endocytosis	2	7.4	0.06	0.67
cellular response to growth factor stimulus	2	7.4	0.066	0.69
negative regulation of endothelial cell proliferation	2	7.4	0.072	0.7
ER-associated ubiquitin-dependent protein catabolic process	2	7.4	0.079	0.72
positive regulation of cell differentiation	2	7.4	0.079	0.72
positive regulation of protein binding	2	7.4	0.085	0.73
response to calcium ion	2	7.4	0.097	0.76
Cellular component
extracellular matrix	11	40.7	1.2e-08	8.6e-07
platelet alpha granule lumen	6	22.2	5.6e-06	0.0002
extracellular exosome	13	48.1	4.8e-05	0.0012
mitochondrion	5	18.5	0.0008	0.014
platelet alpha granule	3	11.1	0.0012	0.017
focal adhesion	4	14.8	0.0027	0.032
endoplasmic reticulum	6	22.2	0.0033	0.033
cell surface	6	22.2	0.0058	0.051
endoplasmic reticulum lumen	5	18.5	0.0075	0.059
melanosome	3	11.1	0.011	0.075
COP9 signalosome	2	7.4	0.012	0.075
proteinaceous extracellular matrix	6	22.2	0.014	0.08
nucleus	5	18.5	0.019	0.098
lysosomal lumen	3	11.1	0.022	0.11
extracellular region	14	51.9	0.022	0.1
midbody	2	7.4	0.029	0.13
extracellular space	11	40.7	0.033	0.13
cytosol	4	14.8	0.037	0.14
endoplasmic reticulum chaperone complex	2	7.4	0.053	0.18
fibrinogen complex	2	7.4	0.053	0.18
plasma membrane	8	29.6	0.053	0.18
endocytic vesicle lumen	2	7.4	0.058	0.19
perinuclear region of cytoplasm	3	11.1	0.059	0.18
endoplasmic reticulum-Golgi intermediate compartment	2	7.4	0.092	0.26
Molecular function
protein binding	16	59.3	1.6e-05	0.0011
glycoprotein binding	5	18.5	2.1e-05	0.00074
chaperone binding	3	11.1	0.0026	0.059
unfolded protein binding	3	11.1	0.0026	0.059
identical protein binding	5	18.5	0.0033	0.057
integrin binding	4	14.8	0.0075	0.1
extracellular matrix binding	3	11.1	0.011	0.13
collagen binding	3	11.1	0.031	0.27
protease binding	3	11.1	0.049	0.36
ATPase activity	2	7.4	0.056	0.37
virion binding	2	7.4	0.056	0.37
misfolded protein binding	2	7.4	0.056	0.37
calcium ion binding	5	18.5	0.056	0.34
protein C-terminus binding	2	7.4	0.063	0.34
ubiquitin protein ligase binding	2	7.4	0.083	0.4
ATP binding	3	11.1	0.089	0.4
